# Supplementary material for: The plasmid-encoded lactose operon plays a vital role in the acid production rate of Lacticaseibacillus casei during milk beverage fermentation
Source: Front Microbiol. 2022 Oct 6;13:1016904. doi: 10.3389/fmicb.2022.1016904 (PMC9647812; doi:10.3389/fmicb.2022.1016904)
Supplement: Supplementary file 1 [file Table_1.XLSX]

## Sheet: set A
Supplemental Table S1 set A		Dominant species isolated from various samples
Sample species	sources	Dominant species and numbers
		Lactobacillus casei	Lactococcus lactis subsp. lactis	Lactobacillus paracasei	Pediococcus pentosaceus	Lactobacillus fermentum	Lactobacillus plantarum	Leuconostoc spp.	Lactobacillus helveticus	Lactobacillus rahamnosus	Lactobacillus salivarius	Lactobacillus crispatus	Lactobacillus gasseri	Enterococcus durans
Dairy substrates (80)	buffalo milk	8	2	3	2					2
	cream	8	4	2		2				2				2
	dairy Fan	2	1	4	3		3			1
	fermented milk	13		5	5	3	2							1
	fermented milk curd	2		1	2	7				2
	fermented yak milk	2				9								2
	koumiss	2			3	3	1		4
	kurut	4	2		1		2
	mare's milk	1	4	2		2				1				3
	milk	8	3	1				3
	milk pimple	2	3	1	2				3	2				1
	milk tablets	4	2	3		1		2
	qula	7	3		1	4				1
	whey	2			2	2	2
	yak butter	4	4	2		4
Non-dairy materials (62)	distillers	3	2	2				7
	kimchi	5			2	3	6
	pickled capsicum	1				4	10							1
	pickles	6		3		5	11	4
	rice wine	1	2					7						2
	silage	1						5						1
	cured meat	4	1	2	4	4	1	9						1
	dried sausage	3	1	2	6	5	1
	pickle sausage	4			2	4	2			1				4
Human isolates (42)	feces	10		3					12	4	9			5
	vaginal	1		2								16	7
Others (15)	factory sewage	3	2			2	4	2
	rotten wood	1		1						1		2
	sandy	1												2
	wewage	1		1		2						2
Total		472

## Sheet: set B
Supplemental Table S1 set B		The information of the 114 L. casei isolates
Strain	Location	Source	Year		Strain	Location	Source	Year
LC_N01	Yunnan	sewage	2008		LC_N58	Tibet	qula	2019
LC_N02	Tibet	yak butter	2019		LC_N59	Tibet	qula	2019
LC_N03	Yunnan	sandy	2008		LC_N60	Tibet	Fermented milk	2019
LC_N04	Yunnan	factory sewage	2008		LC_N61	Tibet	yak butter	2019
LC_N05	Yunnan	buffalo milk	2008		LC_N62	Tibet	yak butter	2019
LC_N06	Yunnan	rotten wood	2008		LC_N63	Inner Mongolia	cream	2020
LC_N07	Yunnan	milk	2008		LC_N64	Inner Mongolia	milk tablets	2020
LC_N08	Yunnan	silage	2008		LC_N65	Inner Mongolia	milk tablets	2020
LC_N09	Yunnan	buffalo milk	2008		LC_N66	Inner Mongolia	koumiss	2020
LC_N10	Yunnan	milk	2008		LC_N67	Inner Mongolia	fermented milk curd	2020
LC_N11	Yunnan	milk	2008		LC_N68	Inner Mongolia	fermented milk curd	2020
LC_N12	Yunnan	Dairy Fan	2008		LC_N69	Tibet	cream	2019
LC_N13	Yunnan	Dairy Fan	2008		LC_N70	Tibet	Fermented milk	2019
LC_N14	Yunnan	pickles	2008		LC_N71	Tibet	Fermented milk	2019
LC_N15	Guangxi	Rice wine	2006		LC_N72	Tibet	qula	2019
LC_N16	Gansu	Fermented milk	2018		LC_N73	Tibet	Fermented milk	2019
LC_N17	Gansu	Fermented milk	2018		LC_N74	Tibet	Fermented milk	2019
LC_N18	Tibet	cream	2019		LC_N75	Gansu	pickles	2020
LC_N19	Yunnan	kimchi	2008		LC_N76	Gansu	pickles	2020
LC_N20	Yunnan	kimchi	2008		LC_N77	Gansu	pickles	2020
LC_N21	Gansu	Fermented milk	2018		LC_N78	Gansu	pickles	2020
LC_N22	Guangxi	feces	2006		LC_N79	Tibet	qula	2019
LC_N23	Guangxi	feces	2006		LC_N80	Tibet	Fermented milk	2019
LC_N24	Guangxi	feces	2006		LC_N81	Tibet	yak butter	2019
LC_N25	Guangxi	feces	2006		LC_N82	Tibet	qula	2019
LC_N26	Guangxi	feces	2006		LC_N83	Tibet	cream	2019
LC_N27	Guangxi	feces	2006		LC_N85	Yunnan	buffalo milk	2008
LC_N28	Guangxi	feces	2006		LC_N86	Tibet	Fermented milk	2019
LC_N29	Guangxi	feces	2006		LC_N87	Tibet	Fermented milk	2019
LC_N30	Guangxi	feces	2006		LC_N88	Guizhou	distillers	2020
LC_N31	Beijing	cured meat	2019		LC_N89	Guizhou	distillers	2020
LC_N32	Yunnan	factory sewage	2008		LC_N90	Guizhou	distillers' grains	2020
LC_N33	Yunnan	factory sewage	2008		LC_N91	Beijing	Fermented milk	2020
LC_N34	Shanxi	kimchi	2015		LC_N92	Yunnan	milk	2008
LC_N35	Guidong	pickles	2006		LC_N93	Yunnan	milk	2008
LC_N36	Beijing	Fermented milk	2019		LC_N94	Yunnan	buffalo milk	2008
LC_N37	Anhui	cured meat	2015		LC_N95	Yunnan	buffalo milk	2008
LC_N38	Anhui	cured meat	2015		LC_N96	Yunnan	milk	2008
LC_N39	Guangxi	kimchi	2006		LC_N97	Yunnan	milk	2008
LC_N40	Xinjiang	cheese	2019		LC_N98	Yunnan	milk	2008
LC_N41	Anhui	cured meat	2015		LC_N99	Yunnan	whey	2008
LC_N42	Chongqing	pickle sausage	2015		LC_N100	Yunnan	buffalo milk	2008
LC_N43	Chongqing	pickle sausage	2015		LC_N101	Guangxi	feces	2006
LC_N44	Chongqing	pickle sausage	2015		LC_N102	Yunnan	Mare's milk	2008
LC_N45	Chongqing	pickle sausage	2015		LC_N103	Tibet	cream	2019
LC_N46	Yunnan	dried sausage	2008		LC_N104	Tibet	cream	2019
LC_N47	Yunnan	dried sausage	2008		LC_N105	Tibet	qula	2019
LC_N48	Yunnan	dried sausage	2008		LC_N106	Tibet	qula	2019
LC_N49	Xinjiang	Milk pimple	2019		LC_N107	Tibet	Kurut	2019
LC_N50	Yunnan	buffalo milk	2008		LC_N109	Tibet	Kurut	2019
LC_N51	Yunnan	kimchi	2008		LC_N110	Tibet	Kurut	2019
LC_N52	Yunnan	pickled capsicum	2008		LC_N111	Tibet	Kurut	2019
LC_N53	Yunnan	whey	2008		LC_N112	Tibet	Fermented yak milk	2019
LC_N54	Yunnan	buffalo milk	2008		LC_N113	Tibet	milk tablets	2019
LC_N55	Tibet	cream	2019		LC_N114	Tibet	milk tablets	2019
LC_N56	Tibet	cream	2019		LC_N115	Inner Mongolia	koumiss	2020
LC_N57	Tibet	Fermented yak milk	2019		LC_N116	Beijing	vaginal	2020
