# Supplementary material for: The plasmid-encoded lactose operon plays a vital role in the acid production rate of Lacticaseibacillus casei during milk beverage fermentation
Source: Front Microbiol. 2022 Oct 6;13:1016904. doi: 10.3389/fmicb.2022.1016904 (PMC9647812; doi:10.3389/fmicb.2022.1016904)
Supplement: Supplementary file 2 [file Table_2.XLSX]

## Sheet: Table S2
Table S2 Genes and primers used in this work
Locus	Gene product	PCR primer	Sequence(5'→3')	Amplication length(bp)
	16S ribosomal RNA	8F	AGAGTTTGATCCTGGCTCAG	1420
		1492R	GGTTACCTTGTTACGACTT
recA	Recombinase A	recA-F	GCGGTACTGCCGCCTATATT	660
		recA-R	TCTTAGCGTTTTCGCGACCT
tuf	Elongation factor Tu	tuf-F	CTGGTCGTGGTACAGTTGCT	474
		tuf-R	CACGGACGGTGAACTTGGTA
rpoC	DNA-directed RNA polymerase subunit β	rpoC-F	CTGCTTGATCTCAATGCGCC	667
		rpoC-R	GTGATGGCGTAACGATTGGC
pheS	Phenylalanine-tRNA ligase subunit α	pheS-F	GCCCGATTACCGGTGTTTTG	492
		pheS-R	CACGTCGATAAACCACCCCA
uvrC	Excinuclease ABC subunit C	uvr-F	AACGGCTATCAAGGCAGACC	710
		uvr-R	TGACTGTGGTCGAATGCCTC
tuf	Elongation factor Tu	tuf2-F	ACTGGTCGTGGTACAGTTGC	180
		tuf2-R	CACGAAGCAAGACACCAACG
lacG	6-phospho-β-galactosidase	lacG-F	AGATGGCATTGAGACGACAGATTGG	102
		lacG-R	GTCACTGGCACCAACGGATAGTC
lacT-lacE	Transcription antiterminator LacT; lactose PTS system EIIBC compounent	lacT-lacE-F	ttatattacagctccagatctGAACAAAAGGCAACACAGATAATTG	3008
		lacT-lacE-R	cctcctgttaagTGTCTCAAAGATTGGATTCAACA
lacG-lacF	6-phospho-β-galactosidase; lactose PTS system EIIA compounent	lacG-lacF-F	ttgagacaCTTAACAGGAGGTTATTAAGCAATGAG	1952
		lacG-lacF-R	acgtgctgtaatttgaagcttCGCCTAGTTTTTGGGTTACTTCTG
lacG	6-phospho-β-galactosidase	lacG2-F	CTGGATAAACAGGGGCGGTT	1074
		lacG2-R	TTCAATCACGGTGTCAGGGG
