# Supplementary material for: The plasmid-encoded lactose operon plays a vital role in the acid production rate of Lacticaseibacillus casei during milk beverage fermentation
Source: Front Microbiol. 2022 Oct 6;13:1016904. doi: 10.3389/fmicb.2022.1016904 (PMC9647812; doi:10.3389/fmicb.2022.1016904)
Supplement: Supplementary file 3 [file Table_3.XLSX]

## Sheet: 96
Supplemental Table S3	Acid production rate of 114 isolates fermented for 96 hours
Strain	pH	Titratable Acidity (°T)	Viable cell counts (logCFU⸳g-1)	Acid production rate (°T/logCFU⸳g-1)	Group
LC_N17	3.51±0.006	256.83±0.814	8.88±0.043	28.93±0.218	HC
LC_N40	3.50±0.006	256.69±1.373	8.94±0.131	28.70±0.611	HC
LC_N16	3.49±0.006	255.10±1.487	8.92±0.045	28.59±0.171	HC
LC_N56	3.56±0.006	239.78±3.433	8.49±0.086	28.24±0.635	HC
LC_N93	3.52±0.070	242.34±3.230	8.60±0.111	28.19±0.834	HC
LC_N18	3.51±0.006	251.95±3.335	9.04±0.106	27.87±0.836	HC
LC_N96	3.51±0.010	251.71±3.497	9.04±0.102	27.85±0.894	HC
LC_N46	3.48±0.064	251.13±2.815	9.02±0.118	27.85±0.721	HC
LC_N48	3.48±0.035	252.18±1.483	9.07±0.135	27.80±0.253	HC
LC_N92	3.51±0.108	248.05±1.408	8.96±0.027	27.68±0.102	HC
LC_N42	3.50±0.087	250.03±2.305	9.05±0.055	27.63±0.336	HC
LC_N61	3.55±0.021	235.37±3.553	8.56±0.067	27.51±0.260	HC
LC_N98	3.54±0.006	249.27±4.555	9.09±0.048	27.42±0.361	HC
LC_N34	3.49±0.000	246.12±2.628	9.01±0.069	27.32±0.214	HC
LC_N19	3.46±0.015	247.05±2.818	9.08±0.032	27.21±0.215	HC
LC_N95	3.53±0.006	244.88±2.028	9.00±0.047	27.20±0.232	HC
LC_N52	3.48±0.015	237.37±1.897	8.73±0.125	27.19±0.682	HC
LC_N66	3.55±0.058	234.63±1.402	8.63±0.015	27.18±0.623	HC
LC_N100	3.52±0.010	246.66±0.281	9.08±0.029	27.17±0.410	HC
LC_N54	3.55±0.061	244.45±0.061	9.01±0.106	27.13±0.823	HC
LC_N85	3.51±0.025	244.41±2.740	9.00±0.092	27.11±0.453	HC
LC_N20	3.47±0.006	242.07±1.933	8.93±0.206	27.10±0.761	HC
LC_N81	3.55±0.107	237.82±1.386	8.79±0.061	27.05±0.720	HC
LC_N58	3.62±0.062	224.67±0.636	8.32±0.086	27.01±0.314	HC
LC_N115	3.56±0.026	233.96±4.523	8.66±0.113	27.00±0.187	HC
LC_N43	3.47±0.032	245.36±2.565	9.09±0.148	26.98±0.379	HC
LC_N113	3.55±0.091	234.34±3.836	8.72±0.108	26.89±1.007	HC
LC_N82	3.56±0.006	234.96±3.923	8.75±0.093	26.84±0.236	HC
LC_N102	3.53±0.006	241.40±1.154	9.00±0.087	26.82±0.825	HC
LC_N97	3.53±0.006	243.22±0.736	9.09±0.127	26.76±0.495	HC
LC_N39	3.47±0.000	242.42±2.361	9.06±0.036	26.76±0.172	HC
LC_N94	3.52±0.100	240.10±3.613	9.00±0.108	26.68±0.515	HC
LC_N63	3.54±0.070	230.22±3.543	8.64±0.079	26.66±0.868	HC
LC_N44	3.53±0.010	234.52±1.392	8.99±0.184	26.07±0.564	HC
LC_N109	3.59±0.072	237.41±1.452	9.19±0.121	25.83±0.528	MC
LC_N70	3.66±0.021	238.38±3.341	9.27±0.096	25.72±0.824	MC
LC_N04	3.55±0.045	236.06±1.778	9.22±0.086	25.60±0.224	MC
LC_N73	3.59±0.017	235.19±2.090	9.19±0.064	25.59±0.419	MC
LC_N83	3.57±0.021	235.98±3.897	9.24±0.056	25.54±0.572	MC
LC_N15	3.59±0.074	235.60±3.374	9.23±0.032	25.53±0.330	MC
LC_N45	3.52±0.059	233.07±0.957	9.16±0.008	25.44±0.085	MC
LC_N23	3.54±0.017	232.71±0.455	9.18±0.138	25.35±0.426	MC
LC_N51	3.47±0.012	237.31±1.897	9.37±0.225	25.31±0.682	MC
LC_N110	3.62±0.072	231.68±2.781	9.17±0.090	25.27±0.573	MC
LC_N69	3.58±0.017	233.03±2.580	9.22±0.106	25.27±0.432	MC
LC_N114	3.57±0.025	232.67±5.043	9.22±0.104	25.24±0.773	MC
LC_N00a	3.54±0.006	238.76±0.466	9.47±0.019	25.22±0.683	MC
LC_N02	3.54±0.006	238.19±1.956	9.45±0.102	25.21±0.810	MC
LC_N01	3.60±0.012	234.68±2.980	9.31±0.072	25.20±0.307	MC
LC_N41	3.56±0.090	233.76±4.098	9.29±0.065	25.17±0.288	MC
LC_N53	3.64±0.006	233.46±2.234	9.28±0.027	25.16±0.577	MC
LC_N32	3.57±0.055	238.15±3.513	9.47±0.065	25.15±0.490	MC
LC_N06	3.53±0.025	233.30±3.721	9.28±0.110	25.14±0.540	MC
LC_N111	3.56±0.015	234.51±2.284	9.33±0.070	25.13±0.198	MC
LC_N07	3.51±0.031	235.01±2.233	9.35±0.040	25.12±0.124	MC
LC_N24	3.52±0.015	233.57±3.184	9.31±0.234	25.08±1.056	MC
LC_N50	3.58±0.102	230.87±2.103	9.21±0.060	25.07±0.103	MC
LC_N13	3.57±0.026	234.68±3.105	9.37±0.015	25.05±0.292	MC
LC_N14	3.57±0.060	231.55±2.045	9.25±0.117	25.03±0.534	MC
LC_N107	3.59±0.026	229.06±4.061	9.16±0.067	25.01±0.585	MC
LC_N105	3.60±0.055	230.10±4.595	9.23±0.047	24.94±0.594	MC
LC_N09	3.55±0.012	230.13±1.374	9.23±0.016	24.93±0.128	MC
LC_N35	3.56±0.000	231.84±0.542	9.34±0.045	24.82±0.175	MC
LC_N29	3.53±0.017	232.22±2.915	9.36±0.020	24.80±0.342	MC
LC_N103	3.58±0.017	228.89±1.890	9.23±0.087	24.79±0.371	MC
LC_N12	3.58±0.010	232.63±4.126	9.39±0.021	24.79±0.593	MC
LC_N72	3.56±0.035	231.44±3.044	9.35±0.068	24.76±0.262	MC
LC_N101	3.59±0.000	227.28±3.714	9.20±0.031	24.70±0.492	MC
LC_N74	3.56±0.046	230.31±1.659	9.33±0.034	24.69±0.265	MC
LC_N33	3.54±0.057	232.69±2.640	9.47±0.116	24.57±0.805	MC
LC_N30	3.58±0.010	226.35±4.354	9.22±0.041	24.54±0.892	MC
LC_N87	3.54±0.012	230.17±2.391	9.38±0.083	24.54±0.152	MC
LC_N68	3.65±0.025	213.32±3.851	8.73±0.078	24.43±0.657	LC
LC_N60	3.65±0.006	215.61±3.653	8.85±0.078	24.36±0.550	LC
LC_N90	3.62±0.089	211.51±4.073	8.80±0.118	24.02±0.594	LC
LC_N22	3.57±0.015	217.99±3.842	9.09±0.041	23.87±0.766	LC
LC_N75	3.60±0.038	216.13±3.664	9.11±0.026	23.72±0.454	LC
LC_N77	3.64±0.096	213.97±3.211	9.02±0.096	23.72±0.266	LC
LC_N116	3.62±0.046	216.27±0.995	9.14±0.037	23.65±0.137	LC
LC_N64	3.54±0.055	213.76±2.190	9.06±0.106	23.59±0.791	LC
LC_N05	3.59±0.035	213.64±2.870	9.03±0.102	23.59±0.249	LC
LC_N57	3.65±0.015	214.32±2.910	9.17±0.103	23.38±0.134	LC
LC_N65	3.55±0.029	212.60±1.266	9.06±0.089	23.47±0.318	LC
LC_N26	3.53±0.012	212.96±3.944	9.07±0.044	23.37±0.251	LC
LC_N76	3.62±0.061	219.25±3.932	9.40±0.104	23.33±0.234	LC
LC_N25	3.51±0.015	210.06±2.398	9.01±0.050	23.30±0.161	LC
LC_N89	3.66±0.006	207.63±3.698	8.91±0.003	23.30±0.866	LC
LC_N78	3.63±0.012	215.31±4.976	9.24±0.063	23.29±0.549	LC
LC_N55	3.68±0.061	211.54±3.226	9.10±0.079	23.25±0.526	LC
LC_N99	3.62±0.006	213.38±4.178	9.18±0.096	23.24±0.678	LC
LC_N47	3.58±0.000	213.91±4.170	9.25±0.035	23.13±0.597	LC
LC_N49	3.62±0.010	211.34±0.983	9.14±0.034	23.11±0.104	LC
LC_N37	3.66±0.127	213.93±4.525	9.27±0.048	23.08±0.260	LC
LC_N62	3.71±0.025	204.24±3.713	8.89±0.092	22.98±0.124	LC
LC_N21	3.66±0.012	206.80±3.465	9.02±0.109	22.93±0.229	LC
LC_N59	3.70±0.017	201.95±4.343	8.81±0.103	22.93±0.736	LC
LC_N36	3.61±0.010	208.40±3.928	9.10±0.108	22.86±0.269	LC
LC_N67	3.69±0.015	202.28±2.254	8.89±0.090	22.76±0.390	LC
LC_N106	3.71±0.072	197.07±3.199	8.76±0.062	22.48±0.316	LC
LC_N71	3.69±0.056	202.61±3.274	9.11±0.097	22.25±0.124	LC
LC_N104	3.73±0.006	200.00±2.546	9.01±0.044	22.19±0.374	LC
LC_N86	3.73±0.012	199.68±2.939	9.01±0.038	22.16±0.361	LC
LC_N79	3.71±0.023	198.86±3.799	8.98±0.083	22.13±0.837	LC
LC_N03	3.65±0.020	208.10±3.735	9.40±0.068	22.13±1.055	LC
LC_N112	3.73±0.074	197.04±3.176	8.96±0.031	22.00±0.763	LC
LC_N28	3.55±0.021	205.86±3.246	9.43±0.053	21.83±0.254	LC
LC_N8	3.66±0.036	200.00±4.144	9.18±0.069	21.80±0.826	LC
LC_N11	3.56±0.038	198.54±2.286	9.20±0.026	21.57±0.207	LC
LC_N38	3.74±0.010	197.56±2.615	9.24±0.039	21.39±0.260	LC
LC_N10	3.53±0.035	196.28±3.737	9.20±0.046	21.34±0.704	LC
LC_N27	3.78±0.020	178.56±3.944	9.01±0.132	19.91±0.592	LC
LC_N31	3.81±0.104	177.94±1.972	8.99±0.074	19.81±0.299	LC
LC_N80	3.70±0.107	180.27±3.435	9.21±0.102	19.80±0.160	LC
LC_N88	3.97±0.015	161.24±3.968	8.52±0.079	18.92±0.804	LC
a: commercially strain
