# Supplementary material for: The plasmid-encoded lactose operon plays a vital role in the acid production rate of Lacticaseibacillus casei during milk beverage fermentation
Source: Front Microbiol. 2022 Oct 6;13:1016904. doi: 10.3389/fmicb.2022.1016904 (PMC9647812; doi:10.3389/fmicb.2022.1016904)
Supplement: Supplementary file 4 [file Table_4.XLSX]

## Sheet: A
Supplemental Table S4 Data set A: genes presence/absence per strain
ClusterID	LC_N16	LC_N17	LC_N31	LC_N40	LC_N80	LC_N88
ORTHOMCL0(17)	LC_N16|gene0465;LC_N16|gene1721;LC_N16|gene2525	LC_N17|gene0463;LC_N17|gene1681;LC_N17|gene2516	LC_N31|gene0477;LC_N31|gene1000	LC_N40|gene0463;LC_N40|gene1720;LC_N40|gene2516	LC_N80|gene1724;LC_N80|gene2760	LC_N88|gene0121;LC_N88|gene1057
ORTHOMCL1(15)	LC_N16|gene0917;LC_N16|gene2063	LC_N17|gene0917;LC_N17|gene2057	LC_N31|gene1120;LC_N31|gene2355	LC_N40|gene0915;LC_N40|gene2063	LC_N80|gene0020;LC_N80|gene2807	LC_N88|gene1946;LC_N88|gene2278;LC_N88|gene2595
ORTHOMCL2(15)	LC_N16|gene1709;LC_N16|gene1710	LC_N17|gene1668;LC_N17|gene1669	LC_N31|gene1341;LC_N31|gene1342	LC_N40|gene1708;LC_N40|gene1709	LC_N80|gene1367;LC_N80|gene1368	LC_N88|gene1143;LC_N88|gene1144;LC_N88|gene2616
ORTHOMCL3(14)	LC_N16|gene0756;LC_N16|gene1497	LC_N17|gene0757;LC_N17|gene1497	LC_N31|gene0301;LC_N31|gene2132	LC_N40|gene0755;LC_N40|gene1496	LC_N80|gene2005;LC_N80|gene2592	LC_N88|gene1397;LC_N88|gene2308
ORTHOMCL4(14)	LC_N16|gene0664;LC_N16|gene0665	LC_N17|gene0663;LC_N17|gene0664	LC_N31|gene0766;LC_N31|gene0767	LC_N40|gene0663;LC_N40|gene0664	LC_N80|gene0452;LC_N80|gene0453	LC_N88|gene0347;LC_N88|gene0348
ORTHOMCL5(14)	LC_N16|gene0697;LC_N16|gene1858	LC_N17|gene0696;LC_N17|gene1818	LC_N31|gene0799;LC_N31|gene2605	LC_N40|gene0696;LC_N40|gene1858	LC_N80|gene0486;LC_N80|gene1555	LC_N88|gene0312;LC_N88|gene2387
ORTHOMCL6(13)	LC_N16|gene1346;LC_N16|gene2608	LC_N17|gene1347;LC_N17|gene2617	LC_N31|gene1704	LC_N40|gene1346;LC_N40|gene2610;LC_N40|gene2611	LC_N80|gene1795;LC_N80|gene2816;LC_N80|gene2817	LC_N88|gene0742
ORTHOMCL7(12)	LC_N16|gene1501;LC_N16|gene1502	LC_N17|gene1501;LC_N17|gene1502	LC_N31|gene2136	LC_N40|gene1500;LC_N40|gene1501	LC_N80|gene1488;LC_N80|gene1489;LC_N80|gene1490	LC_N88|gene1401
ORTHOMCL8(12)	LC_N16|gene2516;LC_N16|gene2764	LC_N17|gene2522;LC_N17|gene2777	LC_N31|gene1410	LC_N40|gene2503;LC_N40|gene2771	LC_N80|gene2808;LC_N80|gene2868;LC_N80|gene3049	LC_N88|gene2593
ORTHOMCL9(11)	LC_N16|gene0731;LC_N16|gene1053	LC_N17|gene0731;LC_N17|gene1054	LC_N31|gene0327	LC_N40|gene0730;LC_N40|gene1053	LC_N80|gene2278;LC_N80|gene2680	LC_N88|gene1689
ORTHOMCL10(11)	LC_N16|gene1720;LC_N16|gene2526	LC_N17|gene1680;LC_N17|gene2517	LC_N31|gene0475	LC_N40|gene1719;LC_N40|gene2517	LC_N80|gene1723;LC_N80|gene2761	LC_N88|gene1056
ORTHOMCL11(11)	LC_N16|gene1081;LC_N16|gene2619	LC_N17|gene1082;LC_N17|gene2625	LC_N31|gene0442	LC_N40|gene1081;LC_N40|gene2619	LC_N80|gene2170;LC_N80|gene2718	LC_N88|gene1018
ORTHOMCL12(11)	LC_N16|gene1080;LC_N16|gene2620	LC_N17|gene1081;LC_N17|gene2626	LC_N31|gene0441	LC_N40|gene1080;LC_N40|gene2620	LC_N80|gene2169;LC_N80|gene2717	LC_N88|gene1017
ORTHOMCL13(11)	LC_N16|gene0495;LC_N16|gene0496	LC_N17|gene0493;LC_N17|gene0494	LC_N31|gene0967;LC_N31|gene0968	LC_N40|gene0494;LC_N40|gene0495	-	LC_N88|gene0091
ORTHOMCL14(11)	LC_N16|gene2135;LC_N16|gene2136	LC_N17|gene2129;LC_N17|gene2130	LC_N31|gene2062	LC_N40|gene2136;LC_N40|gene2137	LC_N80|gene1177;LC_N80|gene1178	LC_N88|gene2177
ORTHOMCL15(11)	LC_N16|gene2446;LC_N16|gene2447	LC_N17|gene2458;LC_N17|gene2459	LC_N31|gene2666	LC_N40|gene2441;LC_N40|gene2442	LC_N80|gene2459	LC_N88|gene0856;LC_N88|gene2823
ORTHOMCL16(10)	LC_N16|gene0900;LC_N16|gene1835	LC_N17|gene0900;LC_N17|gene1795	LC_N31|gene2927	LC_N40|gene0898;LC_N40|gene1835	LC_N80|gene2720	-
ORTHOMCL17(10)	LC_N16|gene1723;LC_N16|gene2524	LC_N17|gene1683;LC_N17|gene2515	LC_N31|gene0478	LC_N40|gene1722;LC_N40|gene2515	LC_N80|gene2759	LC_N88|gene1058
ORTHOMCL18(10)	LC_N16|gene1100;LC_N16|gene1101	LC_N17|gene1101;LC_N17|gene1102	LC_N31|gene0461	LC_N40|gene1100;LC_N40|gene1101	LC_N80|gene1711	LC_N88|gene1037
ORTHOMCL19(10)	LC_N16|gene1478	LC_N17|gene1478	LC_N31|gene0705;LC_N31|gene0706	LC_N40|gene1477	LC_N80|gene1840;LC_N80|gene2317	LC_N88|gene2209
ORTHOMCL20(10)	LC_N16|gene0232;LC_N16|gene2657	LC_N17|gene0232;LC_N17|gene2663	LC_N31|gene1138	LC_N40|gene0231;LC_N40|gene2657	LC_N80|gene0038	LC_N88|gene1796
ORTHOMCL21(10)	LC_N16|gene0896	LC_N17|gene0896	LC_N31|gene1708;LC_N31|gene2235	LC_N40|gene0814	LC_N80|gene1168	LC_N88|gene0225;LC_N88|gene0738
ORTHOMCL22(10)	LC_N16|gene2250;LC_N16|gene2772	LC_N17|gene2243;LC_N17|gene2787	LC_N31|gene2933	LC_N40|gene2253;LC_N40|gene2782	LC_N80|gene3020	LC_N88|gene2909
ORTHOMCL23(10)	LC_N16|gene2406	LC_N17|gene2404	LC_N31|gene2975;LC_N31|gene2977	LC_N40|gene2398	LC_N80|gene2525;LC_N80|gene2861	LC_N88|gene2274
ORTHOMCL24(9)	LC_N16|gene0273;LC_N16|gene0571	LC_N17|gene0570	LC_N31|gene0170	LC_N40|gene0271;LC_N40|gene0570	LC_N80|gene0386	LC_N88|gene0497
ORTHOMCL25(9)	LC_N16|gene1977	LC_N17|gene1937	LC_N31|gene0533	LC_N40|gene1978	LC_N80|gene1002;LC_N80|gene2200	LC_N88|gene1114;LC_N88|gene1115
ORTHOMCL26(9)	LC_N16|gene1675	LC_N17|gene1634	LC_N31|gene1378;LC_N31|gene2585	LC_N40|gene1674	LC_N80|gene1402	LC_N88|gene0401
ORTHOMCL27(9)	LC_N16|gene2039;LC_N16|gene2040	LC_N17|gene2024;LC_N17|gene2025	LC_N31|gene2464	LC_N40|gene2030;LC_N40|gene2031	LC_N80|gene2694	-
ORTHOMCL28(9)	LC_N16|gene1908	LC_N17|gene1848	-	LC_N40|gene1908	LC_N80|gene2072;LC_N80|gene2462;LC_N80|gene2826;LC_N80|gene2889;LC_N80|gene3044	-
ORTHOMCL29(9)	LC_N16|gene1914	LC_N17|gene1842	LC_N31|gene0415	LC_N40|gene1054;LC_N40|gene1914	LC_N80|gene1323;LC_N80|gene2986	LC_N88|gene2469
ORTHOMCL30(9)	LC_N16|gene2428;LC_N16|gene2686	LC_N17|gene2426;LC_N17|gene2692	LC_N31|gene1412	LC_N40|gene2420	LC_N80|gene2809	LC_N88|gene2594
ORTHOMCL31(8)	LC_N16|gene2397	LC_N17|gene2397	LC_N31|gene0725	LC_N40|gene2391	LC_N80|gene2081;LC_N80|gene2382	LC_N88|gene0605
ORTHOMCL32(8)	LC_N16|gene2393	LC_N17|gene2401	LC_N31|gene0729	LC_N40|gene2395	LC_N80|gene2086;LC_N80|gene2377	LC_N88|gene0601
ORTHOMCL33(8)	LC_N16|gene2157	LC_N17|gene2151	LC_N31|gene0992;LC_N31|gene2295	LC_N40|gene2158	-	LC_N88|gene0833
ORTHOMCL34(8)	LC_N16|gene2592	LC_N17|gene2597	LC_N31|gene1050	LC_N40|gene2583	LC_N80|gene0225	LC_N88|gene0152;LC_N88|gene1225
ORTHOMCL35(8)	LC_N16|gene1677	LC_N17|gene1636	LC_N31|gene1376	LC_N40|gene1676	LC_N80|gene1400;LC_N80|gene2606	LC_N88|gene2844
ORTHOMCL36(8)	LC_N16|gene1543	LC_N17|gene1543	LC_N31|gene1544	LC_N40|gene1583	LC_N80|gene2728;LC_N80|gene2979	LC_N88|gene2510
ORTHOMCL37(8)	LC_N16|gene0833	LC_N17|gene0833	LC_N31|gene1775	LC_N40|gene0877	LC_N80|gene1628	LC_N88|gene2785;LC_N88|gene2926
ORTHOMCL38(8)	LC_N16|gene0832	LC_N17|gene0832	LC_N31|gene1776;LC_N31|gene2688	LC_N40|gene0878	LC_N80|gene2845	-
ORTHOMCL39(8)	LC_N16|gene1628	LC_N17|gene1628	LC_N31|gene2121	LC_N40|gene1627	LC_N80|gene2624	LC_N88|gene1250;LC_N88|gene2115
ORTHOMCL40(8)	LC_N16|gene1875	LC_N17|gene1881	-	LC_N40|gene1875	LC_N80|gene0877;LC_N80|gene2347;LC_N80|gene2611	LC_N88|gene2629
ORTHOMCL41(8)	LC_N16|gene1913	LC_N17|gene1843	LC_N31|gene2841	LC_N40|gene1913	-	LC_N88|gene0429;LC_N88|gene2470
ORTHOMCL42(8)	LC_N16|gene1379	LC_N17|gene1429	LC_N31|gene2723	LC_N40|gene1428	LC_N80|gene1565;LC_N80|gene2921	LC_N88|gene1475
ORTHOMCL43(8)	LC_N16|gene2239	LC_N17|gene2231	LC_N31|gene2746;LC_N31|gene2747	LC_N40|gene2241	-	LC_N88|gene1874
ORTHOMCL44(8)	LC_N16|gene2660	LC_N17|gene2666	LC_N31|gene2918	LC_N40|gene2660	LC_N80|gene3010;LC_N80|gene3019	LC_N88|gene2862
ORTHOMCL45(8)	LC_N16|gene2773;LC_N16|gene2776	LC_N17|gene2703	LC_N31|gene2859	LC_N40|gene2783;LC_N40|gene2785	LC_N80|gene2967	-
ORTHOMCL46(8)	LC_N16|gene2693;LC_N16|gene2751	LC_N17|gene2761	LC_N31|gene2949	LC_N40|gene2755	LC_N80|gene2665;LC_N80|gene2825	LC_N88|gene2944
ORTHOMCL47(7)	LC_N16|gene0152	LC_N17|gene0152	LC_N31|gene0002	LC_N40|gene0151	LC_N80|gene0119	LC_N88|gene1716
ORTHOMCL48(7)	LC_N16|gene0151	LC_N17|gene0151	LC_N31|gene0003	LC_N40|gene0150	LC_N80|gene0120	LC_N88|gene1715
ORTHOMCL49(7)	LC_N16|gene0150	LC_N17|gene0150	LC_N31|gene0004	LC_N40|gene0149	LC_N80|gene0121	LC_N88|gene1714
ORTHOMCL50(7)	LC_N16|gene0149	LC_N17|gene0149	LC_N31|gene0005	LC_N40|gene0148	LC_N80|gene0122	LC_N88|gene1713
ORTHOMCL51(7)	LC_N16|gene0148	LC_N17|gene0148	LC_N31|gene0006	LC_N40|gene0147	LC_N80|gene0123	LC_N88|gene1712
ORTHOMCL52(7)	LC_N16|gene0147	LC_N17|gene0147	LC_N31|gene0007	LC_N40|gene0146	LC_N80|gene0124	LC_N88|gene1711
ORTHOMCL53(7)	LC_N16|gene0146	LC_N17|gene0146	LC_N31|gene0008	LC_N40|gene0145	LC_N80|gene0125	LC_N88|gene1710
ORTHOMCL54(7)	LC_N16|gene0145	LC_N17|gene0145	LC_N31|gene0009	LC_N40|gene0144	LC_N80|gene0126	LC_N88|gene1709
ORTHOMCL55(7)	LC_N16|gene0144	LC_N17|gene0144	LC_N31|gene0010	LC_N40|gene0143	LC_N80|gene0127	LC_N88|gene1708
ORTHOMCL56(7)	LC_N16|gene0143	LC_N17|gene0143	LC_N31|gene0011	LC_N40|gene0142	LC_N80|gene0128	LC_N88|gene1707
ORTHOMCL57(7)	LC_N16|gene0142	LC_N17|gene0142	LC_N31|gene0012	LC_N40|gene0141	LC_N80|gene0129	LC_N88|gene1706
ORTHOMCL58(7)	LC_N16|gene0141	LC_N17|gene0141	LC_N31|gene0013	LC_N40|gene0140	LC_N80|gene0130	LC_N88|gene1517
ORTHOMCL59(7)	LC_N16|gene0139	LC_N17|gene0139	LC_N31|gene0015	LC_N40|gene0138	LC_N80|gene0132	LC_N88|gene1519
ORTHOMCL60(7)	LC_N16|gene0138	LC_N17|gene0138	LC_N31|gene0016	LC_N40|gene0137	LC_N80|gene0133	LC_N88|gene1520
ORTHOMCL61(7)	LC_N16|gene0137	LC_N17|gene0137	LC_N31|gene0017	LC_N40|gene0136	LC_N80|gene0134	LC_N88|gene1521
ORTHOMCL62(7)	LC_N16|gene0136	LC_N17|gene0136	LC_N31|gene0018	LC_N40|gene0135	LC_N80|gene0135	LC_N88|gene1522
ORTHOMCL63(7)	LC_N16|gene0135	LC_N17|gene0135	LC_N31|gene0019	LC_N40|gene0134	LC_N80|gene0136	LC_N88|gene1523
ORTHOMCL64(7)	LC_N16|gene0134	LC_N17|gene0134	LC_N31|gene0020	LC_N40|gene0133	LC_N80|gene0137	LC_N88|gene1524
ORTHOMCL65(7)	LC_N16|gene0133	LC_N17|gene0133	LC_N31|gene0022	LC_N40|gene0132	LC_N80|gene0140	LC_N88|gene1526
ORTHOMCL66(7)	LC_N16|gene0132	LC_N17|gene0132	LC_N31|gene0023	LC_N40|gene0131	LC_N80|gene0141	LC_N88|gene1527
ORTHOMCL67(7)	LC_N16|gene0131	LC_N17|gene0131	LC_N31|gene0024	LC_N40|gene0130	LC_N80|gene0142	LC_N88|gene1528
ORTHOMCL68(7)	LC_N16|gene0130	LC_N17|gene0130	LC_N31|gene0025	LC_N40|gene0129	LC_N80|gene0143	LC_N88|gene1529
ORTHOMCL69(7)	LC_N16|gene0129	LC_N17|gene0129	LC_N31|gene0026	LC_N40|gene0128	LC_N80|gene0144	LC_N88|gene1530
ORTHOMCL70(7)	LC_N16|gene0128	LC_N17|gene0128	LC_N31|gene0027	LC_N40|gene0127	LC_N80|gene0145	LC_N88|gene1531
ORTHOMCL71(7)	LC_N16|gene0127	LC_N17|gene0127	LC_N31|gene0028	LC_N40|gene0126	LC_N80|gene0146	LC_N88|gene1532
ORTHOMCL72(7)	LC_N16|gene0126	LC_N17|gene0126	LC_N31|gene0029	LC_N40|gene0125	LC_N80|gene0147	LC_N88|gene1533
ORTHOMCL73(7)	LC_N16|gene0125	LC_N17|gene0125	LC_N31|gene0030	LC_N40|gene0124	LC_N80|gene0148	LC_N88|gene1534
ORTHOMCL74(7)	LC_N16|gene0124	LC_N17|gene0124	LC_N31|gene0031	LC_N40|gene0123	LC_N80|gene0149	LC_N88|gene1535
ORTHOMCL75(7)	LC_N16|gene0122	LC_N17|gene0122	LC_N31|gene0033	LC_N40|gene0121	LC_N80|gene0151	LC_N88|gene1536
ORTHOMCL76(7)	LC_N16|gene0121	LC_N17|gene0121	LC_N31|gene0034	LC_N40|gene0120	LC_N80|gene0152	LC_N88|gene1537
ORTHOMCL77(7)	LC_N16|gene0120	LC_N17|gene0120	LC_N31|gene0036	LC_N40|gene0119	LC_N80|gene0153	LC_N88|gene1538
ORTHOMCL78(7)	LC_N16|gene0119	LC_N17|gene0119	LC_N31|gene0037	LC_N40|gene0118	LC_N80|gene0154	LC_N88|gene1539
ORTHOMCL79(7)	LC_N16|gene0118	LC_N17|gene0118	LC_N31|gene0038	LC_N40|gene0117	LC_N80|gene0155	LC_N88|gene1540
ORTHOMCL80(7)	LC_N16|gene0117	LC_N17|gene0117	LC_N31|gene0039	LC_N40|gene0116	LC_N80|gene0156	LC_N88|gene1541
ORTHOMCL81(7)	LC_N16|gene0116	LC_N17|gene0116	LC_N31|gene0040	LC_N40|gene0115	LC_N80|gene0157	LC_N88|gene1542
ORTHOMCL82(7)	LC_N16|gene0115	LC_N17|gene0115	LC_N31|gene0041	LC_N40|gene0114	LC_N80|gene0158	LC_N88|gene1543
ORTHOMCL83(7)	LC_N16|gene0114	LC_N17|gene0114	LC_N31|gene0042	LC_N40|gene0113	LC_N80|gene0159	LC_N88|gene1544
ORTHOMCL84(7)	LC_N16|gene0113	LC_N17|gene0113	LC_N31|gene0043	LC_N40|gene0112	LC_N80|gene0160	LC_N88|gene1545
ORTHOMCL85(7)	LC_N16|gene0112	LC_N17|gene0112	LC_N31|gene0044	LC_N40|gene0111	LC_N80|gene0161	LC_N88|gene1546
ORTHOMCL86(7)	LC_N16|gene0111	LC_N17|gene0111	LC_N31|gene0045	LC_N40|gene0110	LC_N80|gene0162	LC_N88|gene1547
ORTHOMCL87(7)	LC_N16|gene0110	LC_N17|gene0110	LC_N31|gene0046	LC_N40|gene0109	LC_N80|gene0163	LC_N88|gene1548
ORTHOMCL88(7)	LC_N16|gene0109	LC_N17|gene0109	LC_N31|gene0047	LC_N40|gene0108	LC_N80|gene0164	LC_N88|gene1549
ORTHOMCL89(7)	LC_N16|gene0108	LC_N17|gene0108	LC_N31|gene0048	LC_N40|gene0107	LC_N80|gene0165	LC_N88|gene1550
ORTHOMCL90(7)	LC_N16|gene0107	LC_N17|gene0107	LC_N31|gene0049	LC_N40|gene0106	LC_N80|gene0166	LC_N88|gene1551
ORTHOMCL91(7)	LC_N16|gene0106	LC_N17|gene0106	LC_N31|gene0050	LC_N40|gene0105	LC_N80|gene0167	LC_N88|gene1552
ORTHOMCL92(7)	LC_N16|gene0105	LC_N17|gene0105	LC_N31|gene0051	LC_N40|gene0104	LC_N80|gene0168	LC_N88|gene1553
ORTHOMCL93(7)	LC_N16|gene0104	LC_N17|gene0104	LC_N31|gene0052	LC_N40|gene0103	LC_N80|gene0169	LC_N88|gene1554
ORTHOMCL94(7)	LC_N16|gene0103	LC_N17|gene0103	LC_N31|gene0053	LC_N40|gene0102	LC_N80|gene0170	LC_N88|gene1555
ORTHOMCL95(7)	LC_N16|gene0102	LC_N17|gene0102	LC_N31|gene0054	LC_N40|gene0101	LC_N80|gene0171	LC_N88|gene1556
ORTHOMCL96(7)	LC_N16|gene0101	LC_N17|gene0101	LC_N31|gene0055	LC_N40|gene0100	LC_N80|gene0172	LC_N88|gene1557
ORTHOMCL97(7)	LC_N16|gene0100	LC_N17|gene0100	LC_N31|gene0056	LC_N40|gene0099	LC_N80|gene0173	LC_N88|gene1558
ORTHOMCL98(7)	LC_N16|gene0099	LC_N17|gene0099	LC_N31|gene0057	LC_N40|gene0098	LC_N80|gene0174	LC_N88|gene1559
ORTHOMCL99(7)	LC_N16|gene0098	LC_N17|gene0098	LC_N31|gene0058	LC_N40|gene0097	LC_N80|gene0175	LC_N88|gene1560
ORTHOMCL100(7)	LC_N16|gene0097	LC_N17|gene0097	LC_N31|gene0059	LC_N40|gene0096	LC_N80|gene0176	LC_N88|gene1561
ORTHOMCL101(7)	LC_N16|gene0096	LC_N17|gene0096	LC_N31|gene0060	LC_N40|gene0095	LC_N80|gene0177	LC_N88|gene1562
ORTHOMCL102(7)	LC_N16|gene0095	LC_N17|gene0095	LC_N31|gene0061	LC_N40|gene0094	LC_N80|gene0178	LC_N88|gene1563
ORTHOMCL103(7)	LC_N16|gene0093	LC_N17|gene0093	LC_N31|gene0062	LC_N40|gene0092	LC_N80|gene0180	LC_N88|gene1564
ORTHOMCL104(7)	LC_N16|gene0092	LC_N17|gene0092	LC_N31|gene0063	LC_N40|gene0091	LC_N80|gene0181	LC_N88|gene1565
ORTHOMCL105(7)	LC_N16|gene0091	LC_N17|gene0091	LC_N31|gene0064	LC_N40|gene0090	LC_N80|gene0182	LC_N88|gene1566
ORTHOMCL106(7)	LC_N16|gene0090	LC_N17|gene0090	LC_N31|gene0065	LC_N40|gene0089	LC_N80|gene0183	LC_N88|gene1567
ORTHOMCL107(7)	LC_N16|gene0089	LC_N17|gene0089	LC_N31|gene0066	LC_N40|gene0088	LC_N80|gene0184	LC_N88|gene1568
ORTHOMCL108(7)	LC_N16|gene0088	LC_N17|gene0088	LC_N31|gene0067	LC_N40|gene0087	LC_N80|gene0185	LC_N88|gene1569
ORTHOMCL109(7)	LC_N16|gene0087	LC_N17|gene0087	LC_N31|gene0068	LC_N40|gene0086	LC_N80|gene0186	LC_N88|gene1570
ORTHOMCL110(7)	LC_N16|gene0086	LC_N17|gene0086	LC_N31|gene0069	LC_N40|gene0085	LC_N80|gene0187	LC_N88|gene1571
ORTHOMCL111(7)	LC_N16|gene0085	LC_N17|gene0085	LC_N31|gene0070	LC_N40|gene0084	LC_N80|gene0188	LC_N88|gene1572
ORTHOMCL112(7)	LC_N16|gene0084	LC_N17|gene0084	LC_N31|gene0071	LC_N40|gene0083	LC_N80|gene0189	LC_N88|gene1573
ORTHOMCL113(7)	LC_N16|gene0083	LC_N17|gene0083	LC_N31|gene0072	LC_N40|gene0082	LC_N80|gene0190	LC_N88|gene1574
ORTHOMCL114(7)	LC_N16|gene0082	LC_N17|gene0082	LC_N31|gene0073	LC_N40|gene0081	LC_N80|gene0191	LC_N88|gene1575
ORTHOMCL115(7)	LC_N16|gene0081	LC_N17|gene0081	LC_N31|gene0074	LC_N40|gene0080	LC_N80|gene0192	LC_N88|gene1576
ORTHOMCL116(7)	LC_N16|gene0080	LC_N17|gene0080	LC_N31|gene0075	LC_N40|gene0079	LC_N80|gene0193	LC_N88|gene1577
ORTHOMCL117(7)	LC_N16|gene0078	LC_N17|gene0078	LC_N31|gene0076	LC_N40|gene0077	LC_N80|gene0194	LC_N88|gene1578
ORTHOMCL118(7)	LC_N16|gene0077	LC_N17|gene0077	LC_N31|gene0077	LC_N40|gene0076	LC_N80|gene0195	LC_N88|gene1579
ORTHOMCL119(7)	LC_N16|gene0076	LC_N17|gene0076	LC_N31|gene0078	LC_N40|gene0075	LC_N80|gene0196	LC_N88|gene1580
ORTHOMCL120(7)	LC_N16|gene0075	LC_N17|gene0075	LC_N31|gene0079	LC_N40|gene0074	LC_N80|gene0197	LC_N88|gene1581
ORTHOMCL121(7)	LC_N16|gene0074	LC_N17|gene0074	LC_N31|gene0080	LC_N40|gene0073	LC_N80|gene0198	LC_N88|gene1582
ORTHOMCL122(7)	LC_N16|gene0073	LC_N17|gene0073	LC_N31|gene0081	LC_N40|gene0072	LC_N80|gene0199	LC_N88|gene1583
ORTHOMCL123(7)	LC_N16|gene0072	LC_N17|gene0072	LC_N31|gene0082	LC_N40|gene0071	LC_N80|gene0200	LC_N88|gene1584
ORTHOMCL124(7)	LC_N16|gene0071	LC_N17|gene0071	LC_N31|gene0083	LC_N40|gene0070	LC_N80|gene0201	LC_N88|gene1585
ORTHOMCL125(7)	LC_N16|gene0070	LC_N17|gene0070	LC_N31|gene0084	LC_N40|gene0069	LC_N80|gene0202	LC_N88|gene1586
ORTHOMCL126(7)	LC_N16|gene0069	LC_N17|gene0069	LC_N31|gene0085	LC_N40|gene0068	LC_N80|gene0203	LC_N88|gene1587
ORTHOMCL127(7)	LC_N16|gene0068	LC_N17|gene0068	LC_N31|gene0086	LC_N40|gene0067	LC_N80|gene0204	LC_N88|gene1588
ORTHOMCL128(7)	LC_N16|gene0067	LC_N17|gene0067	LC_N31|gene0087	LC_N40|gene0066	LC_N80|gene0205	LC_N88|gene1589
ORTHOMCL129(7)	LC_N16|gene0066	LC_N17|gene0066	LC_N31|gene0088	LC_N40|gene0065	LC_N80|gene0206	LC_N88|gene1590
ORTHOMCL130(7)	LC_N16|gene0065	LC_N17|gene0065	LC_N31|gene0089	LC_N40|gene0064	LC_N80|gene0207	LC_N88|gene1591
ORTHOMCL131(7)	LC_N16|gene0064	LC_N17|gene0064	LC_N31|gene0090	LC_N40|gene0063	LC_N80|gene0208	LC_N88|gene1592
ORTHOMCL132(7)	LC_N16|gene0063	LC_N17|gene0063	LC_N31|gene0091	LC_N40|gene0062	LC_N80|gene0209	LC_N88|gene1593
ORTHOMCL133(7)	LC_N16|gene0062	LC_N17|gene0062	LC_N31|gene0092	LC_N40|gene0061	LC_N80|gene0210	LC_N88|gene1594
ORTHOMCL134(7)	LC_N16|gene0061	LC_N17|gene0061	LC_N31|gene0093	LC_N40|gene0060	LC_N80|gene0211	LC_N88|gene1595
ORTHOMCL135(7)	LC_N16|gene0059	LC_N17|gene0059	LC_N31|gene0094	LC_N40|gene0059	LC_N80|gene0212	LC_N88|gene1596
ORTHOMCL136(7)	LC_N16|gene0058	LC_N17|gene0058	LC_N31|gene0095	LC_N40|gene0058	LC_N80|gene0213	LC_N88|gene1597
ORTHOMCL137(7)	LC_N16|gene0057	LC_N17|gene0057	LC_N31|gene0096	LC_N40|gene0057	LC_N80|gene0214	LC_N88|gene1598
ORTHOMCL138(7)	LC_N16|gene0056	LC_N17|gene0056	LC_N31|gene0098	LC_N40|gene0056	LC_N80|gene0215	LC_N88|gene1599
ORTHOMCL139(7)	LC_N16|gene0055	LC_N17|gene0055	LC_N31|gene0099	LC_N40|gene0055	LC_N80|gene0216	LC_N88|gene1600
ORTHOMCL140(7)	LC_N16|gene0054	LC_N17|gene0054	LC_N31|gene0100	LC_N40|gene0054	LC_N80|gene0217	LC_N88|gene1601
ORTHOMCL141(7)	LC_N16|gene0053	LC_N17|gene0053	LC_N31|gene0101	LC_N40|gene0053	LC_N80|gene0218	LC_N88|gene1602
ORTHOMCL142(7)	LC_N16|gene0052	LC_N17|gene0052	LC_N31|gene0102	LC_N40|gene0052	LC_N80|gene0219	LC_N88|gene1603
ORTHOMCL143(7)	LC_N16|gene0051	LC_N17|gene0051	LC_N31|gene0103	LC_N40|gene0051	LC_N80|gene2883	LC_N88|gene1606
ORTHOMCL144(7)	LC_N16|gene0050	LC_N17|gene0050	LC_N31|gene0104	LC_N40|gene0050	LC_N80|gene2691	LC_N88|gene1607
ORTHOMCL145(7)	LC_N16|gene0049	LC_N17|gene0049	LC_N31|gene0105	LC_N40|gene0049	LC_N80|gene2690	LC_N88|gene1608
ORTHOMCL146(7)	LC_N16|gene0048	LC_N17|gene0048	LC_N31|gene0106	LC_N40|gene0048	LC_N80|gene2689	LC_N88|gene1609
ORTHOMCL147(7)	LC_N16|gene0047	LC_N17|gene0047	LC_N31|gene0107	LC_N40|gene0047	LC_N80|gene2688	LC_N88|gene1610
ORTHOMCL148(7)	LC_N16|gene0046	LC_N17|gene0046	LC_N31|gene0108	LC_N40|gene0046	LC_N80|gene2687	LC_N88|gene1611
ORTHOMCL149(7)	LC_N16|gene0045	LC_N17|gene0045	LC_N31|gene0109	LC_N40|gene0045	LC_N80|gene2686	LC_N88|gene1612
ORTHOMCL150(7)	LC_N16|gene0044	LC_N17|gene0044	LC_N31|gene0110	LC_N40|gene0044	LC_N80|gene2685	LC_N88|gene1613
ORTHOMCL151(7)	LC_N16|gene0043	LC_N17|gene0043	LC_N31|gene0111	LC_N40|gene0043	LC_N80|gene2684	LC_N88|gene1614
ORTHOMCL152(7)	LC_N16|gene0037	LC_N17|gene0037	LC_N31|gene0116	LC_N40|gene0037	LC_N80|gene2938	LC_N88|gene2928
ORTHOMCL153(7)	LC_N16|gene0036	LC_N17|gene0036	LC_N31|gene0117	LC_N40|gene0036	LC_N80|gene2939	LC_N88|gene2927
ORTHOMCL154(7)	LC_N16|gene0035	LC_N17|gene0035	LC_N31|gene0118	LC_N40|gene0035	LC_N80|gene2995	LC_N88|gene0857
ORTHOMCL155(7)	LC_N16|gene0034	LC_N17|gene0034	LC_N31|gene0119	LC_N40|gene0034	LC_N80|gene2996	LC_N88|gene0858
ORTHOMCL156(7)	LC_N16|gene0033	LC_N17|gene0033	LC_N31|gene0120	LC_N40|gene0033	LC_N80|gene0435	LC_N88|gene0859
ORTHOMCL157(7)	LC_N16|gene0032	LC_N17|gene0032	LC_N31|gene0121	LC_N40|gene0032	LC_N80|gene0434	LC_N88|gene0860
ORTHOMCL158(7)	LC_N16|gene0031	LC_N17|gene0031	LC_N31|gene0122	LC_N40|gene0031	LC_N80|gene0433	LC_N88|gene0861
ORTHOMCL159(7)	LC_N16|gene0030	LC_N17|gene0030	LC_N31|gene0123	LC_N40|gene0030	LC_N80|gene0432	LC_N88|gene0862
ORTHOMCL160(7)	LC_N16|gene0029	LC_N17|gene0029	LC_N31|gene0124	LC_N40|gene0029	LC_N80|gene0431	LC_N88|gene0863
ORTHOMCL161(7)	LC_N16|gene0028	LC_N17|gene0028	LC_N31|gene0125	LC_N40|gene0028	LC_N80|gene0430	LC_N88|gene0864
ORTHOMCL162(7)	LC_N16|gene0027	LC_N17|gene0027	LC_N31|gene0126	LC_N40|gene0027	LC_N80|gene0429	LC_N88|gene0865
ORTHOMCL163(7)	LC_N16|gene0026	LC_N17|gene0026	LC_N31|gene0127	LC_N40|gene0026	LC_N80|gene0428	LC_N88|gene0866
ORTHOMCL164(7)	LC_N16|gene0025	LC_N17|gene0025	LC_N31|gene0128	LC_N40|gene0025	LC_N80|gene0427	LC_N88|gene0867
ORTHOMCL165(7)	LC_N16|gene0024	LC_N17|gene0024	LC_N31|gene0129	LC_N40|gene0024	LC_N80|gene0426	LC_N88|gene0868
ORTHOMCL166(7)	LC_N16|gene0023	LC_N17|gene0023	LC_N31|gene0130	LC_N40|gene0023	LC_N80|gene0425	LC_N88|gene0869
ORTHOMCL167(7)	LC_N16|gene0022	LC_N17|gene0022	LC_N31|gene0131	LC_N40|gene0022	LC_N80|gene0424	LC_N88|gene0870
ORTHOMCL168(7)	LC_N16|gene0019	LC_N17|gene0019	LC_N31|gene0134	LC_N40|gene0019	LC_N80|gene0421	LC_N88|gene0871
ORTHOMCL169(7)	LC_N16|gene0018	LC_N17|gene0018	LC_N31|gene0135	LC_N40|gene0018	LC_N80|gene0420	LC_N88|gene0872
ORTHOMCL170(7)	LC_N16|gene0017	LC_N17|gene0017	LC_N31|gene0136	LC_N40|gene0017	LC_N80|gene0419	LC_N88|gene0873
ORTHOMCL171(7)	LC_N16|gene0016	LC_N17|gene0016	LC_N31|gene0137	LC_N40|gene0016	LC_N80|gene0418	LC_N88|gene0874
ORTHOMCL172(7)	LC_N16|gene0015	LC_N17|gene0015	LC_N31|gene0138	LC_N40|gene0015	LC_N80|gene0417	LC_N88|gene0875
ORTHOMCL173(7)	LC_N16|gene0014	LC_N17|gene0014	LC_N31|gene0139	LC_N40|gene0014	LC_N80|gene0416	LC_N88|gene0876
ORTHOMCL174(7)	LC_N16|gene0013	LC_N17|gene0013	LC_N31|gene0140	LC_N40|gene0013	LC_N80|gene0415	LC_N88|gene0877
ORTHOMCL175(7)	LC_N16|gene0012	LC_N17|gene0012	LC_N31|gene0141	LC_N40|gene0012	LC_N80|gene0414	LC_N88|gene0878
ORTHOMCL176(7)	LC_N16|gene0011	LC_N17|gene0011	LC_N31|gene0142	LC_N40|gene0011	LC_N80|gene0413	LC_N88|gene0879
ORTHOMCL177(7)	LC_N16|gene0010	LC_N17|gene0010	LC_N31|gene0143	LC_N40|gene0010	LC_N80|gene0412	LC_N88|gene0880
ORTHOMCL178(7)	LC_N16|gene0008	LC_N17|gene0008	LC_N31|gene0145	LC_N40|gene0008	LC_N80|gene0411	LC_N88|gene0882
ORTHOMCL179(7)	LC_N16|gene0007	LC_N17|gene0007	LC_N31|gene0146	LC_N40|gene0007	LC_N80|gene0410	LC_N88|gene0883
ORTHOMCL180(7)	LC_N16|gene0006	LC_N17|gene0006	LC_N31|gene0147	LC_N40|gene0006	LC_N80|gene0409	LC_N88|gene0884
ORTHOMCL181(7)	LC_N16|gene0005	LC_N17|gene0005	LC_N31|gene0148	LC_N40|gene0005	LC_N80|gene0408	LC_N88|gene0885
ORTHOMCL182(7)	LC_N16|gene0004	LC_N17|gene0004	LC_N31|gene0149	LC_N40|gene0004	LC_N80|gene0407	LC_N88|gene0886
ORTHOMCL183(7)	LC_N16|gene0003	LC_N17|gene0003	LC_N31|gene0150	LC_N40|gene0003	LC_N80|gene0406	LC_N88|gene0887
ORTHOMCL184(7)	LC_N16|gene0002	LC_N17|gene0002	LC_N31|gene0151	LC_N40|gene0002	LC_N80|gene0405	LC_N88|gene0888
ORTHOMCL185(7)	LC_N16|gene0001	LC_N17|gene0001	LC_N31|gene0152	LC_N40|gene0001	LC_N80|gene0404	LC_N88|gene0889
ORTHOMCL186(7)	LC_N16|gene2471	LC_N17|gene2468	LC_N31|gene0153	LC_N40|gene2463	LC_N80|gene0403	LC_N88|gene0890
ORTHOMCL187(7)	LC_N16|gene2472	LC_N17|gene2469	LC_N31|gene0154	LC_N40|gene2464	LC_N80|gene0402	LC_N88|gene0891
ORTHOMCL188(7)	LC_N16|gene2473	LC_N17|gene2470	LC_N31|gene0155	LC_N40|gene2465	LC_N80|gene0401	LC_N88|gene0892
ORTHOMCL189(7)	LC_N16|gene2474	LC_N17|gene2471	LC_N31|gene0156	LC_N40|gene2466	LC_N80|gene0400	LC_N88|gene0893
ORTHOMCL190(7)	LC_N16|gene0558	LC_N17|gene0557	LC_N31|gene0157	LC_N40|gene0557	LC_N80|gene0399	LC_N88|gene0894
ORTHOMCL191(7)	LC_N16|gene0559	LC_N17|gene0558	LC_N31|gene0158	LC_N40|gene0558	LC_N80|gene0398	LC_N88|gene0895
ORTHOMCL192(7)	LC_N16|gene0560	LC_N17|gene0559	LC_N31|gene0159	LC_N40|gene0559	LC_N80|gene0397	LC_N88|gene0896
ORTHOMCL193(7)	LC_N16|gene0561	LC_N17|gene0560	LC_N31|gene0160	LC_N40|gene0560	LC_N80|gene0396	LC_N88|gene0897
ORTHOMCL194(7)	LC_N16|gene0562	LC_N17|gene0561	LC_N31|gene0161	LC_N40|gene0561	LC_N80|gene0395	LC_N88|gene0898
ORTHOMCL195(7)	LC_N16|gene0563	LC_N17|gene0562	LC_N31|gene0162	LC_N40|gene0562	LC_N80|gene0394	LC_N88|gene0899
ORTHOMCL196(7)	LC_N16|gene0564	LC_N17|gene0563	LC_N31|gene0163	LC_N40|gene0563	LC_N80|gene0393	LC_N88|gene0900
ORTHOMCL197(7)	LC_N16|gene0565	LC_N17|gene0564	LC_N31|gene0164	LC_N40|gene0564	LC_N80|gene0392	LC_N88|gene0901
ORTHOMCL198(7)	LC_N16|gene0566	LC_N17|gene0565	LC_N31|gene0165	LC_N40|gene0565	LC_N80|gene0391	LC_N88|gene0902
ORTHOMCL199(7)	LC_N16|gene0567	LC_N17|gene0566	LC_N31|gene0166	LC_N40|gene0566	LC_N80|gene0390	LC_N88|gene0903
ORTHOMCL200(7)	LC_N16|gene0568	LC_N17|gene0567	LC_N31|gene0167	LC_N40|gene0567	LC_N80|gene0389	LC_N88|gene0905
ORTHOMCL201(7)	LC_N16|gene0569	LC_N17|gene0568	LC_N31|gene0168	LC_N40|gene0568	LC_N80|gene0388	LC_N88|gene0906
ORTHOMCL202(7)	LC_N16|gene0570	LC_N17|gene0569	LC_N31|gene0169	LC_N40|gene0569	LC_N80|gene0387	LC_N88|gene0907
ORTHOMCL203(7)	LC_N16|gene0572	LC_N17|gene0571	LC_N31|gene0172	LC_N40|gene0571	LC_N80|gene0385	LC_N88|gene0908
ORTHOMCL204(7)	LC_N16|gene0573	LC_N17|gene0572	LC_N31|gene0173	LC_N40|gene0572	LC_N80|gene0384	LC_N88|gene0909
ORTHOMCL205(7)	LC_N16|gene0574	LC_N17|gene0573	LC_N31|gene0174	LC_N40|gene0573	LC_N80|gene0383	LC_N88|gene0910
ORTHOMCL206(7)	LC_N16|gene0575	LC_N17|gene0574	LC_N31|gene0175	LC_N40|gene0574	LC_N80|gene0382	LC_N88|gene0911
ORTHOMCL207(7)	LC_N16|gene0576	LC_N17|gene0575	LC_N31|gene0176	LC_N40|gene0575	LC_N80|gene0381	LC_N88|gene0912
ORTHOMCL208(7)	LC_N16|gene0577	LC_N17|gene0576	LC_N31|gene0177	LC_N40|gene0576	LC_N80|gene0380	LC_N88|gene0913
ORTHOMCL209(7)	LC_N16|gene0578	LC_N17|gene0577	LC_N31|gene0178	LC_N40|gene0577	LC_N80|gene0379	LC_N88|gene0914
ORTHOMCL210(7)	LC_N16|gene0579	LC_N17|gene0578	LC_N31|gene0179	LC_N40|gene0578	LC_N80|gene0378	LC_N88|gene0915
ORTHOMCL211(7)	LC_N16|gene0580	LC_N17|gene0579	LC_N31|gene0180	LC_N40|gene0579	LC_N80|gene0377	LC_N88|gene0916
ORTHOMCL212(7)	LC_N16|gene0581	LC_N17|gene0580	LC_N31|gene0181	LC_N40|gene0580	LC_N80|gene0376	LC_N88|gene0917
ORTHOMCL213(7)	LC_N16|gene0582	LC_N17|gene0581	LC_N31|gene0182	LC_N40|gene0581	LC_N80|gene0375	LC_N88|gene0919
ORTHOMCL214(7)	LC_N16|gene0583	LC_N17|gene0582	LC_N31|gene0183	LC_N40|gene0582	LC_N80|gene0374	LC_N88|gene0920
ORTHOMCL215(7)	LC_N16|gene0584	LC_N17|gene0583	LC_N31|gene0184	LC_N40|gene0583	LC_N80|gene0373	LC_N88|gene0921
ORTHOMCL216(7)	LC_N16|gene0585	LC_N17|gene0584	LC_N31|gene0185	LC_N40|gene0584	LC_N80|gene0372	LC_N88|gene0922
ORTHOMCL217(7)	LC_N16|gene0586	LC_N17|gene0585	LC_N31|gene0186	LC_N40|gene0585	LC_N80|gene0371	LC_N88|gene0923
ORTHOMCL218(7)	LC_N16|gene0587	LC_N17|gene0586	LC_N31|gene0187	LC_N40|gene0586	LC_N80|gene0370	LC_N88|gene0924
ORTHOMCL219(7)	LC_N16|gene0588	LC_N17|gene0587	LC_N31|gene0188	LC_N40|gene0587	LC_N80|gene0369	LC_N88|gene0925
ORTHOMCL220(7)	LC_N16|gene0589	LC_N17|gene0588	LC_N31|gene0189	LC_N40|gene0588	LC_N80|gene0368	LC_N88|gene0926
ORTHOMCL221(7)	LC_N16|gene0590	LC_N17|gene0589	LC_N31|gene0190	LC_N40|gene0589	LC_N80|gene0367	LC_N88|gene0927
ORTHOMCL222(7)	LC_N16|gene0592	LC_N17|gene0591	LC_N31|gene0191	LC_N40|gene0591	LC_N80|gene0366	LC_N88|gene0928
ORTHOMCL223(7)	LC_N16|gene0593	LC_N17|gene0592	LC_N31|gene0192	LC_N40|gene0592	LC_N80|gene0365	LC_N88|gene0929
ORTHOMCL224(7)	LC_N16|gene0594	LC_N17|gene0593	LC_N31|gene0193	LC_N40|gene0593	LC_N80|gene0364	LC_N88|gene0930
ORTHOMCL225(7)	LC_N16|gene0595	LC_N17|gene0594	LC_N31|gene0194	LC_N40|gene0594	LC_N80|gene0363	LC_N88|gene0931
ORTHOMCL226(7)	LC_N16|gene0596	LC_N17|gene0595	LC_N31|gene0195	LC_N40|gene0595	LC_N80|gene0362	LC_N88|gene0932
ORTHOMCL227(7)	LC_N16|gene0597	LC_N17|gene0596	LC_N31|gene0196	LC_N40|gene0596	LC_N80|gene0361	LC_N88|gene0933
ORTHOMCL228(7)	LC_N16|gene0598	LC_N17|gene0597	LC_N31|gene0197	LC_N40|gene0597	LC_N80|gene0360	LC_N88|gene0934
ORTHOMCL229(7)	LC_N16|gene0599	LC_N17|gene0598	LC_N31|gene0198	LC_N40|gene0598	LC_N80|gene0359	LC_N88|gene0935
ORTHOMCL230(7)	LC_N16|gene0600	LC_N17|gene0599	LC_N31|gene0199	LC_N40|gene0599	LC_N80|gene0358	LC_N88|gene0936
ORTHOMCL231(7)	LC_N16|gene0601	LC_N17|gene0600	LC_N31|gene0200	LC_N40|gene0600	LC_N80|gene0357	LC_N88|gene0937
ORTHOMCL232(7)	LC_N16|gene0602	LC_N17|gene0601	LC_N31|gene0201	LC_N40|gene0601	LC_N80|gene0356	LC_N88|gene0938
ORTHOMCL233(7)	LC_N16|gene0603	LC_N17|gene0602	LC_N31|gene0202	LC_N40|gene0602	LC_N80|gene0355	LC_N88|gene0939
ORTHOMCL234(7)	LC_N16|gene0604	LC_N17|gene0603	LC_N31|gene0203	LC_N40|gene0603	LC_N80|gene0354	LC_N88|gene0940
ORTHOMCL235(7)	LC_N16|gene0605	LC_N17|gene0604	LC_N31|gene0204	LC_N40|gene0604	LC_N80|gene0353	LC_N88|gene0941
ORTHOMCL236(7)	LC_N16|gene0606	LC_N17|gene0605	LC_N31|gene0205	LC_N40|gene0605	LC_N80|gene0352	LC_N88|gene0942
ORTHOMCL237(7)	LC_N16|gene0607	LC_N17|gene0606	LC_N31|gene0206	LC_N40|gene0606	LC_N80|gene0351	LC_N88|gene0943
ORTHOMCL238(7)	LC_N16|gene0608	LC_N17|gene0607	LC_N31|gene0207	LC_N40|gene0607	LC_N80|gene0350	LC_N88|gene0944
ORTHOMCL239(7)	LC_N16|gene0609	LC_N17|gene0608	LC_N31|gene0208	LC_N40|gene0608	LC_N80|gene0349	LC_N88|gene0945
ORTHOMCL240(7)	LC_N16|gene0610	LC_N17|gene0609	LC_N31|gene0209	LC_N40|gene0609	LC_N80|gene0348	LC_N88|gene0946
ORTHOMCL241(7)	LC_N16|gene0611	LC_N17|gene0610	LC_N31|gene0210	LC_N40|gene0610	LC_N80|gene0347	LC_N88|gene0947
ORTHOMCL242(7)	LC_N16|gene0612	LC_N17|gene0611	LC_N31|gene0211	LC_N40|gene0611	LC_N80|gene0346	LC_N88|gene0948
ORTHOMCL243(7)	LC_N16|gene0613	LC_N17|gene0612	LC_N31|gene0212	LC_N40|gene0612	LC_N80|gene0345	LC_N88|gene0949
ORTHOMCL244(7)	LC_N16|gene0614	LC_N17|gene0613	LC_N31|gene0213	LC_N40|gene0613	LC_N80|gene0344	LC_N88|gene0950
ORTHOMCL245(7)	LC_N16|gene0615	LC_N17|gene0614	LC_N31|gene0214	LC_N40|gene0614	LC_N80|gene0343	LC_N88|gene0951
ORTHOMCL246(7)	LC_N16|gene0616	LC_N17|gene0615	LC_N31|gene0215	LC_N40|gene0615	LC_N80|gene0342	LC_N88|gene0952
ORTHOMCL247(7)	LC_N16|gene0617	LC_N17|gene0616	LC_N31|gene0216	LC_N40|gene0616	LC_N80|gene0341	LC_N88|gene0953
ORTHOMCL248(7)	LC_N16|gene0618	LC_N17|gene0617	LC_N31|gene0217	LC_N40|gene0617	LC_N80|gene0731	LC_N88|gene0954
ORTHOMCL249(7)	LC_N16|gene0619	LC_N17|gene0618	LC_N31|gene0218	LC_N40|gene0618	LC_N80|gene0732	LC_N88|gene0955
ORTHOMCL250(7)	LC_N16|gene0620	LC_N17|gene0619	LC_N31|gene0219	LC_N40|gene0619	LC_N80|gene0733	LC_N88|gene0956
ORTHOMCL251(7)	LC_N16|gene0621	LC_N17|gene0620	LC_N31|gene0220	LC_N40|gene0620	LC_N80|gene0734	LC_N88|gene0957
ORTHOMCL252(7)	LC_N16|gene0622	LC_N17|gene0621	LC_N31|gene0221	LC_N40|gene0621	LC_N80|gene0735	LC_N88|gene0958
ORTHOMCL253(7)	LC_N16|gene0623	LC_N17|gene0622	LC_N31|gene0222	LC_N40|gene0622	LC_N80|gene0736	LC_N88|gene0959
ORTHOMCL254(7)	LC_N16|gene0624	LC_N17|gene0623	LC_N31|gene0223	LC_N40|gene0623	LC_N80|gene0737	LC_N88|gene0960
ORTHOMCL255(7)	LC_N16|gene0625	LC_N17|gene0624	LC_N31|gene0224	LC_N40|gene0624	LC_N80|gene0738	LC_N88|gene0961
ORTHOMCL256(7)	LC_N16|gene0626	LC_N17|gene0625	LC_N31|gene0225	LC_N40|gene0625	LC_N80|gene0739	LC_N88|gene0962
ORTHOMCL257(7)	LC_N16|gene0627	LC_N17|gene0626	LC_N31|gene0226	LC_N40|gene0626	LC_N80|gene0740	LC_N88|gene0963
ORTHOMCL258(7)	LC_N16|gene0628	LC_N17|gene0627	LC_N31|gene0227	LC_N40|gene0627	LC_N80|gene0741	LC_N88|gene0964
ORTHOMCL259(7)	LC_N16|gene0629	LC_N17|gene0628	LC_N31|gene0228	LC_N40|gene0628	LC_N80|gene0742	LC_N88|gene0965
ORTHOMCL260(7)	LC_N16|gene0630	LC_N17|gene0629	LC_N31|gene0229	LC_N40|gene0629	LC_N80|gene0743	LC_N88|gene0966
ORTHOMCL261(7)	LC_N16|gene0631	LC_N17|gene0630	LC_N31|gene0230	LC_N40|gene0630	LC_N80|gene0744	LC_N88|gene0967
ORTHOMCL262(7)	LC_N16|gene0632	LC_N17|gene0631	LC_N31|gene0231	LC_N40|gene0631	LC_N80|gene0745	LC_N88|gene0968
ORTHOMCL263(7)	LC_N16|gene0633	LC_N17|gene0632	LC_N31|gene0232	LC_N40|gene0632	LC_N80|gene0746	LC_N88|gene0969
ORTHOMCL264(7)	LC_N16|gene0634	LC_N17|gene0633	LC_N31|gene0233	LC_N40|gene0633	LC_N80|gene0747	LC_N88|gene0970
ORTHOMCL265(7)	LC_N16|gene0635	LC_N17|gene0634	LC_N31|gene0234	LC_N40|gene0634	LC_N80|gene0748	LC_N88|gene0971
ORTHOMCL266(7)	LC_N16|gene0636	LC_N17|gene0635	LC_N31|gene0235	LC_N40|gene0635	LC_N80|gene0749	LC_N88|gene0972
ORTHOMCL267(7)	LC_N16|gene0637	LC_N17|gene0636	LC_N31|gene0236	LC_N40|gene0636	LC_N80|gene0750	LC_N88|gene0973
ORTHOMCL268(7)	LC_N16|gene0638	LC_N17|gene0637	LC_N31|gene0237	LC_N40|gene0637	LC_N80|gene0751	LC_N88|gene0974
ORTHOMCL269(7)	LC_N16|gene0639	LC_N17|gene0638	LC_N31|gene0238	LC_N40|gene0638	LC_N80|gene0752	LC_N88|gene0975
ORTHOMCL270(7)	LC_N16|gene0640	LC_N17|gene0639	LC_N31|gene0239	LC_N40|gene0639	LC_N80|gene0753	LC_N88|gene0976
ORTHOMCL271(7)	LC_N16|gene0641	LC_N17|gene0640	LC_N31|gene0240	LC_N40|gene0640	LC_N80|gene0754	LC_N88|gene0977
ORTHOMCL272(7)	LC_N16|gene0642	LC_N17|gene0641	LC_N31|gene0241	LC_N40|gene0641	LC_N80|gene0755	LC_N88|gene0978
ORTHOMCL273(7)	LC_N16|gene0812	LC_N17|gene0812	LC_N31|gene0242	LC_N40|gene0810	LC_N80|gene0756	LC_N88|gene0979
ORTHOMCL274(7)	LC_N16|gene0811	LC_N17|gene0811	LC_N31|gene0243	LC_N40|gene0809	LC_N80|gene0757	LC_N88|gene0980
ORTHOMCL275(7)	LC_N16|gene0810	LC_N17|gene0810	LC_N31|gene0244	LC_N40|gene0808	LC_N80|gene0758	LC_N88|gene0981
ORTHOMCL276(7)	LC_N16|gene0809	LC_N17|gene0809	LC_N31|gene0245	LC_N40|gene0807	LC_N80|gene0759	LC_N88|gene0982
ORTHOMCL277(7)	LC_N16|gene0808	LC_N17|gene0808	LC_N31|gene0246	LC_N40|gene0806	LC_N80|gene0760	LC_N88|gene0983
ORTHOMCL278(7)	LC_N16|gene0807	LC_N17|gene0807	LC_N31|gene0247	LC_N40|gene0805	LC_N80|gene0761	LC_N88|gene0984
ORTHOMCL279(7)	LC_N16|gene0806	LC_N17|gene0806	LC_N31|gene0248	LC_N40|gene0804	LC_N80|gene0762	LC_N88|gene0985
ORTHOMCL280(7)	LC_N16|gene0805	LC_N17|gene0805	LC_N31|gene0249	LC_N40|gene0803	LC_N80|gene0763	LC_N88|gene0986
ORTHOMCL281(7)	LC_N16|gene0804	LC_N17|gene0804	LC_N31|gene0250	LC_N40|gene0802	LC_N80|gene0764	LC_N88|gene0987
ORTHOMCL282(7)	LC_N16|gene0803	LC_N17|gene0803	LC_N31|gene0251	LC_N40|gene0801	LC_N80|gene0765	LC_N88|gene0988
ORTHOMCL283(7)	LC_N16|gene0802	LC_N17|gene0802	LC_N31|gene0252	LC_N40|gene0800	LC_N80|gene0766	LC_N88|gene0989
ORTHOMCL284(7)	LC_N16|gene0801	LC_N17|gene0801	LC_N31|gene0253	LC_N40|gene0799	LC_N80|gene0767	LC_N88|gene0990
ORTHOMCL285(7)	LC_N16|gene0799	LC_N17|gene0800	LC_N31|gene0254	LC_N40|gene0798	LC_N80|gene0768	LC_N88|gene0991
ORTHOMCL286(7)	LC_N16|gene0798	LC_N17|gene0799	LC_N31|gene0255	LC_N40|gene0797	LC_N80|gene0769	LC_N88|gene0992
ORTHOMCL287(7)	LC_N16|gene0797	LC_N17|gene0798	LC_N31|gene0256	LC_N40|gene0796	LC_N80|gene0770	LC_N88|gene0993
ORTHOMCL288(7)	LC_N16|gene0796	LC_N17|gene0797	LC_N31|gene0257	LC_N40|gene0795	LC_N80|gene0771	LC_N88|gene0994
ORTHOMCL289(7)	LC_N16|gene0795	LC_N17|gene0796	LC_N31|gene0259	LC_N40|gene0794	LC_N80|gene0772	LC_N88|gene0995
ORTHOMCL290(7)	LC_N16|gene0794	LC_N17|gene0795	LC_N31|gene0263	LC_N40|gene0793	LC_N80|gene0773	LC_N88|gene2346
ORTHOMCL291(7)	LC_N16|gene0793	LC_N17|gene0794	LC_N31|gene0264	LC_N40|gene0792	LC_N80|gene0774	LC_N88|gene2345
ORTHOMCL292(7)	LC_N16|gene0792	LC_N17|gene0793	LC_N31|gene0265	LC_N40|gene0791	LC_N80|gene0775	LC_N88|gene2344
ORTHOMCL293(7)	LC_N16|gene0791	LC_N17|gene0792	LC_N31|gene0266	LC_N40|gene0790	LC_N80|gene0776	LC_N88|gene2343
ORTHOMCL294(7)	LC_N16|gene0790	LC_N17|gene0791	LC_N31|gene0267	LC_N40|gene0789	LC_N80|gene0777	LC_N88|gene2342
ORTHOMCL295(7)	LC_N16|gene0789	LC_N17|gene0790	LC_N31|gene0268	LC_N40|gene0788	LC_N80|gene0778	LC_N88|gene2341
ORTHOMCL296(7)	LC_N16|gene0788	LC_N17|gene0789	LC_N31|gene0269	LC_N40|gene0787	LC_N80|gene0779	LC_N88|gene2340
ORTHOMCL297(7)	LC_N16|gene0787	LC_N17|gene0788	LC_N31|gene0270	LC_N40|gene0786	LC_N80|gene0780	LC_N88|gene2339
ORTHOMCL298(7)	LC_N16|gene0786	LC_N17|gene0787	LC_N31|gene0271	LC_N40|gene0785	LC_N80|gene0781	LC_N88|gene2338
ORTHOMCL299(7)	LC_N16|gene0785	LC_N17|gene0786	LC_N31|gene0272	LC_N40|gene0784	LC_N80|gene0782	LC_N88|gene2337
ORTHOMCL300(7)	LC_N16|gene0784	LC_N17|gene0785	LC_N31|gene0273	LC_N40|gene0783	LC_N80|gene0783	LC_N88|gene2336
ORTHOMCL301(7)	LC_N16|gene0783	LC_N17|gene0784	LC_N31|gene0274	LC_N40|gene0782	LC_N80|gene0784	LC_N88|gene2335
ORTHOMCL302(7)	LC_N16|gene0782	LC_N17|gene0783	LC_N31|gene0275	LC_N40|gene0781	LC_N80|gene0785	LC_N88|gene2334
ORTHOMCL303(7)	LC_N16|gene0781	LC_N17|gene0782	LC_N31|gene0276	LC_N40|gene0780	LC_N80|gene0786	LC_N88|gene2333
ORTHOMCL304(7)	LC_N16|gene0780	LC_N17|gene0781	LC_N31|gene0277	LC_N40|gene0779	LC_N80|gene0787	LC_N88|gene2332
ORTHOMCL305(7)	LC_N16|gene0779	LC_N17|gene0780	LC_N31|gene0278	LC_N40|gene0778	LC_N80|gene0788	LC_N88|gene2331
ORTHOMCL306(7)	LC_N16|gene0778	LC_N17|gene0779	LC_N31|gene0279	LC_N40|gene0777	LC_N80|gene0789	LC_N88|gene2330
ORTHOMCL307(7)	LC_N16|gene0777	LC_N17|gene0778	LC_N31|gene0280	LC_N40|gene0776	LC_N80|gene0790	LC_N88|gene2329
ORTHOMCL308(7)	LC_N16|gene0776	LC_N17|gene0777	LC_N31|gene0281	LC_N40|gene0775	LC_N80|gene0791	LC_N88|gene2328
ORTHOMCL309(7)	LC_N16|gene0775	LC_N17|gene0776	LC_N31|gene0282	LC_N40|gene0774	LC_N80|gene0792	LC_N88|gene2327
ORTHOMCL310(7)	LC_N16|gene0774	LC_N17|gene0775	LC_N31|gene0283	LC_N40|gene0773	LC_N80|gene0793	LC_N88|gene2326
ORTHOMCL311(7)	LC_N16|gene0773	LC_N17|gene0774	LC_N31|gene0284	LC_N40|gene0772	LC_N80|gene0794	LC_N88|gene2325
ORTHOMCL312(7)	LC_N16|gene0772	LC_N17|gene0773	LC_N31|gene0285	LC_N40|gene0771	LC_N80|gene0795	LC_N88|gene2324
ORTHOMCL313(7)	LC_N16|gene0771	LC_N17|gene0772	LC_N31|gene0286	LC_N40|gene0770	LC_N80|gene0796	LC_N88|gene2323
ORTHOMCL314(7)	LC_N16|gene0770	LC_N17|gene0771	LC_N31|gene0287	LC_N40|gene0769	LC_N80|gene0797	LC_N88|gene2322
ORTHOMCL315(7)	LC_N16|gene0769	LC_N17|gene0770	LC_N31|gene0288	LC_N40|gene0768	LC_N80|gene0798	LC_N88|gene2321
ORTHOMCL316(7)	LC_N16|gene0768	LC_N17|gene0769	LC_N31|gene0289	LC_N40|gene0767	LC_N80|gene0799	LC_N88|gene2320
ORTHOMCL317(7)	LC_N16|gene0767	LC_N17|gene0768	LC_N31|gene0290	LC_N40|gene0766	LC_N80|gene2016	LC_N88|gene2319
ORTHOMCL318(7)	LC_N16|gene0766	LC_N17|gene0767	LC_N31|gene0291	LC_N40|gene0765	LC_N80|gene2015	LC_N88|gene2318
ORTHOMCL319(7)	LC_N16|gene0765	LC_N17|gene0766	LC_N31|gene0292	LC_N40|gene0764	LC_N80|gene2014	LC_N88|gene2317
ORTHOMCL320(7)	LC_N16|gene0764	LC_N17|gene0765	LC_N31|gene0293	LC_N40|gene0763	LC_N80|gene2013	LC_N88|gene2316
ORTHOMCL321(7)	LC_N16|gene0763	LC_N17|gene0764	LC_N31|gene0294	LC_N40|gene0762	LC_N80|gene2012	LC_N88|gene2315
ORTHOMCL322(7)	LC_N16|gene0762	LC_N17|gene0763	LC_N31|gene0295	LC_N40|gene0761	LC_N80|gene2011	LC_N88|gene2314
ORTHOMCL323(7)	LC_N16|gene0761	LC_N17|gene0762	LC_N31|gene0296	LC_N40|gene0760	LC_N80|gene2010	LC_N88|gene2313
ORTHOMCL324(7)	LC_N16|gene0760	LC_N17|gene0761	LC_N31|gene0297	LC_N40|gene0759	LC_N80|gene2009	LC_N88|gene2312
ORTHOMCL325(7)	LC_N16|gene0759	LC_N17|gene0760	LC_N31|gene0298	LC_N40|gene0758	LC_N80|gene2008	LC_N88|gene2311
ORTHOMCL326(7)	LC_N16|gene0758	LC_N17|gene0759	LC_N31|gene0299	LC_N40|gene0757	LC_N80|gene2007	LC_N88|gene2310
ORTHOMCL327(7)	LC_N16|gene0757	LC_N17|gene0758	LC_N31|gene0300	LC_N40|gene0756	LC_N80|gene2006	LC_N88|gene2309
ORTHOMCL328(7)	LC_N16|gene0755	LC_N17|gene0756	LC_N31|gene0302	LC_N40|gene0754	LC_N80|gene2004	LC_N88|gene2307
ORTHOMCL329(7)	LC_N16|gene0754	LC_N17|gene0755	LC_N31|gene0303	LC_N40|gene0753	LC_N80|gene2003	LC_N88|gene2306
ORTHOMCL330(7)	LC_N16|gene0753	LC_N17|gene0754	LC_N31|gene0304	LC_N40|gene0752	LC_N80|gene2002	LC_N88|gene2305
ORTHOMCL331(7)	LC_N16|gene0752	LC_N17|gene0753	LC_N31|gene0305	LC_N40|gene0751	LC_N80|gene2001	LC_N88|gene2304
ORTHOMCL332(7)	LC_N16|gene0751	LC_N17|gene0752	LC_N31|gene0306	LC_N40|gene0750	LC_N80|gene2000	LC_N88|gene2303
ORTHOMCL333(7)	LC_N16|gene0750	LC_N17|gene0751	LC_N31|gene0307	LC_N40|gene0749	LC_N80|gene1999	LC_N88|gene2302
ORTHOMCL334(7)	LC_N16|gene0749	LC_N17|gene0750	LC_N31|gene0308	LC_N40|gene0748	LC_N80|gene1998	LC_N88|gene2301
ORTHOMCL335(7)	LC_N16|gene0748	LC_N17|gene0749	LC_N31|gene0309	LC_N40|gene0747	LC_N80|gene1997	LC_N88|gene2300
ORTHOMCL336(7)	LC_N16|gene0747	LC_N17|gene0748	LC_N31|gene0310	LC_N40|gene0746	LC_N80|gene2261	LC_N88|gene2299
ORTHOMCL337(7)	LC_N16|gene0746	LC_N17|gene0747	LC_N31|gene0311	LC_N40|gene0745	LC_N80|gene2262	LC_N88|gene2298
ORTHOMCL338(7)	LC_N16|gene0745	LC_N17|gene0746	LC_N31|gene0312	LC_N40|gene0744	LC_N80|gene2263	LC_N88|gene2297
ORTHOMCL339(7)	LC_N16|gene0744	LC_N17|gene0745	LC_N31|gene0313	LC_N40|gene0743	LC_N80|gene2264	LC_N88|gene2296
ORTHOMCL340(7)	LC_N16|gene0743	LC_N17|gene0744	LC_N31|gene0314	LC_N40|gene0742	LC_N80|gene2265	LC_N88|gene2295
ORTHOMCL341(7)	LC_N16|gene0742	LC_N17|gene0743	LC_N31|gene0315	LC_N40|gene0741	LC_N80|gene2266	LC_N88|gene2294
ORTHOMCL342(7)	LC_N16|gene0741	LC_N17|gene0742	LC_N31|gene0316	LC_N40|gene0740	LC_N80|gene2267	LC_N88|gene1705
ORTHOMCL343(7)	LC_N16|gene0740	LC_N17|gene0741	LC_N31|gene0317	LC_N40|gene0739	LC_N80|gene2268	LC_N88|gene1704
ORTHOMCL344(7)	LC_N16|gene0739	LC_N17|gene0740	LC_N31|gene0318	LC_N40|gene0738	LC_N80|gene2269	LC_N88|gene1703
ORTHOMCL345(7)	LC_N16|gene0738	LC_N17|gene0739	LC_N31|gene0319	LC_N40|gene0737	LC_N80|gene2270	LC_N88|gene1697
ORTHOMCL346(7)	LC_N16|gene0737	LC_N17|gene0738	LC_N31|gene0320	LC_N40|gene0736	LC_N80|gene2271	LC_N88|gene1696
ORTHOMCL347(7)	LC_N16|gene0736	LC_N17|gene0737	LC_N31|gene0321	LC_N40|gene0735	LC_N80|gene2272	LC_N88|gene1695
ORTHOMCL348(7)	LC_N16|gene0735	LC_N17|gene0736	LC_N31|gene0322	LC_N40|gene0734	LC_N80|gene2273	LC_N88|gene1694
ORTHOMCL349(7)	LC_N16|gene0734	LC_N17|gene0735	LC_N31|gene0323	LC_N40|gene0733	LC_N80|gene2274	LC_N88|gene1693
ORTHOMCL350(7)	LC_N16|gene0733	LC_N17|gene0733	LC_N31|gene0325	LC_N40|gene0732	LC_N80|gene2276	LC_N88|gene1691
ORTHOMCL351(7)	LC_N16|gene0732	LC_N17|gene0732	LC_N31|gene0326	LC_N40|gene0731	LC_N80|gene2277	LC_N88|gene1690
ORTHOMCL352(7)	LC_N16|gene1052	LC_N17|gene1053	LC_N31|gene0328	LC_N40|gene1052	LC_N80|gene2679	LC_N88|gene1688
ORTHOMCL353(7)	LC_N16|gene1051	LC_N17|gene1052	LC_N31|gene0329	LC_N40|gene1051	LC_N80|gene2678	LC_N88|gene1687
ORTHOMCL354(7)	LC_N16|gene1050	LC_N17|gene1051	LC_N31|gene0330	LC_N40|gene1050	LC_N80|gene2677	LC_N88|gene1686
ORTHOMCL355(7)	LC_N16|gene1049	LC_N17|gene1050	LC_N31|gene0331	LC_N40|gene1049	LC_N80|gene2676	LC_N88|gene1685
ORTHOMCL356(7)	LC_N16|gene1048	LC_N17|gene1049	LC_N31|gene0332	LC_N40|gene1048	LC_N80|gene2675	LC_N88|gene1684
ORTHOMCL357(7)	LC_N16|gene1047	LC_N17|gene1048	LC_N31|gene0333	LC_N40|gene1047	LC_N80|gene2674	LC_N88|gene1683
ORTHOMCL358(7)	LC_N16|gene1046	LC_N17|gene1047	LC_N31|gene0334	LC_N40|gene1046	LC_N80|gene2673	LC_N88|gene1682
ORTHOMCL359(7)	LC_N16|gene1045	LC_N17|gene1046	LC_N31|gene0335	LC_N40|gene1045	LC_N80|gene0665	LC_N88|gene1681
ORTHOMCL360(7)	LC_N16|gene1044	LC_N17|gene1045	LC_N31|gene0336	LC_N40|gene1044	LC_N80|gene0666	LC_N88|gene1680
ORTHOMCL361(7)	LC_N16|gene1043	LC_N17|gene1044	LC_N31|gene0337	LC_N40|gene1043	LC_N80|gene0667	LC_N88|gene1679
ORTHOMCL362(7)	LC_N16|gene1042	LC_N17|gene1043	LC_N31|gene0338	LC_N40|gene1042	LC_N80|gene0668	LC_N88|gene1678
ORTHOMCL363(7)	LC_N16|gene1041	LC_N17|gene1042	LC_N31|gene0339	LC_N40|gene1041	LC_N80|gene0669	LC_N88|gene1677
ORTHOMCL364(7)	LC_N16|gene1040	LC_N17|gene1041	LC_N31|gene0340	LC_N40|gene1040	LC_N80|gene0670	LC_N88|gene1676
ORTHOMCL365(7)	LC_N16|gene1039	LC_N17|gene1040	LC_N31|gene0341	LC_N40|gene1039	LC_N80|gene0671	LC_N88|gene1675
ORTHOMCL366(7)	LC_N16|gene1038	LC_N17|gene1039	LC_N31|gene0342	LC_N40|gene1038	LC_N80|gene0672	LC_N88|gene1674
ORTHOMCL367(7)	LC_N16|gene1037	LC_N17|gene1038	LC_N31|gene0343	LC_N40|gene1037	LC_N80|gene0673	LC_N88|gene1673
ORTHOMCL368(7)	LC_N16|gene1036	LC_N17|gene1037	LC_N31|gene0344	LC_N40|gene1036	LC_N80|gene0674	LC_N88|gene1672
ORTHOMCL369(7)	LC_N16|gene1035	LC_N17|gene1036	LC_N31|gene0345	LC_N40|gene1035	LC_N80|gene0675	LC_N88|gene1671
ORTHOMCL370(7)	LC_N16|gene1034	LC_N17|gene1035	LC_N31|gene0346	LC_N40|gene1034	LC_N80|gene0676	LC_N88|gene1670
ORTHOMCL371(7)	LC_N16|gene1033	LC_N17|gene1034	LC_N31|gene0347	LC_N40|gene1033	LC_N80|gene0677	LC_N88|gene1669
ORTHOMCL372(7)	LC_N16|gene1032	LC_N17|gene1033	LC_N31|gene0348	LC_N40|gene1032	LC_N80|gene0678	LC_N88|gene1668
ORTHOMCL373(7)	LC_N16|gene1031	LC_N17|gene1032	LC_N31|gene0349	LC_N40|gene1031	LC_N80|gene0679	LC_N88|gene1667
ORTHOMCL374(7)	LC_N16|gene1030	LC_N17|gene1031	LC_N31|gene0351	LC_N40|gene1030	LC_N80|gene0680	LC_N88|gene1666
ORTHOMCL375(7)	LC_N16|gene1029	LC_N17|gene1030	LC_N31|gene0352	LC_N40|gene1028	LC_N80|gene0681	LC_N88|gene1665
ORTHOMCL376(7)	LC_N16|gene1028	LC_N17|gene1029	LC_N31|gene0353	LC_N40|gene1027	LC_N80|gene0682	LC_N88|gene1664
ORTHOMCL377(7)	LC_N16|gene1027	LC_N17|gene1028	LC_N31|gene0354	LC_N40|gene1026	LC_N80|gene0683	LC_N88|gene1663
ORTHOMCL378(7)	LC_N16|gene1026	LC_N17|gene1026	LC_N31|gene0356	LC_N40|gene1025	LC_N80|gene0684	LC_N88|gene1662
ORTHOMCL379(7)	LC_N16|gene1025	LC_N17|gene1025	LC_N31|gene0357	LC_N40|gene1024	LC_N80|gene0685	LC_N88|gene1661
ORTHOMCL380(7)	LC_N16|gene1024	LC_N17|gene1024	LC_N31|gene0358	LC_N40|gene1023	LC_N80|gene0686	LC_N88|gene1660
ORTHOMCL381(7)	LC_N16|gene1023	LC_N17|gene1023	LC_N31|gene0359	LC_N40|gene1022	LC_N80|gene0687	LC_N88|gene1659
ORTHOMCL382(7)	LC_N16|gene1022	LC_N17|gene1022	LC_N31|gene0360	LC_N40|gene1021	LC_N80|gene0688	LC_N88|gene1658
ORTHOMCL383(7)	LC_N16|gene1021	LC_N17|gene1021	LC_N31|gene0361	LC_N40|gene1020	LC_N80|gene0689	LC_N88|gene1657
ORTHOMCL384(7)	LC_N16|gene1020	LC_N17|gene1020	LC_N31|gene0362	LC_N40|gene1019	LC_N80|gene0690	LC_N88|gene1656
ORTHOMCL385(7)	LC_N16|gene1019	LC_N17|gene1019	LC_N31|gene0363	LC_N40|gene1018	LC_N80|gene0691	LC_N88|gene1655
ORTHOMCL386(7)	LC_N16|gene1018	LC_N17|gene1018	LC_N31|gene0364	LC_N40|gene1017	LC_N80|gene0692	LC_N88|gene1654
ORTHOMCL387(7)	LC_N16|gene1017	LC_N17|gene1017	LC_N31|gene0365	LC_N40|gene1016	LC_N80|gene0693	LC_N88|gene1653
ORTHOMCL388(7)	LC_N16|gene1016	LC_N17|gene1016	LC_N31|gene0366	LC_N40|gene1015	LC_N80|gene0694	LC_N88|gene1652
ORTHOMCL389(7)	LC_N16|gene1015	LC_N17|gene1015	LC_N31|gene0367	LC_N40|gene1014	LC_N80|gene0695	LC_N88|gene1651
ORTHOMCL390(7)	LC_N16|gene1014	LC_N17|gene1014	LC_N31|gene0368	LC_N40|gene1013	LC_N80|gene0696	LC_N88|gene1650
ORTHOMCL391(7)	LC_N16|gene1013	LC_N17|gene1013	LC_N31|gene0369	LC_N40|gene1012	LC_N80|gene0697	LC_N88|gene1649
ORTHOMCL392(7)	LC_N16|gene1012	LC_N17|gene1012	LC_N31|gene0370	LC_N40|gene1011	LC_N80|gene0698	LC_N88|gene1648
ORTHOMCL393(7)	LC_N16|gene1011	LC_N17|gene1011	LC_N31|gene0371	LC_N40|gene1010	LC_N80|gene0699	LC_N88|gene1647
ORTHOMCL394(7)	LC_N16|gene1010	LC_N17|gene1010	LC_N31|gene0372	LC_N40|gene1009	LC_N80|gene0700	LC_N88|gene1646
ORTHOMCL395(7)	LC_N16|gene1009	LC_N17|gene1009	LC_N31|gene0373	LC_N40|gene1008	LC_N80|gene0701	LC_N88|gene1645
ORTHOMCL396(7)	LC_N16|gene1008	LC_N17|gene1008	LC_N31|gene0374	LC_N40|gene1007	LC_N80|gene0702	LC_N88|gene1644
ORTHOMCL397(7)	LC_N16|gene1007	LC_N17|gene1007	LC_N31|gene0375	LC_N40|gene1006	LC_N80|gene0703	LC_N88|gene1643
ORTHOMCL398(7)	LC_N16|gene1006	LC_N17|gene1006	LC_N31|gene0376	LC_N40|gene1005	LC_N80|gene0704	LC_N88|gene1642
ORTHOMCL399(7)	LC_N16|gene1005	LC_N17|gene1005	LC_N31|gene0377	LC_N40|gene1004	LC_N80|gene0705	LC_N88|gene1641
ORTHOMCL400(7)	LC_N16|gene1004	LC_N17|gene1004	LC_N31|gene0378	LC_N40|gene1003	LC_N80|gene0706	LC_N88|gene1640
ORTHOMCL401(7)	LC_N16|gene1003	LC_N17|gene1003	LC_N31|gene0379	LC_N40|gene1002	LC_N80|gene0707	LC_N88|gene1639
ORTHOMCL402(7)	LC_N16|gene1002	LC_N17|gene1002	LC_N31|gene0380	LC_N40|gene1001	LC_N80|gene0708	LC_N88|gene1638
ORTHOMCL403(7)	LC_N16|gene1001	LC_N17|gene1001	LC_N31|gene0381	LC_N40|gene1000	LC_N80|gene0709	LC_N88|gene1637
ORTHOMCL404(7)	LC_N16|gene1000	LC_N17|gene1000	LC_N31|gene0382	LC_N40|gene0999	LC_N80|gene0710	LC_N88|gene1636
ORTHOMCL405(7)	LC_N16|gene0999	LC_N17|gene0999	LC_N31|gene0383	LC_N40|gene0998	LC_N80|gene0711	LC_N88|gene1635
ORTHOMCL406(7)	LC_N16|gene0998	LC_N17|gene0998	LC_N31|gene0384	LC_N40|gene0997	LC_N80|gene0712	LC_N88|gene1634
ORTHOMCL407(7)	LC_N16|gene0997	LC_N17|gene0997	LC_N31|gene0385	LC_N40|gene0996	LC_N80|gene0713	LC_N88|gene1633
ORTHOMCL408(7)	LC_N16|gene0996	LC_N17|gene0996	LC_N31|gene0386	LC_N40|gene0995	LC_N80|gene0714	LC_N88|gene1632
ORTHOMCL409(7)	LC_N16|gene0995	LC_N17|gene0995	LC_N31|gene0387	LC_N40|gene0994	LC_N80|gene0715	LC_N88|gene1631
ORTHOMCL410(7)	LC_N16|gene0994	LC_N17|gene0994	LC_N31|gene0388	LC_N40|gene0993	LC_N80|gene0716	LC_N88|gene1630
ORTHOMCL411(7)	LC_N16|gene0993	LC_N17|gene0993	LC_N31|gene0389	LC_N40|gene0992	LC_N80|gene0717	LC_N88|gene1629
ORTHOMCL412(7)	LC_N16|gene0992	LC_N17|gene0992	LC_N31|gene0390	LC_N40|gene0991	LC_N80|gene0718	LC_N88|gene1628
ORTHOMCL413(7)	LC_N16|gene0991	LC_N17|gene0991	LC_N31|gene0391	LC_N40|gene0990	LC_N80|gene0719	LC_N88|gene1627
ORTHOMCL414(7)	LC_N16|gene0990	LC_N17|gene0990	LC_N31|gene0392	LC_N40|gene0989	LC_N80|gene0720	LC_N88|gene1626
ORTHOMCL415(7)	LC_N16|gene0989	LC_N17|gene0989	LC_N31|gene0393	LC_N40|gene0988	LC_N80|gene0721	LC_N88|gene1625
ORTHOMCL416(7)	LC_N16|gene0988	LC_N17|gene0988	LC_N31|gene0394	LC_N40|gene0987	LC_N80|gene0722	LC_N88|gene1624
ORTHOMCL417(7)	LC_N16|gene0987	LC_N17|gene0987	LC_N31|gene0395	LC_N40|gene0986	LC_N80|gene0723	LC_N88|gene1623
ORTHOMCL418(7)	LC_N16|gene0986	LC_N17|gene0986	LC_N31|gene0396	LC_N40|gene0985	LC_N80|gene0724	LC_N88|gene1622
ORTHOMCL419(7)	LC_N16|gene0985	LC_N17|gene0985	LC_N31|gene0397	LC_N40|gene0984	LC_N80|gene0725	LC_N88|gene1621
ORTHOMCL420(7)	LC_N16|gene0984	LC_N17|gene0984	LC_N31|gene0398	LC_N40|gene0983	LC_N80|gene0726	LC_N88|gene1620
ORTHOMCL421(7)	LC_N16|gene0983	LC_N17|gene0983	LC_N31|gene0399	LC_N40|gene0982	LC_N80|gene0727	LC_N88|gene1619
ORTHOMCL422(7)	LC_N16|gene1672	LC_N17|gene2473	LC_N31|gene0400	LC_N40|gene1671	LC_N80|gene0728	LC_N88|gene1618
ORTHOMCL423(7)	LC_N16|gene1671	LC_N17|gene2474	LC_N31|gene0401	LC_N40|gene1670	LC_N80|gene0729	LC_N88|gene1617
ORTHOMCL424(7)	LC_N16|gene1670	LC_N17|gene2475	LC_N31|gene0402	LC_N40|gene1669	LC_N80|gene0730	LC_N88|gene1616
ORTHOMCL425(7)	LC_N16|gene2278	LC_N17|gene2271	LC_N31|gene0639	LC_N40|gene2281	LC_N80|gene0588	LC_N88|gene1963
ORTHOMCL426(7)	LC_N16|gene2277	LC_N17|gene2270	LC_N31|gene0638	LC_N40|gene2280	LC_N80|gene0589	LC_N88|gene1964
ORTHOMCL427(7)	LC_N16|gene2276	LC_N17|gene2269	LC_N31|gene0637	LC_N40|gene2279	LC_N80|gene0590	LC_N88|gene1965
ORTHOMCL428(7)	LC_N16|gene2275	LC_N17|gene2268	LC_N31|gene0636	LC_N40|gene2278	LC_N80|gene0591	LC_N88|gene1966
ORTHOMCL429(7)	LC_N16|gene2274	LC_N17|gene2267	LC_N31|gene0635	LC_N40|gene2277	LC_N80|gene0592	LC_N88|gene1967
ORTHOMCL430(7)	LC_N16|gene2273	LC_N17|gene2266	LC_N31|gene0634	LC_N40|gene2276	LC_N80|gene0593	LC_N88|gene1968
ORTHOMCL431(7)	LC_N16|gene2272	LC_N17|gene2265	LC_N31|gene0633	LC_N40|gene2275	LC_N80|gene0594	LC_N88|gene1969
ORTHOMCL432(7)	LC_N16|gene2271	LC_N17|gene2264	LC_N31|gene0632	LC_N40|gene2274	LC_N80|gene0595	LC_N88|gene1970
ORTHOMCL433(7)	LC_N16|gene2270	LC_N17|gene2263	LC_N31|gene0631	LC_N40|gene2273	LC_N80|gene0596	LC_N88|gene1971
ORTHOMCL434(7)	LC_N16|gene2269	LC_N17|gene2262	LC_N31|gene0630	LC_N40|gene2272	LC_N80|gene0597	LC_N88|gene1972
ORTHOMCL435(7)	LC_N16|gene2268	LC_N17|gene2261	LC_N31|gene0629	LC_N40|gene2271	LC_N80|gene0598	LC_N88|gene1973
ORTHOMCL436(7)	LC_N16|gene2267	LC_N17|gene2260	LC_N31|gene0628	LC_N40|gene2270	LC_N80|gene0599	LC_N88|gene1974
ORTHOMCL437(7)	LC_N16|gene2266	LC_N17|gene2259	LC_N31|gene0627	LC_N40|gene2269	LC_N80|gene0600	LC_N88|gene1975
ORTHOMCL438(7)	LC_N16|gene2265	LC_N17|gene2258	LC_N31|gene0626	LC_N40|gene2268	LC_N80|gene0601	LC_N88|gene1976
ORTHOMCL439(7)	LC_N16|gene2264	LC_N17|gene2257	LC_N31|gene0625	LC_N40|gene2267	LC_N80|gene0602	LC_N88|gene1977
ORTHOMCL440(7)	LC_N16|gene2263	LC_N17|gene2256	LC_N31|gene0624	LC_N40|gene2266	LC_N80|gene0603	LC_N88|gene1978
ORTHOMCL441(7)	LC_N16|gene2262	LC_N17|gene2255	LC_N31|gene0623	LC_N40|gene2265	LC_N80|gene0604	LC_N88|gene1979
ORTHOMCL442(7)	LC_N16|gene1288	LC_N17|gene1289	LC_N31|gene0621	LC_N40|gene1288	LC_N80|gene0605	LC_N88|gene1980
ORTHOMCL443(7)	LC_N16|gene1287	LC_N17|gene1288	LC_N31|gene0619	LC_N40|gene1287	LC_N80|gene0606	LC_N88|gene1981
ORTHOMCL444(7)	LC_N16|gene1286	LC_N17|gene1287	LC_N31|gene0618	LC_N40|gene1286	LC_N80|gene0607	LC_N88|gene1982
ORTHOMCL445(7)	LC_N16|gene1285	LC_N17|gene1286	LC_N31|gene0617	LC_N40|gene1285	LC_N80|gene0608	LC_N88|gene1983
ORTHOMCL446(7)	LC_N16|gene1284	LC_N17|gene1285	LC_N31|gene0616	LC_N40|gene1284	LC_N80|gene0609	LC_N88|gene1984
ORTHOMCL447(7)	LC_N16|gene1283	LC_N17|gene1284	LC_N31|gene0615	LC_N40|gene1283	LC_N80|gene0610	LC_N88|gene1985
ORTHOMCL448(7)	LC_N16|gene1282	LC_N17|gene1283	LC_N31|gene0614	LC_N40|gene1282	LC_N80|gene0611	LC_N88|gene1986
ORTHOMCL449(7)	LC_N16|gene1281	LC_N17|gene1282	LC_N31|gene0613	LC_N40|gene1281	LC_N80|gene0612	LC_N88|gene1987
ORTHOMCL450(7)	LC_N16|gene1280	LC_N17|gene1281	LC_N31|gene0612	LC_N40|gene1280	LC_N80|gene0613	LC_N88|gene1988
ORTHOMCL451(7)	LC_N16|gene1279	LC_N17|gene1280	LC_N31|gene0611	LC_N40|gene1279	LC_N80|gene0614	LC_N88|gene1989
ORTHOMCL452(7)	LC_N16|gene1278	LC_N17|gene1279	LC_N31|gene0610	LC_N40|gene1278	LC_N80|gene0615	LC_N88|gene1990
ORTHOMCL453(7)	LC_N16|gene1277	LC_N17|gene1278	LC_N31|gene0609	LC_N40|gene1277	LC_N80|gene0616	LC_N88|gene1991
ORTHOMCL454(7)	LC_N16|gene1276	LC_N17|gene1277	LC_N31|gene0608	LC_N40|gene1276	LC_N80|gene0617	LC_N88|gene1992
ORTHOMCL455(7)	LC_N16|gene1275	LC_N17|gene1276	LC_N31|gene0607	LC_N40|gene1275	LC_N80|gene0618	LC_N88|gene1993
ORTHOMCL456(7)	LC_N16|gene1274	LC_N17|gene1275	LC_N31|gene0606	LC_N40|gene1274	LC_N80|gene0619	LC_N88|gene1994
ORTHOMCL457(7)	LC_N16|gene1273	LC_N17|gene1274	LC_N31|gene0605	LC_N40|gene1273	LC_N80|gene0620	LC_N88|gene1995
ORTHOMCL458(7)	LC_N16|gene1272	LC_N17|gene1273	LC_N31|gene0604	LC_N40|gene1272	LC_N80|gene0621	LC_N88|gene1996
ORTHOMCL459(7)	LC_N16|gene1271	LC_N17|gene1272	LC_N31|gene0603	LC_N40|gene1271	LC_N80|gene0622	LC_N88|gene1997
ORTHOMCL460(7)	LC_N16|gene1270	LC_N17|gene1271	LC_N31|gene0602	LC_N40|gene1270	LC_N80|gene0623	LC_N88|gene1998
ORTHOMCL461(7)	LC_N16|gene1269	LC_N17|gene1270	LC_N31|gene0601	LC_N40|gene1269	LC_N80|gene0624	LC_N88|gene1999
ORTHOMCL462(7)	LC_N16|gene1268	LC_N17|gene1269	LC_N31|gene0600	LC_N40|gene1268	LC_N80|gene0625	LC_N88|gene2000
ORTHOMCL463(7)	LC_N16|gene1267	LC_N17|gene1268	LC_N31|gene0599	LC_N40|gene1267	LC_N80|gene0626	LC_N88|gene2001
ORTHOMCL464(7)	LC_N16|gene1266	LC_N17|gene1267	LC_N31|gene0598	LC_N40|gene1266	LC_N80|gene0627	LC_N88|gene2002
ORTHOMCL465(7)	LC_N16|gene1265	LC_N17|gene1266	LC_N31|gene0597	LC_N40|gene1265	LC_N80|gene0628	LC_N88|gene2003
ORTHOMCL466(7)	LC_N16|gene1264	LC_N17|gene1265	LC_N31|gene0596	LC_N40|gene1264	LC_N80|gene0629	LC_N88|gene2004
ORTHOMCL467(7)	LC_N16|gene1263	LC_N17|gene1264	LC_N31|gene0595	LC_N40|gene1263	LC_N80|gene0630	LC_N88|gene2005
ORTHOMCL468(7)	LC_N16|gene1262	LC_N17|gene1263	LC_N31|gene0594	LC_N40|gene1262	LC_N80|gene0631	LC_N88|gene2006
ORTHOMCL469(7)	LC_N16|gene1261	LC_N17|gene1262	LC_N31|gene0593	LC_N40|gene1261	LC_N80|gene0632	LC_N88|gene2007
ORTHOMCL470(7)	LC_N16|gene1260	LC_N17|gene1261	LC_N31|gene0592	LC_N40|gene1260	LC_N80|gene0633	LC_N88|gene2008
ORTHOMCL471(7)	LC_N16|gene1259	LC_N17|gene1260	LC_N31|gene0591	LC_N40|gene1259	LC_N80|gene0634	LC_N88|gene2009
ORTHOMCL472(7)	LC_N16|gene1258	LC_N17|gene1259	LC_N31|gene0590	LC_N40|gene1258	LC_N80|gene0635	LC_N88|gene2010
ORTHOMCL473(7)	LC_N16|gene1257	LC_N17|gene1258	LC_N31|gene0589	LC_N40|gene1257	LC_N80|gene0636	LC_N88|gene2011
ORTHOMCL474(7)	LC_N16|gene1256	LC_N17|gene1257	LC_N31|gene0588	LC_N40|gene1256	LC_N80|gene0637	LC_N88|gene2012
ORTHOMCL475(7)	LC_N16|gene1255	LC_N17|gene1256	LC_N31|gene0587	LC_N40|gene1255	LC_N80|gene0638	LC_N88|gene2013
ORTHOMCL476(7)	LC_N16|gene1254	LC_N17|gene1255	LC_N31|gene0586	LC_N40|gene1254	LC_N80|gene0639	LC_N88|gene2014
ORTHOMCL477(7)	LC_N16|gene1253	LC_N17|gene1254	LC_N31|gene0585	LC_N40|gene1253	LC_N80|gene0640	LC_N88|gene2015
ORTHOMCL478(7)	LC_N16|gene1252	LC_N17|gene1253	LC_N31|gene0584	LC_N40|gene1252	LC_N80|gene0641	LC_N88|gene2016
ORTHOMCL479(7)	LC_N16|gene1251	LC_N17|gene1252	LC_N31|gene0583	LC_N40|gene1251	LC_N80|gene0642	LC_N88|gene2017
ORTHOMCL480(7)	LC_N16|gene1250	LC_N17|gene1251	LC_N31|gene0582	LC_N40|gene1250	LC_N80|gene0643	LC_N88|gene2018
ORTHOMCL481(7)	LC_N16|gene1249	LC_N17|gene1250	LC_N31|gene0581	LC_N40|gene1249	LC_N80|gene0644	LC_N88|gene2019
ORTHOMCL482(7)	LC_N16|gene1248	LC_N17|gene1249	LC_N31|gene0580	LC_N40|gene1248	LC_N80|gene0645	LC_N88|gene2020
ORTHOMCL483(7)	LC_N16|gene1247	LC_N17|gene1248	LC_N31|gene0579	LC_N40|gene1247	LC_N80|gene0646	LC_N88|gene2021
ORTHOMCL484(7)	LC_N16|gene1246	LC_N17|gene1247	LC_N31|gene0578	LC_N40|gene1246	LC_N80|gene0647	LC_N88|gene2022
ORTHOMCL485(7)	LC_N16|gene1244	LC_N17|gene1245	LC_N31|gene0577	LC_N40|gene1244	LC_N80|gene0649	LC_N88|gene2024
ORTHOMCL486(7)	LC_N16|gene1243	LC_N17|gene1244	LC_N31|gene0576	LC_N40|gene1243	LC_N80|gene0650	LC_N88|gene2025
ORTHOMCL487(7)	LC_N16|gene1242	LC_N17|gene1243	LC_N31|gene0575	LC_N40|gene1242	LC_N80|gene0651	LC_N88|gene2026
ORTHOMCL488(7)	LC_N16|gene1241	LC_N17|gene1242	LC_N31|gene0574	LC_N40|gene1241	LC_N80|gene0652	LC_N88|gene2027
ORTHOMCL489(7)	LC_N16|gene1240	LC_N17|gene1241	LC_N31|gene0573	LC_N40|gene1240	LC_N80|gene0653	LC_N88|gene2028
ORTHOMCL490(7)	LC_N16|gene1239	LC_N17|gene1240	LC_N31|gene0572	LC_N40|gene1239	LC_N80|gene0654	LC_N88|gene2029
ORTHOMCL491(7)	LC_N16|gene1238	LC_N17|gene1239	LC_N31|gene0571	LC_N40|gene1238	LC_N80|gene0655	LC_N88|gene2030
ORTHOMCL492(7)	LC_N16|gene1237	LC_N17|gene1238	LC_N31|gene0570	LC_N40|gene1237	LC_N80|gene0656	LC_N88|gene2031
ORTHOMCL493(7)	LC_N16|gene1236	LC_N17|gene1237	LC_N31|gene0569	LC_N40|gene1236	LC_N80|gene0657	LC_N88|gene2032
ORTHOMCL494(7)	LC_N16|gene1235	LC_N17|gene1236	LC_N31|gene0568	LC_N40|gene1235	LC_N80|gene0658	LC_N88|gene2033
ORTHOMCL495(7)	LC_N16|gene1234	LC_N17|gene1235	LC_N31|gene0567	LC_N40|gene1234	LC_N80|gene0659	LC_N88|gene2034
ORTHOMCL496(7)	LC_N16|gene1233	LC_N17|gene1234	LC_N31|gene0566	LC_N40|gene1233	LC_N80|gene0660	LC_N88|gene2035
ORTHOMCL497(7)	LC_N16|gene1232	LC_N17|gene1233	LC_N31|gene0565	LC_N40|gene1232	LC_N80|gene0661	LC_N88|gene2036
ORTHOMCL498(7)	LC_N16|gene1231	LC_N17|gene1232	LC_N31|gene0564	LC_N40|gene1231	LC_N80|gene0662	LC_N88|gene2037
ORTHOMCL499(7)	LC_N16|gene1230	LC_N17|gene1231	LC_N31|gene0563	LC_N40|gene1230	LC_N80|gene0663	LC_N88|gene2038
ORTHOMCL500(7)	LC_N16|gene1229	LC_N17|gene1230	LC_N31|gene0562	LC_N40|gene1229	LC_N80|gene0664	LC_N88|gene2039
ORTHOMCL501(7)	LC_N16|gene2375	LC_N17|gene2361	LC_N31|gene0561	LC_N40|gene2355	LC_N80|gene2802	LC_N88|gene2040
ORTHOMCL502(7)	LC_N16|gene2374	LC_N17|gene2362	LC_N31|gene0560	LC_N40|gene2356	LC_N80|gene2801	LC_N88|gene2041
ORTHOMCL503(7)	LC_N16|gene2373	LC_N17|gene2363	LC_N31|gene0559	LC_N40|gene2357	LC_N80|gene2800	LC_N88|gene2042
ORTHOMCL504(7)	LC_N16|gene2371	LC_N17|gene2365	LC_N31|gene0558	LC_N40|gene2359	LC_N80|gene2799	LC_N88|gene1141
ORTHOMCL505(7)	LC_N16|gene2370	LC_N17|gene2366	LC_N31|gene0557	LC_N40|gene2360	LC_N80|gene2175	LC_N88|gene1140
ORTHOMCL506(7)	LC_N16|gene2369	LC_N17|gene2367	LC_N31|gene0556	LC_N40|gene2361	LC_N80|gene2176	LC_N88|gene1139
ORTHOMCL507(7)	LC_N16|gene2368	LC_N17|gene2368	LC_N31|gene0555	LC_N40|gene2362	LC_N80|gene2177	LC_N88|gene1138
ORTHOMCL508(7)	LC_N16|gene2367	LC_N17|gene2369	LC_N31|gene0554	LC_N40|gene2363	LC_N80|gene2178	LC_N88|gene1137
ORTHOMCL509(7)	LC_N16|gene2366	LC_N17|gene2370	LC_N31|gene0553	LC_N40|gene2364	LC_N80|gene2179	LC_N88|gene1136
ORTHOMCL510(7)	LC_N16|gene2365	LC_N17|gene2371	LC_N31|gene0552	LC_N40|gene2365	LC_N80|gene2180	LC_N88|gene1135
ORTHOMCL511(7)	LC_N16|gene2364	LC_N17|gene2372	LC_N31|gene0551	LC_N40|gene2366	LC_N80|gene2181	LC_N88|gene1134
ORTHOMCL512(7)	LC_N16|gene2363	LC_N17|gene2373	LC_N31|gene0550	LC_N40|gene2367	LC_N80|gene2182	LC_N88|gene1133
ORTHOMCL513(7)	LC_N16|gene1960	LC_N17|gene1920	LC_N31|gene0549	LC_N40|gene1995	LC_N80|gene2183	LC_N88|gene1132
ORTHOMCL514(7)	LC_N16|gene1961	LC_N17|gene1921	LC_N31|gene0548	LC_N40|gene1994	LC_N80|gene2184	LC_N88|gene1131
ORTHOMCL515(7)	LC_N16|gene1962	LC_N17|gene1922	LC_N31|gene0547	LC_N40|gene1993	LC_N80|gene2185	LC_N88|gene1130
ORTHOMCL516(7)	LC_N16|gene1963	LC_N17|gene1923	LC_N31|gene0546	LC_N40|gene1992	LC_N80|gene2186	LC_N88|gene1129
ORTHOMCL517(7)	LC_N16|gene1964	LC_N17|gene1924	LC_N31|gene0545	LC_N40|gene1991	LC_N80|gene2187	LC_N88|gene1128
ORTHOMCL518(7)	LC_N16|gene1965	LC_N17|gene1925	LC_N31|gene0544	LC_N40|gene1990	LC_N80|gene2188	LC_N88|gene1127
ORTHOMCL519(7)	LC_N16|gene1966	LC_N17|gene1926	LC_N31|gene0543	LC_N40|gene1989	LC_N80|gene2189	LC_N88|gene1126
ORTHOMCL520(7)	LC_N16|gene1967	LC_N17|gene1927	LC_N31|gene0542	LC_N40|gene1988	LC_N80|gene2190	LC_N88|gene1125
ORTHOMCL521(7)	LC_N16|gene1968	LC_N17|gene1928	LC_N31|gene0541	LC_N40|gene1987	LC_N80|gene2191	LC_N88|gene1124
ORTHOMCL522(7)	LC_N16|gene1970	LC_N17|gene1930	LC_N31|gene0540	LC_N40|gene1985	LC_N80|gene2193	LC_N88|gene1122
ORTHOMCL523(7)	LC_N16|gene1971	LC_N17|gene1931	LC_N31|gene0539	LC_N40|gene1984	LC_N80|gene2194	LC_N88|gene1121
ORTHOMCL524(7)	LC_N16|gene1972	LC_N17|gene1932	LC_N31|gene0538	LC_N40|gene1983	LC_N80|gene2195	LC_N88|gene1120
ORTHOMCL525(7)	LC_N16|gene1973	LC_N17|gene1933	LC_N31|gene0537	LC_N40|gene1982	LC_N80|gene2196	LC_N88|gene1119
ORTHOMCL526(7)	LC_N16|gene1974	LC_N17|gene1934	LC_N31|gene0536	LC_N40|gene1981	LC_N80|gene2197	LC_N88|gene1118
ORTHOMCL527(7)	LC_N16|gene1978	LC_N17|gene1938	LC_N31|gene0532	LC_N40|gene1977	LC_N80|gene1003	LC_N88|gene1113
ORTHOMCL528(7)	LC_N16|gene1979	LC_N17|gene1939	LC_N31|gene0531	LC_N40|gene1976	LC_N80|gene1004	LC_N88|gene1112
ORTHOMCL529(7)	LC_N16|gene1980	LC_N17|gene1940	LC_N31|gene0530	LC_N40|gene1975	LC_N80|gene1005	LC_N88|gene1111
ORTHOMCL530(7)	LC_N16|gene1981	LC_N17|gene1941	LC_N31|gene0529	LC_N40|gene1974	LC_N80|gene1006	LC_N88|gene1110
ORTHOMCL531(7)	LC_N16|gene1982	LC_N17|gene1942	LC_N31|gene0528	LC_N40|gene1973	LC_N80|gene1008	LC_N88|gene1109
ORTHOMCL532(7)	LC_N16|gene1983	LC_N17|gene1943	LC_N31|gene0527	LC_N40|gene1972	LC_N80|gene1009	LC_N88|gene1108
ORTHOMCL533(7)	LC_N16|gene1984	LC_N17|gene1944	LC_N31|gene0526	LC_N40|gene1971	LC_N80|gene1010	LC_N88|gene1107
ORTHOMCL534(7)	LC_N16|gene1985	LC_N17|gene1945	LC_N31|gene0525	LC_N40|gene1970	LC_N80|gene1011	LC_N88|gene1106
ORTHOMCL535(7)	LC_N16|gene1986	LC_N17|gene1946	LC_N31|gene0524	LC_N40|gene1969	LC_N80|gene1012	LC_N88|gene1105
ORTHOMCL536(7)	LC_N16|gene1987	LC_N17|gene1947	LC_N31|gene0523	LC_N40|gene1968	LC_N80|gene1013	LC_N88|gene1104
ORTHOMCL537(7)	LC_N16|gene1988	LC_N17|gene1948	LC_N31|gene0522	LC_N40|gene1967	LC_N80|gene1014	LC_N88|gene1103
ORTHOMCL538(7)	LC_N16|gene1989	LC_N17|gene1949	LC_N31|gene0521	LC_N40|gene1966	LC_N80|gene1015	LC_N88|gene1102
ORTHOMCL539(7)	LC_N16|gene1990	LC_N17|gene1950	LC_N31|gene0520	LC_N40|gene1965	LC_N80|gene1016	LC_N88|gene1101
ORTHOMCL540(7)	LC_N16|gene1991	LC_N17|gene1951	LC_N31|gene0519	LC_N40|gene1964	LC_N80|gene1017	LC_N88|gene1100
ORTHOMCL541(7)	LC_N16|gene1992	LC_N17|gene1952	LC_N31|gene0518	LC_N40|gene1963	LC_N80|gene1018	LC_N88|gene1099
ORTHOMCL542(7)	LC_N16|gene1993	LC_N17|gene1953	LC_N31|gene0517	LC_N40|gene1962	LC_N80|gene1019	LC_N88|gene1098
ORTHOMCL543(7)	LC_N16|gene1994	LC_N17|gene1954	LC_N31|gene0516	LC_N40|gene1961	LC_N80|gene1020	LC_N88|gene1097
ORTHOMCL544(7)	LC_N16|gene1757	LC_N17|gene1717	LC_N31|gene0515	LC_N40|gene1756	LC_N80|gene1021	LC_N88|gene1096
ORTHOMCL545(7)	LC_N16|gene1756	LC_N17|gene1716	LC_N31|gene0514	LC_N40|gene1755	LC_N80|gene1022	LC_N88|gene1095
ORTHOMCL546(7)	LC_N16|gene1755	LC_N17|gene1715	LC_N31|gene0513	LC_N40|gene1754	LC_N80|gene1023	LC_N88|gene1094
ORTHOMCL547(7)	LC_N16|gene1754	LC_N17|gene1714	LC_N31|gene0512	LC_N40|gene1753	LC_N80|gene1024	LC_N88|gene1093
ORTHOMCL548(7)	LC_N16|gene1753	LC_N17|gene1713	LC_N31|gene0511	LC_N40|gene1752	LC_N80|gene1025	LC_N88|gene1092
ORTHOMCL549(7)	LC_N16|gene1752	LC_N17|gene1712	LC_N31|gene0510	LC_N40|gene1751	LC_N80|gene1026	LC_N88|gene1091
ORTHOMCL550(7)	LC_N16|gene1751	LC_N17|gene1711	LC_N31|gene0509	LC_N40|gene1750	LC_N80|gene1027	LC_N88|gene1090
ORTHOMCL551(7)	LC_N16|gene1750	LC_N17|gene1710	LC_N31|gene0508	LC_N40|gene1749	LC_N80|gene1028	LC_N88|gene1089
ORTHOMCL552(7)	LC_N16|gene1749	LC_N17|gene1709	LC_N31|gene0507	LC_N40|gene1748	LC_N80|gene1029	LC_N88|gene1088
ORTHOMCL553(7)	LC_N16|gene1748	LC_N17|gene1708	LC_N31|gene0506	LC_N40|gene1747	LC_N80|gene1030	LC_N88|gene1087
ORTHOMCL554(7)	LC_N16|gene1747	LC_N17|gene1707	LC_N31|gene0505	LC_N40|gene1746	LC_N80|gene1031	LC_N88|gene1086
ORTHOMCL555(7)	LC_N16|gene1746	LC_N17|gene1706	LC_N31|gene0504	LC_N40|gene1745	LC_N80|gene1032	LC_N88|gene1085
ORTHOMCL556(7)	LC_N16|gene1745	LC_N17|gene1705	LC_N31|gene0503	LC_N40|gene1744	LC_N80|gene1033	LC_N88|gene1083
ORTHOMCL557(7)	LC_N16|gene1744	LC_N17|gene1704	LC_N31|gene0502	LC_N40|gene1743	LC_N80|gene1034	LC_N88|gene1082
ORTHOMCL558(7)	LC_N16|gene1743	LC_N17|gene1703	LC_N31|gene0501	LC_N40|gene1742	LC_N80|gene1035	LC_N88|gene1081
ORTHOMCL559(7)	LC_N16|gene1742	LC_N17|gene1702	LC_N31|gene0500	LC_N40|gene1741	LC_N80|gene1036	LC_N88|gene1080
ORTHOMCL560(7)	LC_N16|gene1741	LC_N17|gene1701	LC_N31|gene0499	LC_N40|gene1740	LC_N80|gene1037	LC_N88|gene1079
ORTHOMCL561(7)	LC_N16|gene1740	LC_N17|gene1700	LC_N31|gene0498	LC_N40|gene1739	LC_N80|gene1038	LC_N88|gene1078
ORTHOMCL562(7)	LC_N16|gene1739	LC_N17|gene1699	LC_N31|gene0497	LC_N40|gene1738	LC_N80|gene1039	LC_N88|gene1077
ORTHOMCL563(7)	LC_N16|gene1738	LC_N17|gene1698	LC_N31|gene0496	LC_N40|gene1737	LC_N80|gene1040	LC_N88|gene1076
ORTHOMCL564(7)	LC_N16|gene1737	LC_N17|gene1697	LC_N31|gene0495	LC_N40|gene1736	LC_N80|gene1041	LC_N88|gene1075
ORTHOMCL565(7)	LC_N16|gene1736	LC_N17|gene1696	LC_N31|gene0494	LC_N40|gene1735	LC_N80|gene1042	LC_N88|gene1074
ORTHOMCL566(7)	LC_N16|gene1735	LC_N17|gene1695	LC_N31|gene0493	LC_N40|gene1734	LC_N80|gene1043	LC_N88|gene1073
ORTHOMCL567(7)	LC_N16|gene1734	LC_N17|gene1694	LC_N31|gene0492	LC_N40|gene1733	LC_N80|gene1044	LC_N88|gene1072
ORTHOMCL568(7)	LC_N16|gene1733	LC_N17|gene1693	LC_N31|gene0491	LC_N40|gene1732	LC_N80|gene1045	LC_N88|gene1071
ORTHOMCL569(7)	LC_N16|gene1732	LC_N17|gene1692	LC_N31|gene0490	LC_N40|gene1731	LC_N80|gene1046	LC_N88|gene1070
ORTHOMCL570(7)	LC_N16|gene1731	LC_N17|gene1691	LC_N31|gene0489	LC_N40|gene1730	LC_N80|gene1047	LC_N88|gene1069
ORTHOMCL571(7)	LC_N16|gene1729	LC_N17|gene1689	LC_N31|gene0487	LC_N40|gene1728	LC_N80|gene1049	LC_N88|gene1067
ORTHOMCL572(7)	LC_N16|gene1728	LC_N17|gene1688	LC_N31|gene0486	LC_N40|gene1727	LC_N80|gene1050	LC_N88|gene1066
ORTHOMCL573(7)	LC_N16|gene1727	LC_N17|gene1687	LC_N31|gene0485	LC_N40|gene1726	LC_N80|gene1051	LC_N88|gene1065
ORTHOMCL574(7)	LC_N16|gene1726	LC_N17|gene1686	LC_N31|gene0484	LC_N40|gene1725	LC_N80|gene1052	LC_N88|gene1064
ORTHOMCL575(7)	LC_N16|gene1725	LC_N17|gene1685	LC_N31|gene0483	LC_N40|gene1724	LC_N80|gene1053	LC_N88|gene1063
ORTHOMCL576(7)	LC_N16|gene2587	LC_N17|gene2592	LC_N31|gene0482	LC_N40|gene2578	LC_N80|gene1054	LC_N88|gene1062
ORTHOMCL577(7)	LC_N16|gene2588	LC_N17|gene2593	LC_N31|gene0481	LC_N40|gene2579	LC_N80|gene1055	LC_N88|gene1061
ORTHOMCL578(7)	LC_N16|gene2589	LC_N17|gene2594	LC_N31|gene0480	LC_N40|gene2580	LC_N80|gene1056	LC_N88|gene1060
ORTHOMCL579(7)	LC_N16|gene2590	LC_N17|gene2595	LC_N31|gene0479	LC_N40|gene2581	LC_N80|gene1057	LC_N88|gene1059
ORTHOMCL580(7)	LC_N16|gene1719	LC_N17|gene1679	LC_N31|gene0474	LC_N40|gene1718	LC_N80|gene1722	LC_N88|gene1055
ORTHOMCL581(7)	LC_N16|gene1718	LC_N17|gene1678	LC_N31|gene0473	LC_N40|gene1717	LC_N80|gene1721	LC_N88|gene1054
ORTHOMCL582(7)	LC_N16|gene1717	LC_N17|gene1677	LC_N31|gene0472	LC_N40|gene1716	LC_N80|gene1720	LC_N88|gene1053
ORTHOMCL583(7)	LC_N16|gene1716	LC_N17|gene1676	LC_N31|gene0471	LC_N40|gene1715	LC_N80|gene1719	LC_N88|gene1052
ORTHOMCL584(7)	LC_N16|gene1108	LC_N17|gene1109	LC_N31|gene0468	LC_N40|gene1108	LC_N80|gene1718	LC_N88|gene1044
ORTHOMCL585(7)	LC_N16|gene1107	LC_N17|gene1108	LC_N31|gene0467	LC_N40|gene1107	LC_N80|gene1717	LC_N88|gene1043
ORTHOMCL586(7)	LC_N16|gene1106	LC_N17|gene1107	LC_N31|gene0466	LC_N40|gene1106	LC_N80|gene1716	LC_N88|gene1042
ORTHOMCL587(7)	LC_N16|gene1105	LC_N17|gene1106	LC_N31|gene0465	LC_N40|gene1105	LC_N80|gene1715	LC_N88|gene1041
ORTHOMCL588(7)	LC_N16|gene1104	LC_N17|gene1105	LC_N31|gene0464	LC_N40|gene1104	LC_N80|gene1714	LC_N88|gene1040
ORTHOMCL589(7)	LC_N16|gene1103	LC_N17|gene1104	LC_N31|gene0463	LC_N40|gene1103	LC_N80|gene1713	LC_N88|gene1039
ORTHOMCL590(7)	LC_N16|gene1102	LC_N17|gene1103	LC_N31|gene0462	LC_N40|gene1102	LC_N80|gene1712	LC_N88|gene1038
ORTHOMCL591(7)	LC_N16|gene1099	LC_N17|gene1100	LC_N31|gene0460	LC_N40|gene1099	LC_N80|gene1710	LC_N88|gene1036
ORTHOMCL592(7)	LC_N16|gene1098	LC_N17|gene1099	LC_N31|gene0459	LC_N40|gene1098	LC_N80|gene1709	LC_N88|gene1035
ORTHOMCL593(7)	LC_N16|gene1097	LC_N17|gene1098	LC_N31|gene0458	LC_N40|gene1097	LC_N80|gene1708	LC_N88|gene1034
ORTHOMCL594(7)	LC_N16|gene1096	LC_N17|gene1097	LC_N31|gene0457	LC_N40|gene1096	LC_N80|gene1707	LC_N88|gene1033
ORTHOMCL595(7)	LC_N16|gene1095	LC_N17|gene1096	LC_N31|gene0456	LC_N40|gene1095	LC_N80|gene1706	LC_N88|gene1032
ORTHOMCL596(7)	LC_N16|gene1093	LC_N17|gene1094	LC_N31|gene0455	LC_N40|gene1093	LC_N80|gene1705	LC_N88|gene1031
ORTHOMCL597(7)	LC_N16|gene1092	LC_N17|gene1093	LC_N31|gene0454	LC_N40|gene1092	LC_N80|gene1704	LC_N88|gene1030
ORTHOMCL598(7)	LC_N16|gene1091	LC_N17|gene1092	LC_N31|gene0453	LC_N40|gene1091	LC_N80|gene1703	LC_N88|gene1029
ORTHOMCL599(7)	LC_N16|gene0060	LC_N17|gene0060	LC_N31|gene0452	LC_N40|gene1796	-	LC_N88|gene1028;LC_N88|gene2506
ORTHOMCL600(7)	LC_N16|gene1090	LC_N17|gene1091	LC_N31|gene0451	LC_N40|gene1090	LC_N80|gene1702	LC_N88|gene1027
ORTHOMCL601(7)	LC_N16|gene1089	LC_N17|gene1090	LC_N31|gene0450	LC_N40|gene1089	LC_N80|gene1701	LC_N88|gene1026
ORTHOMCL602(7)	LC_N16|gene1088	LC_N17|gene1089	LC_N31|gene0449	LC_N40|gene1088	LC_N80|gene1700	LC_N88|gene1025
ORTHOMCL603(7)	LC_N16|gene1087	LC_N17|gene1088	LC_N31|gene0448	LC_N40|gene1087	LC_N80|gene1699	LC_N88|gene1024
ORTHOMCL604(7)	LC_N16|gene1086	LC_N17|gene1087	LC_N31|gene0447	LC_N40|gene1086	LC_N80|gene1698	LC_N88|gene1023
ORTHOMCL605(7)	LC_N16|gene1085	LC_N17|gene1086	LC_N31|gene0446	LC_N40|gene1085	LC_N80|gene2174	LC_N88|gene1022
ORTHOMCL606(7)	LC_N16|gene1084	LC_N17|gene1085	LC_N31|gene0445	LC_N40|gene1084	LC_N80|gene2173	LC_N88|gene1021
ORTHOMCL607(7)	LC_N16|gene1083	LC_N17|gene1084	LC_N31|gene0444	LC_N40|gene1083	LC_N80|gene2172	LC_N88|gene1020
ORTHOMCL608(7)	LC_N16|gene1082	LC_N17|gene1083	LC_N31|gene0443	LC_N40|gene1082	LC_N80|gene2171	LC_N88|gene1019
ORTHOMCL609(7)	LC_N16|gene1079	LC_N17|gene1080	LC_N31|gene0440	LC_N40|gene1079	LC_N80|gene2168	LC_N88|gene1016
ORTHOMCL610(7)	LC_N16|gene1078	LC_N17|gene1079	LC_N31|gene0439	LC_N40|gene1078	LC_N80|gene2167	LC_N88|gene1015
ORTHOMCL611(7)	LC_N16|gene1077	LC_N17|gene1078	LC_N31|gene0438	LC_N40|gene1077	LC_N80|gene2166	LC_N88|gene1014
ORTHOMCL612(7)	LC_N16|gene1076	LC_N17|gene1077	LC_N31|gene0437	LC_N40|gene1076	LC_N80|gene2165	LC_N88|gene1013
ORTHOMCL613(7)	LC_N16|gene1075	LC_N17|gene1076	LC_N31|gene0436	LC_N40|gene1075	LC_N80|gene2164	LC_N88|gene1012
ORTHOMCL614(7)	LC_N16|gene1074	LC_N17|gene1075	LC_N31|gene0435	LC_N40|gene1074	LC_N80|gene2163	LC_N88|gene1011
ORTHOMCL615(7)	LC_N16|gene1070	LC_N17|gene1071	LC_N31|gene0432	LC_N40|gene1070	LC_N80|gene2552	LC_N88|gene1008
ORTHOMCL616(7)	LC_N16|gene1069	LC_N17|gene1070	LC_N31|gene0431	LC_N40|gene1069	LC_N80|gene2553	LC_N88|gene1007
ORTHOMCL617(7)	LC_N16|gene1068	LC_N17|gene1069	LC_N31|gene0430	LC_N40|gene1068	LC_N80|gene2554	LC_N88|gene1006
ORTHOMCL618(7)	LC_N16|gene1067	LC_N17|gene1068	LC_N31|gene0429	LC_N40|gene1067	LC_N80|gene2555	LC_N88|gene1005
ORTHOMCL619(7)	LC_N16|gene1066	LC_N17|gene1067	LC_N31|gene0428	LC_N40|gene1066	LC_N80|gene2556	LC_N88|gene1003
ORTHOMCL620(7)	LC_N16|gene1065	LC_N17|gene1066	LC_N31|gene0427	LC_N40|gene1065	LC_N80|gene2557	LC_N88|gene1002
ORTHOMCL621(7)	LC_N16|gene1064	LC_N17|gene1065	LC_N31|gene0426	LC_N40|gene1064	LC_N80|gene2558	LC_N88|gene1001
ORTHOMCL622(7)	LC_N16|gene1063	LC_N17|gene1064	LC_N31|gene0425	LC_N40|gene1063	LC_N80|gene2559	LC_N88|gene2787
ORTHOMCL623(7)	LC_N16|gene1062	LC_N17|gene1063	LC_N31|gene0424	LC_N40|gene1062	LC_N80|gene2561	LC_N88|gene2788
ORTHOMCL624(7)	LC_N16|gene1061	LC_N17|gene1062	LC_N31|gene0423	LC_N40|gene1061	LC_N80|gene2562	LC_N88|gene2789
ORTHOMCL625(7)	LC_N16|gene1060	LC_N17|gene1061	LC_N31|gene0422	LC_N40|gene1060	LC_N80|gene2709	LC_N88|gene2790
ORTHOMCL626(7)	LC_N16|gene1059	LC_N17|gene1060	LC_N31|gene0421	LC_N40|gene1059	LC_N80|gene2710	LC_N88|gene2791
ORTHOMCL627(7)	LC_N16|gene1058	LC_N17|gene1059	LC_N31|gene0420	LC_N40|gene1058	LC_N80|gene2711	LC_N88|gene2792
ORTHOMCL628(7)	LC_N16|gene1057	LC_N17|gene1058	LC_N31|gene0419	LC_N40|gene1057	LC_N80|gene2712	LC_N88|gene2793
ORTHOMCL629(7)	LC_N16|gene1056	LC_N17|gene1057	LC_N31|gene0418	LC_N40|gene1056	LC_N80|gene2713	LC_N88|gene2794
ORTHOMCL630(7)	LC_N16|gene1055	LC_N17|gene1056	LC_N31|gene0417	LC_N40|gene1055	LC_N80|gene2714	LC_N88|gene2795
ORTHOMCL631(7)	LC_N16|gene2476	LC_N17|gene2491	LC_N31|gene0648	LC_N40|gene2487	LC_N80|gene2298	LC_N88|gene2883
ORTHOMCL632(7)	LC_N16|gene2477	LC_N17|gene2490	LC_N31|gene0651	LC_N40|gene2486	LC_N80|gene2297	LC_N88|gene2882
ORTHOMCL633(7)	LC_N16|gene2478	LC_N17|gene2489	LC_N31|gene0652	LC_N40|gene2485	LC_N80|gene2296	LC_N88|gene2881
ORTHOMCL634(7)	LC_N16|gene2482	LC_N17|gene2485	LC_N31|gene0654	LC_N40|gene2481	LC_N80|gene2293	LC_N88|gene2677
ORTHOMCL635(7)	LC_N16|gene2483	LC_N17|gene2484	LC_N31|gene0655	LC_N40|gene2480	LC_N80|gene2292	LC_N88|gene2674
ORTHOMCL636(7)	LC_N16|gene2484	LC_N17|gene2483	LC_N31|gene0656	LC_N40|gene2479	LC_N80|gene2291	LC_N88|gene2673
ORTHOMCL637(7)	LC_N16|gene2485	LC_N17|gene2482	LC_N31|gene0657	LC_N40|gene2478	LC_N80|gene2290	LC_N88|gene2672
ORTHOMCL638(7)	LC_N16|gene2486	LC_N17|gene2481	LC_N31|gene0658	LC_N40|gene2477	LC_N80|gene2289	LC_N88|gene2671
ORTHOMCL639(7)	LC_N16|gene2706	LC_N17|gene2712	LC_N31|gene0659	LC_N40|gene2704	LC_N80|gene2288	LC_N88|gene2669
ORTHOMCL640(7)	LC_N16|gene2705	LC_N17|gene2711	LC_N31|gene0660	LC_N40|gene2703	LC_N80|gene2772	LC_N88|gene2668
ORTHOMCL641(7)	LC_N16|gene2454	LC_N17|gene2442	LC_N31|gene0661	LC_N40|gene2447	LC_N80|gene2918	LC_N88|gene2667
ORTHOMCL642(7)	LC_N16|gene2456	LC_N17|gene2444	LC_N31|gene0663	LC_N40|gene2449	LC_N80|gene2287	LC_N88|gene2665
ORTHOMCL643(7)	LC_N16|gene2457	LC_N17|gene2445	LC_N31|gene0664	LC_N40|gene2450	LC_N80|gene2286	LC_N88|gene2664
ORTHOMCL644(7)	LC_N16|gene2458	LC_N17|gene2446	LC_N31|gene0665	LC_N40|gene2451	LC_N80|gene2285	LC_N88|gene2663
ORTHOMCL645(7)	LC_N16|gene2459	LC_N17|gene2447	LC_N31|gene0666	LC_N40|gene2452	LC_N80|gene2284	LC_N88|gene2662
ORTHOMCL646(7)	LC_N16|gene2460	LC_N17|gene2448	LC_N31|gene0667	LC_N40|gene2453	LC_N80|gene2283	LC_N88|gene2661
ORTHOMCL647(7)	LC_N16|gene2461	LC_N17|gene2449	LC_N31|gene0668	LC_N40|gene2454	LC_N80|gene2282	LC_N88|gene2660
ORTHOMCL648(7)	LC_N16|gene2462	LC_N17|gene2450	LC_N31|gene0673	LC_N40|gene2455	LC_N80|gene2281	LC_N88|gene2242
ORTHOMCL649(7)	LC_N16|gene2463	LC_N17|gene2451	LC_N31|gene0674	LC_N40|gene2456	LC_N80|gene2280	LC_N88|gene2241
ORTHOMCL650(7)	LC_N16|gene1451	LC_N17|gene1451	LC_N31|gene0675	LC_N40|gene1450	LC_N80|gene2279	LC_N88|gene2240
ORTHOMCL651(7)	LC_N16|gene1452	LC_N17|gene1452	LC_N31|gene0676	LC_N40|gene1451	LC_N80|gene2942	LC_N88|gene2239
ORTHOMCL652(7)	LC_N16|gene1453	LC_N17|gene1453	LC_N31|gene0677	LC_N40|gene1452	LC_N80|gene2885	LC_N88|gene2238
ORTHOMCL653(7)	LC_N16|gene1454	LC_N17|gene1454	LC_N31|gene0678	LC_N40|gene1453	LC_N80|gene2886	LC_N88|gene2237
ORTHOMCL654(7)	LC_N16|gene1455	LC_N17|gene1455	LC_N31|gene0681	LC_N40|gene1454	LC_N80|gene1863	LC_N88|gene2236
ORTHOMCL655(7)	LC_N16|gene1456	LC_N17|gene1456	LC_N31|gene0682	LC_N40|gene1455	LC_N80|gene1862	LC_N88|gene2235
ORTHOMCL656(7)	LC_N16|gene1457	LC_N17|gene1457	LC_N31|gene0683	LC_N40|gene1456	LC_N80|gene1861	LC_N88|gene2234
ORTHOMCL657(7)	LC_N16|gene1458	LC_N17|gene1458	LC_N31|gene0684	LC_N40|gene1457	LC_N80|gene1860	LC_N88|gene2233
ORTHOMCL658(7)	LC_N16|gene1459	LC_N17|gene1459	LC_N31|gene0685	LC_N40|gene1458	LC_N80|gene1859	LC_N88|gene2232
ORTHOMCL659(7)	LC_N16|gene1460	LC_N17|gene1460	LC_N31|gene0686	LC_N40|gene1459	LC_N80|gene1858	LC_N88|gene2231
ORTHOMCL660(7)	LC_N16|gene1461	LC_N17|gene1461	LC_N31|gene0687	LC_N40|gene1460	LC_N80|gene1857	LC_N88|gene2230
ORTHOMCL661(7)	LC_N16|gene1462	LC_N17|gene1462	LC_N31|gene0688	LC_N40|gene1461	LC_N80|gene1856	LC_N88|gene2229
ORTHOMCL662(7)	LC_N16|gene1463	LC_N17|gene1463	LC_N31|gene0689	LC_N40|gene1462	LC_N80|gene1855	LC_N88|gene2228
ORTHOMCL663(7)	LC_N16|gene1465	LC_N17|gene1465	LC_N31|gene0691	LC_N40|gene1464	LC_N80|gene1854	LC_N88|gene2226
ORTHOMCL664(7)	LC_N16|gene1466	LC_N17|gene1466	LC_N31|gene0692	LC_N40|gene1465	LC_N80|gene1853	LC_N88|gene2225
ORTHOMCL665(7)	LC_N16|gene1467	LC_N17|gene1467	LC_N31|gene0693	LC_N40|gene1466	LC_N80|gene1852	LC_N88|gene2224
ORTHOMCL666(7)	LC_N16|gene1468	LC_N17|gene1468	LC_N31|gene0694	LC_N40|gene1467	LC_N80|gene1851	LC_N88|gene2223
ORTHOMCL667(7)	LC_N16|gene1469	LC_N17|gene1469	LC_N31|gene0695	LC_N40|gene1468	LC_N80|gene1850	LC_N88|gene2222
ORTHOMCL668(7)	LC_N16|gene1470	LC_N17|gene1470	LC_N31|gene0696	LC_N40|gene1469	LC_N80|gene1849	LC_N88|gene2221
ORTHOMCL669(7)	LC_N16|gene1471	LC_N17|gene1471	LC_N31|gene0698	LC_N40|gene1470	LC_N80|gene1847	LC_N88|gene2219
ORTHOMCL670(7)	LC_N16|gene1472	LC_N17|gene1472	LC_N31|gene0699	LC_N40|gene1471	LC_N80|gene1846	LC_N88|gene2218
ORTHOMCL671(7)	LC_N16|gene1473	LC_N17|gene1473	LC_N31|gene0700	LC_N40|gene1472	LC_N80|gene1845	LC_N88|gene2217
ORTHOMCL672(7)	LC_N16|gene1474	LC_N17|gene1474	LC_N31|gene0701	LC_N40|gene1473	LC_N80|gene1844	LC_N88|gene2216
ORTHOMCL673(7)	LC_N16|gene1475	LC_N17|gene1475	LC_N31|gene0702	LC_N40|gene1474	LC_N80|gene1843	LC_N88|gene2215
ORTHOMCL674(7)	LC_N16|gene1476	LC_N17|gene1476	LC_N31|gene0703	LC_N40|gene1475	LC_N80|gene1842	LC_N88|gene2214
ORTHOMCL675(7)	LC_N16|gene1477	LC_N17|gene1477	LC_N31|gene0704	LC_N40|gene1476	LC_N80|gene1841	LC_N88|gene2213
ORTHOMCL676(7)	LC_N16|gene1479	LC_N17|gene1479	LC_N31|gene0707	LC_N40|gene1478	LC_N80|gene2316	LC_N88|gene2208
ORTHOMCL677(7)	LC_N16|gene1480	LC_N17|gene1480	LC_N31|gene0708	LC_N40|gene1479	LC_N80|gene2315	LC_N88|gene2207
ORTHOMCL678(7)	LC_N16|gene1481	LC_N17|gene1481	LC_N31|gene0709	LC_N40|gene1480	LC_N80|gene2314	LC_N88|gene2206
ORTHOMCL679(7)	LC_N16|gene1482	LC_N17|gene1482	LC_N31|gene0710	LC_N40|gene1481	LC_N80|gene2313	LC_N88|gene2205
ORTHOMCL680(7)	LC_N16|gene1483	LC_N17|gene1483	LC_N31|gene0711	LC_N40|gene1482	LC_N80|gene2312	LC_N88|gene2204
ORTHOMCL681(7)	LC_N16|gene1484	LC_N17|gene1484	LC_N31|gene0712	LC_N40|gene1483	LC_N80|gene2311	LC_N88|gene2203
ORTHOMCL682(7)	LC_N16|gene1485	LC_N17|gene1485	LC_N31|gene0713	LC_N40|gene1484	LC_N80|gene2310	LC_N88|gene2202
ORTHOMCL683(7)	LC_N16|gene1486	LC_N17|gene1486	LC_N31|gene0714	LC_N40|gene1485	LC_N80|gene2309	LC_N88|gene2201
ORTHOMCL684(7)	LC_N16|gene1487	LC_N17|gene1487	LC_N31|gene0715	LC_N40|gene1486	LC_N80|gene2308	LC_N88|gene2200
ORTHOMCL685(7)	LC_N16|gene1488	LC_N17|gene1488	LC_N31|gene0716	LC_N40|gene1487	LC_N80|gene2307	LC_N88|gene2199
ORTHOMCL686(7)	LC_N16|gene1489	LC_N17|gene1489	LC_N31|gene0717	LC_N40|gene1488	LC_N80|gene2306	LC_N88|gene2198
ORTHOMCL687(7)	LC_N16|gene2405	LC_N17|gene2389	LC_N31|gene0718	LC_N40|gene2383	LC_N80|gene2305	LC_N88|gene2197
ORTHOMCL688(7)	LC_N16|gene2404	LC_N17|gene2390	LC_N31|gene0719	LC_N40|gene2384	LC_N80|gene2304	LC_N88|gene2196
ORTHOMCL689(7)	LC_N16|gene2403	LC_N17|gene2391	LC_N31|gene0720	LC_N40|gene2385	LC_N80|gene2303	LC_N88|gene2195
ORTHOMCL690(7)	LC_N16|gene2401	LC_N17|gene2393	LC_N31|gene0722	LC_N40|gene2387	LC_N80|gene2301	LC_N88|gene0608
ORTHOMCL691(7)	LC_N16|gene2400	LC_N17|gene2394	LC_N31|gene0723	LC_N40|gene2388	LC_N80|gene2300	LC_N88|gene0607
ORTHOMCL692(7)	LC_N16|gene2398	LC_N17|gene2396	LC_N31|gene0724	LC_N40|gene2390	LC_N80|gene2080	LC_N88|gene0606
ORTHOMCL693(7)	LC_N16|gene2396	LC_N17|gene2398	LC_N31|gene0726	LC_N40|gene2392	LC_N80|gene2380	LC_N88|gene0604
ORTHOMCL694(7)	LC_N16|gene2394	LC_N17|gene2400	LC_N31|gene0728	LC_N40|gene2394	LC_N80|gene2378	LC_N88|gene0602
ORTHOMCL695(7)	LC_N16|gene2574	LC_N17|gene2559	LC_N31|gene0733	LC_N40|gene2565	LC_N80|gene2579	LC_N88|gene0597
ORTHOMCL696(7)	LC_N16|gene0649	LC_N17|gene0648	LC_N31|gene0749	LC_N40|gene0648	LC_N80|gene0436	LC_N88|gene0363
ORTHOMCL697(7)	LC_N16|gene0650	LC_N17|gene0649	LC_N31|gene0750	LC_N40|gene0649	LC_N80|gene0437	LC_N88|gene0362
ORTHOMCL698(7)	LC_N16|gene0651	LC_N17|gene0650	LC_N31|gene0751	LC_N40|gene0650	LC_N80|gene0438	LC_N88|gene0361
ORTHOMCL699(7)	LC_N16|gene0652	LC_N17|gene0651	LC_N31|gene0752	LC_N40|gene0651	LC_N80|gene0439	LC_N88|gene0360
ORTHOMCL700(7)	LC_N16|gene0653	LC_N17|gene0652	LC_N31|gene0753	LC_N40|gene0652	LC_N80|gene0440	LC_N88|gene0359
ORTHOMCL701(7)	LC_N16|gene0654	LC_N17|gene0653	LC_N31|gene0754	LC_N40|gene0653	LC_N80|gene0441	LC_N88|gene0358
ORTHOMCL702(7)	LC_N16|gene0655	LC_N17|gene0654	LC_N31|gene0755	LC_N40|gene0654	LC_N80|gene0442	LC_N88|gene0357
ORTHOMCL703(7)	LC_N16|gene0656	LC_N17|gene0655	LC_N31|gene0756	LC_N40|gene0655	LC_N80|gene0443	LC_N88|gene0356
ORTHOMCL704(7)	LC_N16|gene0657	LC_N17|gene0656	LC_N31|gene0757	LC_N40|gene0656	LC_N80|gene0444	LC_N88|gene0355
ORTHOMCL705(7)	LC_N16|gene0658	LC_N17|gene0657	LC_N31|gene0758	LC_N40|gene0657	LC_N80|gene0445	LC_N88|gene0354
ORTHOMCL706(7)	LC_N16|gene0659	LC_N17|gene0658	LC_N31|gene0759	LC_N40|gene0658	LC_N80|gene0446	LC_N88|gene0353
ORTHOMCL707(7)	LC_N16|gene0660	LC_N17|gene0659	LC_N31|gene0761	LC_N40|gene0659	LC_N80|gene0448	LC_N88|gene0352
ORTHOMCL708(7)	LC_N16|gene0661	LC_N17|gene0660	LC_N31|gene0762	LC_N40|gene0660	LC_N80|gene0449	LC_N88|gene0351
ORTHOMCL709(7)	LC_N16|gene0662	LC_N17|gene0661	LC_N31|gene0764	LC_N40|gene0661	LC_N80|gene0450	LC_N88|gene0350
ORTHOMCL710(7)	LC_N16|gene0663	LC_N17|gene0662	LC_N31|gene0765	LC_N40|gene0662	LC_N80|gene0451	LC_N88|gene0349
ORTHOMCL711(7)	LC_N16|gene0666	LC_N17|gene0665	LC_N31|gene0768	LC_N40|gene0665	LC_N80|gene0454	LC_N88|gene0346
ORTHOMCL712(7)	LC_N16|gene0667	LC_N17|gene0666	LC_N31|gene0769	LC_N40|gene0666	LC_N80|gene0455	LC_N88|gene0345
ORTHOMCL713(7)	LC_N16|gene0668	LC_N17|gene0667	LC_N31|gene0770	LC_N40|gene0667	LC_N80|gene0456	LC_N88|gene0344
ORTHOMCL714(7)	LC_N16|gene0669	LC_N17|gene0668	LC_N31|gene0771	LC_N40|gene0668	LC_N80|gene0457	LC_N88|gene0343
ORTHOMCL715(7)	LC_N16|gene0670	LC_N17|gene0669	LC_N31|gene0772	LC_N40|gene0669	LC_N80|gene0458	LC_N88|gene0341
ORTHOMCL716(7)	LC_N16|gene0671	LC_N17|gene0670	LC_N31|gene0773	LC_N40|gene0670	LC_N80|gene0459	LC_N88|gene0340
ORTHOMCL717(7)	LC_N16|gene0672	LC_N17|gene0671	LC_N31|gene0774	LC_N40|gene0671	LC_N80|gene0460	LC_N88|gene0339
ORTHOMCL718(7)	LC_N16|gene0673	LC_N17|gene0672	LC_N31|gene0775	LC_N40|gene0672	LC_N80|gene0461	LC_N88|gene0338
ORTHOMCL719(7)	LC_N16|gene0674	LC_N17|gene0673	LC_N31|gene0776	LC_N40|gene0673	LC_N80|gene0462	LC_N88|gene0337
ORTHOMCL720(7)	LC_N16|gene0675	LC_N17|gene0674	LC_N31|gene0777	LC_N40|gene0674	LC_N80|gene0463	LC_N88|gene0336
ORTHOMCL721(7)	LC_N16|gene0676	LC_N17|gene0675	LC_N31|gene0778	LC_N40|gene0675	LC_N80|gene0464	LC_N88|gene0335
ORTHOMCL722(7)	LC_N16|gene0677	LC_N17|gene0676	LC_N31|gene0779	LC_N40|gene0676	LC_N80|gene0465	LC_N88|gene0334
ORTHOMCL723(7)	LC_N16|gene0678	LC_N17|gene0677	LC_N31|gene0780	LC_N40|gene0677	LC_N80|gene0466	LC_N88|gene0333
ORTHOMCL724(7)	LC_N16|gene0679	LC_N17|gene0678	LC_N31|gene0781	LC_N40|gene0678	LC_N80|gene0467	LC_N88|gene0332
ORTHOMCL725(7)	LC_N16|gene0680	LC_N17|gene0679	LC_N31|gene0782	LC_N40|gene0679	LC_N80|gene0468	LC_N88|gene0331
ORTHOMCL726(7)	LC_N16|gene0681	LC_N17|gene0680	LC_N31|gene0783	LC_N40|gene0680	LC_N80|gene0469	LC_N88|gene0330
ORTHOMCL727(7)	LC_N16|gene0682	LC_N17|gene0681	LC_N31|gene0784	LC_N40|gene0681	LC_N80|gene0471	LC_N88|gene0328
ORTHOMCL728(7)	LC_N16|gene0683	LC_N17|gene0682	LC_N31|gene0785	LC_N40|gene0682	LC_N80|gene0472	LC_N88|gene0327
ORTHOMCL729(7)	LC_N16|gene0684	LC_N17|gene0683	LC_N31|gene0786	LC_N40|gene0683	LC_N80|gene0473	LC_N88|gene0326
ORTHOMCL730(7)	LC_N16|gene0685	LC_N17|gene0684	LC_N31|gene0787	LC_N40|gene0684	LC_N80|gene0474	LC_N88|gene0325
ORTHOMCL731(7)	LC_N16|gene0686	LC_N17|gene0685	LC_N31|gene0788	LC_N40|gene0685	LC_N80|gene0475	LC_N88|gene0324
ORTHOMCL732(7)	LC_N16|gene0687	LC_N17|gene0686	LC_N31|gene0789	LC_N40|gene0686	LC_N80|gene0476	LC_N88|gene0323
ORTHOMCL733(7)	LC_N16|gene0688	LC_N17|gene0687	LC_N31|gene0790	LC_N40|gene0687	LC_N80|gene0477	LC_N88|gene0321
ORTHOMCL734(7)	LC_N16|gene0689	LC_N17|gene0688	LC_N31|gene0791	LC_N40|gene0688	LC_N80|gene0478	LC_N88|gene0320
ORTHOMCL735(7)	LC_N16|gene0690	LC_N17|gene0689	LC_N31|gene0792	LC_N40|gene0689	LC_N80|gene0479	LC_N88|gene0319
ORTHOMCL736(7)	LC_N16|gene0691	LC_N17|gene0690	LC_N31|gene0793	LC_N40|gene0690	LC_N80|gene0480	LC_N88|gene0318
ORTHOMCL737(7)	LC_N16|gene0692	LC_N17|gene0691	LC_N31|gene0794	LC_N40|gene0691	LC_N80|gene0481	LC_N88|gene0317
ORTHOMCL738(7)	LC_N16|gene0693	LC_N17|gene0692	LC_N31|gene0795	LC_N40|gene0692	LC_N80|gene0482	LC_N88|gene0316
ORTHOMCL739(7)	LC_N16|gene0694	LC_N17|gene0693	LC_N31|gene0796	LC_N40|gene0693	LC_N80|gene0483	LC_N88|gene0315
ORTHOMCL740(7)	LC_N16|gene0695	LC_N17|gene0694	LC_N31|gene0797	LC_N40|gene0694	LC_N80|gene0484	LC_N88|gene0314
ORTHOMCL741(7)	LC_N16|gene0696	LC_N17|gene0695	LC_N31|gene0798	LC_N40|gene0695	LC_N80|gene0485	LC_N88|gene0313
ORTHOMCL742(7)	LC_N16|gene0698	LC_N17|gene0697	LC_N31|gene0800	LC_N40|gene0697	LC_N80|gene0487	LC_N88|gene0311
ORTHOMCL743(7)	LC_N16|gene0699	LC_N17|gene0698	LC_N31|gene0801	LC_N40|gene0698	LC_N80|gene0488	LC_N88|gene0310
ORTHOMCL744(7)	LC_N16|gene0700	LC_N17|gene0699	LC_N31|gene0802	LC_N40|gene0699	LC_N80|gene0489	LC_N88|gene0309
ORTHOMCL745(7)	LC_N16|gene0701	LC_N17|gene0700	LC_N31|gene0803	LC_N40|gene0700	LC_N80|gene0490	LC_N88|gene0308
ORTHOMCL746(7)	LC_N16|gene0702	LC_N17|gene0701	LC_N31|gene0804	LC_N40|gene0701	LC_N80|gene0491	LC_N88|gene0307
ORTHOMCL747(7)	LC_N16|gene0703	LC_N17|gene0702	LC_N31|gene0805	LC_N40|gene0702	LC_N80|gene0492	LC_N88|gene0306
ORTHOMCL748(7)	LC_N16|gene0704	LC_N17|gene0703	LC_N31|gene0806	LC_N40|gene0703	LC_N80|gene0493	LC_N88|gene0305
ORTHOMCL749(7)	LC_N16|gene0705	LC_N17|gene0704	LC_N31|gene0807	LC_N40|gene0704	LC_N80|gene0494	LC_N88|gene0304
ORTHOMCL750(7)	LC_N16|gene0706	LC_N17|gene0705	LC_N31|gene0808	LC_N40|gene0705	LC_N80|gene0495	LC_N88|gene0303
ORTHOMCL751(7)	LC_N16|gene0707	LC_N17|gene0706	LC_N31|gene0809	LC_N40|gene0706	LC_N80|gene0496	LC_N88|gene0302
ORTHOMCL752(7)	LC_N16|gene0708	LC_N17|gene0707	LC_N31|gene0810	LC_N40|gene0707	LC_N80|gene0497	LC_N88|gene0301
ORTHOMCL753(7)	LC_N16|gene0709	LC_N17|gene0709	LC_N31|gene0812	LC_N40|gene0708	LC_N80|gene0498	LC_N88|gene0300
ORTHOMCL754(7)	LC_N16|gene0710	LC_N17|gene0710	LC_N31|gene0813	LC_N40|gene0709	LC_N80|gene0499	LC_N88|gene0299
ORTHOMCL755(7)	LC_N16|gene0711	LC_N17|gene0711	LC_N31|gene0814	LC_N40|gene0710	LC_N80|gene0500	LC_N88|gene0298
ORTHOMCL756(7)	LC_N16|gene0712	LC_N17|gene0712	LC_N31|gene0815	LC_N40|gene0711	LC_N80|gene0501	LC_N88|gene0297
ORTHOMCL757(7)	LC_N16|gene0713	LC_N17|gene0713	LC_N31|gene0816	LC_N40|gene0712	LC_N80|gene0502	LC_N88|gene0296
ORTHOMCL758(7)	LC_N16|gene0715	LC_N17|gene0715	LC_N31|gene0818	LC_N40|gene0714	LC_N80|gene0503	LC_N88|gene0295
ORTHOMCL759(7)	LC_N16|gene0716	LC_N17|gene0716	LC_N31|gene0819	LC_N40|gene0715	LC_N80|gene0504	LC_N88|gene0294
ORTHOMCL760(7)	LC_N16|gene0717	LC_N17|gene0717	LC_N31|gene0820	LC_N40|gene0716	LC_N80|gene0505	LC_N88|gene0293
ORTHOMCL761(7)	LC_N16|gene0718	LC_N17|gene0718	LC_N31|gene0821	LC_N40|gene0717	LC_N80|gene0506	LC_N88|gene0292
ORTHOMCL762(7)	LC_N16|gene0719	LC_N17|gene0719	LC_N31|gene0822	LC_N40|gene0718	LC_N80|gene0507	LC_N88|gene0291
ORTHOMCL763(7)	LC_N16|gene2758	LC_N17|gene2771	LC_N31|gene0823	LC_N40|gene2763	LC_N80|gene3007	LC_N88|gene2943
ORTHOMCL764(7)	LC_N16|gene0720	LC_N17|gene0720	LC_N31|gene0825	LC_N40|gene0719	LC_N80|gene0508	LC_N88|gene0290
ORTHOMCL765(7)	LC_N16|gene0721	LC_N17|gene0721	LC_N31|gene0826	LC_N40|gene0720	LC_N80|gene0509	LC_N88|gene0289
ORTHOMCL766(7)	LC_N16|gene0722	LC_N17|gene0722	LC_N31|gene0827	LC_N40|gene0721	LC_N80|gene0510	LC_N88|gene0284
ORTHOMCL767(7)	LC_N16|gene0723	LC_N17|gene0723	LC_N31|gene0828	LC_N40|gene0722	LC_N80|gene0511	LC_N88|gene0283
ORTHOMCL768(7)	LC_N16|gene0724	LC_N17|gene0724	LC_N31|gene0829	LC_N40|gene0723	LC_N80|gene0513	LC_N88|gene0282
ORTHOMCL769(7)	LC_N16|gene0725	LC_N17|gene0725	LC_N31|gene0830	LC_N40|gene0724	LC_N80|gene0514	LC_N88|gene0281
ORTHOMCL770(7)	LC_N16|gene0726	LC_N17|gene0726	LC_N31|gene0831	LC_N40|gene0725	LC_N80|gene1658	LC_N88|gene0280
ORTHOMCL771(7)	LC_N16|gene0727	LC_N17|gene0727	LC_N31|gene0832	LC_N40|gene0726	LC_N80|gene1657	LC_N88|gene0278
ORTHOMCL772(7)	LC_N16|gene0728	LC_N17|gene0728	LC_N31|gene0837	LC_N40|gene0727	LC_N80|gene1656	LC_N88|gene0277
ORTHOMCL773(7)	LC_N16|gene0729	LC_N17|gene0729	LC_N31|gene0838	LC_N40|gene0728	LC_N80|gene1655	LC_N88|gene0276
ORTHOMCL774(7)	LC_N16|gene0730	LC_N17|gene0730	LC_N31|gene0839	LC_N40|gene0729	LC_N80|gene1654	LC_N88|gene0275
ORTHOMCL775(7)	LC_N16|gene2349	LC_N17|gene2347	LC_N31|gene0840	LC_N40|gene2342	LC_N80|gene1653	LC_N88|gene0274
ORTHOMCL776(7)	LC_N16|gene2348	LC_N17|gene2346	LC_N31|gene0841	LC_N40|gene2341	LC_N80|gene1652	LC_N88|gene0273
ORTHOMCL777(7)	LC_N16|gene2347	LC_N17|gene2345	LC_N31|gene0842	LC_N40|gene2340	LC_N80|gene1651	LC_N88|gene0272
ORTHOMCL778(7)	LC_N16|gene2346	LC_N17|gene2344	LC_N31|gene0843	LC_N40|gene2339	LC_N80|gene1650	LC_N88|gene0271
ORTHOMCL779(7)	LC_N16|gene2345	LC_N17|gene2343	LC_N31|gene0844	LC_N40|gene2338	LC_N80|gene1649	LC_N88|gene0270
ORTHOMCL780(7)	LC_N16|gene2344	LC_N17|gene2342	LC_N31|gene0845	LC_N40|gene2337	LC_N80|gene1648	LC_N88|gene0269
ORTHOMCL781(7)	LC_N16|gene2343	LC_N17|gene2341	LC_N31|gene0846	LC_N40|gene2336	LC_N80|gene1647	LC_N88|gene0268
ORTHOMCL782(7)	LC_N16|gene2342	LC_N17|gene2340	LC_N31|gene0847	LC_N40|gene2335	LC_N80|gene1646	LC_N88|gene0267
ORTHOMCL783(7)	LC_N16|gene2341	LC_N17|gene2339	LC_N31|gene0848	LC_N40|gene2334	LC_N80|gene1645	LC_N88|gene0266
ORTHOMCL784(7)	LC_N16|gene2340	LC_N17|gene2338	LC_N31|gene0849	LC_N40|gene2333	LC_N80|gene1643	LC_N88|gene0265
ORTHOMCL785(7)	LC_N16|gene2339	LC_N17|gene2337	LC_N31|gene0850	LC_N40|gene2332	LC_N80|gene1642	LC_N88|gene0264
ORTHOMCL786(7)	LC_N16|gene2338	LC_N17|gene2336	LC_N31|gene0851	LC_N40|gene2331	LC_N80|gene1641	LC_N88|gene0263
ORTHOMCL787(7)	LC_N16|gene2337	LC_N17|gene2335	LC_N31|gene0852	LC_N40|gene2330	LC_N80|gene1640	LC_N88|gene0262
ORTHOMCL788(7)	LC_N16|gene2336	LC_N17|gene2334	LC_N31|gene0853	LC_N40|gene2329	LC_N80|gene1639	LC_N88|gene0261
ORTHOMCL789(7)	LC_N16|gene1110	LC_N17|gene1111	LC_N31|gene0874	LC_N40|gene1110	LC_N80|gene2708	LC_N88|gene0001
ORTHOMCL790(7)	LC_N16|gene1111	LC_N17|gene1112	LC_N31|gene0875	LC_N40|gene1111	LC_N80|gene2707	LC_N88|gene0002
ORTHOMCL791(7)	LC_N16|gene1112	LC_N17|gene1113	LC_N31|gene0876	LC_N40|gene1112	LC_N80|gene2706	LC_N88|gene0003
ORTHOMCL792(7)	LC_N16|gene1113	LC_N17|gene1114	LC_N31|gene0877	LC_N40|gene1113	LC_N80|gene2705	LC_N88|gene0004
ORTHOMCL793(7)	LC_N16|gene1114	LC_N17|gene1115	LC_N31|gene0879	LC_N40|gene1114	LC_N80|gene2704	LC_N88|gene0005
ORTHOMCL794(7)	LC_N16|gene1116	LC_N17|gene1117	LC_N31|gene0880	LC_N40|gene1116	LC_N80|gene2703	LC_N88|gene0006
ORTHOMCL795(7)	LC_N16|gene1117	LC_N17|gene1118	LC_N31|gene0881	LC_N40|gene1117	LC_N80|gene2701	LC_N88|gene0007
ORTHOMCL796(7)	LC_N16|gene1118	LC_N17|gene1119	LC_N31|gene0882	LC_N40|gene1118	LC_N80|gene2246	LC_N88|gene0008
ORTHOMCL797(7)	LC_N16|gene1119	LC_N17|gene1120	LC_N31|gene0883	LC_N40|gene1119	LC_N80|gene2247	LC_N88|gene0009
ORTHOMCL798(7)	LC_N16|gene1120	LC_N17|gene1121	LC_N31|gene0884	LC_N40|gene1120	LC_N80|gene2248	LC_N88|gene0010
ORTHOMCL799(7)	LC_N16|gene1121	LC_N17|gene1122	LC_N31|gene0885	LC_N40|gene1121	LC_N80|gene2249	LC_N88|gene0011
ORTHOMCL800(7)	LC_N16|gene1122	LC_N17|gene1123	LC_N31|gene0886	LC_N40|gene1122	LC_N80|gene2250	LC_N88|gene0012
ORTHOMCL801(7)	LC_N16|gene1123	LC_N17|gene1124	LC_N31|gene0887	LC_N40|gene1123	LC_N80|gene2251	LC_N88|gene0013
ORTHOMCL802(7)	LC_N16|gene1124	LC_N17|gene1125	LC_N31|gene0888	LC_N40|gene1124	LC_N80|gene2252	LC_N88|gene0014
ORTHOMCL803(7)	LC_N16|gene1125	LC_N17|gene1126	LC_N31|gene0889	LC_N40|gene1125	LC_N80|gene2253	LC_N88|gene0015
ORTHOMCL804(7)	LC_N16|gene1126	LC_N17|gene1127	LC_N31|gene0890	LC_N40|gene1126	LC_N80|gene2254	LC_N88|gene0016
ORTHOMCL805(7)	LC_N16|gene1127	LC_N17|gene1128	LC_N31|gene0891	LC_N40|gene1127	LC_N80|gene2255	LC_N88|gene0017
ORTHOMCL806(7)	LC_N16|gene1128	LC_N17|gene1129	LC_N31|gene0892	LC_N40|gene1128	LC_N80|gene2256	LC_N88|gene0018
ORTHOMCL807(7)	LC_N16|gene1129	LC_N17|gene1130	LC_N31|gene0896	LC_N40|gene1129	LC_N80|gene2258	LC_N88|gene0019
ORTHOMCL808(7)	LC_N16|gene1130	LC_N17|gene1131	LC_N31|gene0897	LC_N40|gene1130	LC_N80|gene2259	LC_N88|gene0020
ORTHOMCL809(7)	LC_N16|gene1132	LC_N17|gene1133	LC_N31|gene0898	LC_N40|gene1132	LC_N80|gene2260	LC_N88|gene0021
ORTHOMCL810(7)	LC_N16|gene1133	LC_N17|gene1134	LC_N31|gene0899	LC_N40|gene1133	LC_N80|gene1696	LC_N88|gene0022
ORTHOMCL811(7)	LC_N16|gene1134	LC_N17|gene1135	LC_N31|gene0900	LC_N40|gene1134	LC_N80|gene1695	LC_N88|gene0023
ORTHOMCL812(7)	LC_N16|gene1135	LC_N17|gene1136	LC_N31|gene0901	LC_N40|gene1135	LC_N80|gene1694	LC_N88|gene0024
ORTHOMCL813(7)	LC_N16|gene1136	LC_N17|gene1137	LC_N31|gene0902	LC_N40|gene1136	LC_N80|gene1693	LC_N88|gene0025
ORTHOMCL814(7)	LC_N16|gene1137	LC_N17|gene1138	LC_N31|gene0903	LC_N40|gene1137	LC_N80|gene1692	LC_N88|gene0026
ORTHOMCL815(7)	LC_N16|gene1138	LC_N17|gene1139	LC_N31|gene0904	LC_N40|gene1138	LC_N80|gene1691	LC_N88|gene0027
ORTHOMCL816(7)	LC_N16|gene1139	LC_N17|gene1140	LC_N31|gene0905	LC_N40|gene1139	LC_N80|gene1690	LC_N88|gene0028
ORTHOMCL817(7)	LC_N16|gene1141	LC_N17|gene1142	LC_N31|gene0906	LC_N40|gene1141	LC_N80|gene1689	LC_N88|gene0030
ORTHOMCL818(7)	LC_N16|gene1142	LC_N17|gene1143	LC_N31|gene0907	LC_N40|gene1142	LC_N80|gene1688	LC_N88|gene0031
ORTHOMCL819(7)	LC_N16|gene1143	LC_N17|gene1144	LC_N31|gene0908	LC_N40|gene1143	LC_N80|gene1686	LC_N88|gene0033
ORTHOMCL820(7)	LC_N16|gene1144	LC_N17|gene1145	LC_N31|gene0909	LC_N40|gene1144	LC_N80|gene1685	LC_N88|gene0034
ORTHOMCL821(7)	LC_N16|gene1145	LC_N17|gene1146	LC_N31|gene0910	LC_N40|gene1145	LC_N80|gene1684	LC_N88|gene0035
ORTHOMCL822(7)	LC_N16|gene0552	LC_N17|gene0550	LC_N31|gene0911	LC_N40|gene0551	LC_N80|gene0337	LC_N88|gene0036
ORTHOMCL823(7)	LC_N16|gene0551	LC_N17|gene0549	LC_N31|gene0912	LC_N40|gene0550	LC_N80|gene0336	LC_N88|gene0037
ORTHOMCL824(7)	LC_N16|gene0550	LC_N17|gene0548	LC_N31|gene0913	LC_N40|gene0549	LC_N80|gene0335	LC_N88|gene0038
ORTHOMCL825(7)	LC_N16|gene0549	LC_N17|gene0547	LC_N31|gene0914	LC_N40|gene0548	LC_N80|gene0334	LC_N88|gene0039
ORTHOMCL826(7)	LC_N16|gene0548	LC_N17|gene0546	LC_N31|gene0915	LC_N40|gene0547	LC_N80|gene0333	LC_N88|gene0040
ORTHOMCL827(7)	LC_N16|gene0547	LC_N17|gene0545	LC_N31|gene0916	LC_N40|gene0546	LC_N80|gene0332	LC_N88|gene0041
ORTHOMCL828(7)	LC_N16|gene0546	LC_N17|gene0544	LC_N31|gene0917	LC_N40|gene0545	LC_N80|gene0331	LC_N88|gene0042
ORTHOMCL829(7)	LC_N16|gene0545	LC_N17|gene0543	LC_N31|gene0918	LC_N40|gene0544	LC_N80|gene0330	LC_N88|gene0043
ORTHOMCL830(7)	LC_N16|gene0544	LC_N17|gene0542	LC_N31|gene0919	LC_N40|gene0543	LC_N80|gene0329	LC_N88|gene0044
ORTHOMCL831(7)	LC_N16|gene0543	LC_N17|gene0541	LC_N31|gene0920	LC_N40|gene0542	LC_N80|gene0328	LC_N88|gene0045
ORTHOMCL832(7)	LC_N16|gene0542	LC_N17|gene0540	LC_N31|gene0921	LC_N40|gene0541	LC_N80|gene0327	LC_N88|gene0046
ORTHOMCL833(7)	LC_N16|gene0539	LC_N17|gene0537	LC_N31|gene0922	LC_N40|gene0538	LC_N80|gene0326	LC_N88|gene0047
ORTHOMCL834(7)	LC_N16|gene0538	LC_N17|gene0536	LC_N31|gene0923	LC_N40|gene0537	LC_N80|gene0325	LC_N88|gene0048
ORTHOMCL835(7)	LC_N16|gene0537	LC_N17|gene0535	LC_N31|gene0925	LC_N40|gene0536	LC_N80|gene0324	LC_N88|gene0049
ORTHOMCL836(7)	LC_N16|gene0536	LC_N17|gene0534	LC_N31|gene0926	LC_N40|gene0535	LC_N80|gene0323	LC_N88|gene0050
ORTHOMCL837(7)	LC_N16|gene0535	LC_N17|gene0533	LC_N31|gene0927	LC_N40|gene0534	LC_N80|gene0322	LC_N88|gene0051
ORTHOMCL838(7)	LC_N16|gene0534	LC_N17|gene0532	LC_N31|gene0928	LC_N40|gene0533	LC_N80|gene0321	LC_N88|gene0052
ORTHOMCL839(7)	LC_N16|gene0533	LC_N17|gene0531	LC_N31|gene0929	LC_N40|gene0532	LC_N80|gene0320	LC_N88|gene0053
ORTHOMCL840(7)	LC_N16|gene0532	LC_N17|gene0530	LC_N31|gene0930	LC_N40|gene0531	LC_N80|gene0319	LC_N88|gene0054
ORTHOMCL841(7)	LC_N16|gene0531	LC_N17|gene0529	LC_N31|gene0931	LC_N40|gene0530	LC_N80|gene0318	LC_N88|gene0055
ORTHOMCL842(7)	LC_N16|gene0530	LC_N17|gene0528	LC_N31|gene0932	LC_N40|gene0529	LC_N80|gene0317	LC_N88|gene0056
ORTHOMCL843(7)	LC_N16|gene0529	LC_N17|gene0527	LC_N31|gene0933	LC_N40|gene0528	LC_N80|gene0316	LC_N88|gene0057
ORTHOMCL844(7)	LC_N16|gene0528	LC_N17|gene0526	LC_N31|gene0934	LC_N40|gene0527	LC_N80|gene0315	LC_N88|gene0058
ORTHOMCL845(7)	LC_N16|gene0527	LC_N17|gene0525	LC_N31|gene0935	LC_N40|gene0526	LC_N80|gene0314	LC_N88|gene0059
ORTHOMCL846(7)	LC_N16|gene0526	LC_N17|gene0524	LC_N31|gene0936	LC_N40|gene0525	LC_N80|gene0313	LC_N88|gene0060
ORTHOMCL847(7)	LC_N16|gene0525	LC_N17|gene0523	LC_N31|gene0937	LC_N40|gene0524	LC_N80|gene0312	LC_N88|gene0061
ORTHOMCL848(7)	LC_N16|gene0524	LC_N17|gene0522	LC_N31|gene0938	LC_N40|gene0523	LC_N80|gene0311	LC_N88|gene0062
ORTHOMCL849(7)	LC_N16|gene0523	LC_N17|gene0521	LC_N31|gene0939	LC_N40|gene0522	LC_N80|gene0310	LC_N88|gene0063
ORTHOMCL850(7)	LC_N16|gene0522	LC_N17|gene0520	LC_N31|gene0940	LC_N40|gene0521	LC_N80|gene0309	LC_N88|gene0064
ORTHOMCL851(7)	LC_N16|gene0521	LC_N17|gene0519	LC_N31|gene0941	LC_N40|gene0520	LC_N80|gene0307	LC_N88|gene0065
ORTHOMCL852(7)	LC_N16|gene0520	LC_N17|gene0518	LC_N31|gene0942	LC_N40|gene0519	LC_N80|gene0306	LC_N88|gene0066
ORTHOMCL853(7)	LC_N16|gene0519	LC_N17|gene0517	LC_N31|gene0943	LC_N40|gene0518	LC_N80|gene0305	LC_N88|gene0067
ORTHOMCL854(7)	LC_N16|gene0518	LC_N17|gene0516	LC_N31|gene0944	LC_N40|gene0517	LC_N80|gene0304	LC_N88|gene0068
ORTHOMCL855(7)	LC_N16|gene0517	LC_N17|gene0515	LC_N31|gene0945	LC_N40|gene0516	LC_N80|gene0303	LC_N88|gene0069
ORTHOMCL856(7)	LC_N16|gene0516	LC_N17|gene0514	LC_N31|gene0946	LC_N40|gene0515	LC_N80|gene0302	LC_N88|gene0070
ORTHOMCL857(7)	LC_N16|gene0515	LC_N17|gene0513	LC_N31|gene0947	LC_N40|gene0514	LC_N80|gene0301	LC_N88|gene0071
ORTHOMCL858(7)	LC_N16|gene0514	LC_N17|gene0512	LC_N31|gene0948	LC_N40|gene0513	LC_N80|gene0300	LC_N88|gene0072
ORTHOMCL859(7)	LC_N16|gene0513	LC_N17|gene0511	LC_N31|gene0949	LC_N40|gene0512	LC_N80|gene0299	LC_N88|gene0073
ORTHOMCL860(7)	LC_N16|gene0512	LC_N17|gene0510	LC_N31|gene0950	LC_N40|gene0511	LC_N80|gene0298	LC_N88|gene0074
ORTHOMCL861(7)	LC_N16|gene0511	LC_N17|gene0509	LC_N31|gene0951	LC_N40|gene0510	LC_N80|gene0297	LC_N88|gene0075
ORTHOMCL862(7)	LC_N16|gene0510	LC_N17|gene0508	LC_N31|gene0952	LC_N40|gene0509	LC_N80|gene0296	LC_N88|gene0076
ORTHOMCL863(7)	LC_N16|gene0509	LC_N17|gene0507	LC_N31|gene0954	LC_N40|gene0508	LC_N80|gene0294	LC_N88|gene0078
ORTHOMCL864(7)	LC_N16|gene0508	LC_N17|gene0506	LC_N31|gene0955	LC_N40|gene0507	LC_N80|gene0293	LC_N88|gene0079
ORTHOMCL865(7)	LC_N16|gene0507	LC_N17|gene0505	LC_N31|gene0956	LC_N40|gene0506	LC_N80|gene0292	LC_N88|gene0080
ORTHOMCL866(7)	LC_N16|gene0506	LC_N17|gene0504	LC_N31|gene0957	LC_N40|gene0505	LC_N80|gene0291	LC_N88|gene0081
ORTHOMCL867(7)	LC_N16|gene0505	LC_N17|gene0503	LC_N31|gene0958	LC_N40|gene0504	LC_N80|gene0290	LC_N88|gene0082
ORTHOMCL868(7)	LC_N16|gene0504	LC_N17|gene0502	LC_N31|gene0959	LC_N40|gene0503	LC_N80|gene0289	LC_N88|gene0083
ORTHOMCL869(7)	LC_N16|gene0503	LC_N17|gene0501	LC_N31|gene0960	LC_N40|gene0502	LC_N80|gene0288	LC_N88|gene0084
ORTHOMCL870(7)	LC_N16|gene0502	LC_N17|gene0500	LC_N31|gene0961	LC_N40|gene0501	LC_N80|gene0287	LC_N88|gene0085
ORTHOMCL871(7)	LC_N16|gene0501	LC_N17|gene0499	LC_N31|gene0962	LC_N40|gene0500	LC_N80|gene0286	LC_N88|gene0086
ORTHOMCL872(7)	LC_N16|gene0500	LC_N17|gene0498	LC_N31|gene0963	LC_N40|gene0499	LC_N80|gene0285	LC_N88|gene0087
ORTHOMCL873(7)	LC_N16|gene0499	LC_N17|gene0497	LC_N31|gene0964	LC_N40|gene0498	LC_N80|gene0284	LC_N88|gene0088
ORTHOMCL874(7)	LC_N16|gene0498	LC_N17|gene0496	LC_N31|gene0965	LC_N40|gene0497	LC_N80|gene0283	LC_N88|gene0089
ORTHOMCL875(7)	LC_N16|gene0497	LC_N17|gene0495	LC_N31|gene0966	LC_N40|gene0496	LC_N80|gene0282	LC_N88|gene0090
ORTHOMCL876(7)	LC_N16|gene0493	LC_N17|gene0491	LC_N31|gene0970	LC_N40|gene0492	LC_N80|gene0281	LC_N88|gene0092
ORTHOMCL877(7)	LC_N16|gene0492	LC_N17|gene0490	LC_N31|gene0971	LC_N40|gene0491	LC_N80|gene0280	LC_N88|gene0094
ORTHOMCL878(7)	LC_N16|gene0491	LC_N17|gene0489	LC_N31|gene0972	LC_N40|gene0490	LC_N80|gene0279	LC_N88|gene0095
ORTHOMCL879(7)	LC_N16|gene0490	LC_N17|gene0488	LC_N31|gene0973	LC_N40|gene0489	LC_N80|gene0278	LC_N88|gene0096
ORTHOMCL880(7)	LC_N16|gene0489	LC_N17|gene0487	LC_N31|gene0974	LC_N40|gene0487	LC_N80|gene0276	LC_N88|gene0097
ORTHOMCL881(7)	LC_N16|gene0488	LC_N17|gene0486	LC_N31|gene0975	LC_N40|gene0486	LC_N80|gene0274	LC_N88|gene0098
ORTHOMCL882(7)	LC_N16|gene0487	LC_N17|gene0485	LC_N31|gene0976	LC_N40|gene0485	LC_N80|gene0273	LC_N88|gene0099
ORTHOMCL883(7)	LC_N16|gene0486	LC_N17|gene0484	LC_N31|gene0977	LC_N40|gene0484	LC_N80|gene0272	LC_N88|gene0100
ORTHOMCL884(7)	LC_N16|gene0484	LC_N17|gene0482	LC_N31|gene0979	LC_N40|gene0482	LC_N80|gene0270	LC_N88|gene0102
ORTHOMCL885(7)	LC_N16|gene0483	LC_N17|gene0481	LC_N31|gene0980	LC_N40|gene0481	LC_N80|gene0269	LC_N88|gene0103
ORTHOMCL886(7)	LC_N16|gene0482	LC_N17|gene0480	LC_N31|gene0981	LC_N40|gene0480	LC_N80|gene0268	LC_N88|gene0104
ORTHOMCL887(7)	LC_N16|gene0481	LC_N17|gene0479	LC_N31|gene0982	LC_N40|gene0479	LC_N80|gene0267	LC_N88|gene0105
ORTHOMCL888(7)	LC_N16|gene0480	LC_N17|gene0478	LC_N31|gene0983	LC_N40|gene0478	LC_N80|gene0266	LC_N88|gene0106
ORTHOMCL889(7)	LC_N16|gene0479	LC_N17|gene0477	LC_N31|gene0984	LC_N40|gene0477	LC_N80|gene0265	LC_N88|gene0107
ORTHOMCL890(7)	LC_N16|gene0478	LC_N17|gene0476	LC_N31|gene0985	LC_N40|gene0476	LC_N80|gene0264	LC_N88|gene0108
ORTHOMCL891(7)	LC_N16|gene0477	LC_N17|gene0475	LC_N31|gene0986	LC_N40|gene0475	LC_N80|gene0263	LC_N88|gene0109
ORTHOMCL892(7)	LC_N16|gene0476	LC_N17|gene0474	LC_N31|gene0987	LC_N40|gene0474	LC_N80|gene0262	LC_N88|gene0110
ORTHOMCL893(7)	LC_N16|gene0475	LC_N17|gene0473	LC_N31|gene0988	LC_N40|gene0473	LC_N80|gene0261	LC_N88|gene0111
ORTHOMCL894(7)	LC_N16|gene0474	LC_N17|gene0472	LC_N31|gene0989	LC_N40|gene0472	LC_N80|gene0260	LC_N88|gene0112
ORTHOMCL895(7)	LC_N16|gene0473	LC_N17|gene0471	LC_N31|gene0990	LC_N40|gene0471	LC_N80|gene0259	LC_N88|gene0113
ORTHOMCL896(7)	LC_N16|gene0472	LC_N17|gene0470	LC_N31|gene0991	LC_N40|gene0470	LC_N80|gene0258	LC_N88|gene0114
ORTHOMCL897(7)	LC_N16|gene0471	LC_N17|gene0469	LC_N31|gene0994	LC_N40|gene0469	LC_N80|gene0257	LC_N88|gene0115
ORTHOMCL898(7)	LC_N16|gene0470	LC_N17|gene0468	LC_N31|gene0995	LC_N40|gene0468	LC_N80|gene0256	LC_N88|gene0116
ORTHOMCL899(7)	LC_N16|gene0469	LC_N17|gene0467	LC_N31|gene0996	LC_N40|gene0467	LC_N80|gene0254	LC_N88|gene0117
ORTHOMCL900(7)	LC_N16|gene2609	LC_N17|gene2618	LC_N31|gene1016	LC_N40|gene2612	LC_N80|gene2818	LC_N88|gene0136
ORTHOMCL901(7)	LC_N16|gene2651	LC_N17|gene2657	LC_N31|gene1023	LC_N40|gene2651	LC_N80|gene0253	LC_N88|gene0143
ORTHOMCL902(7)	LC_N16|gene2652	LC_N17|gene2658	LC_N31|gene1041	LC_N40|gene2652	LC_N80|gene0238	LC_N88|gene0144
ORTHOMCL903(7)	LC_N16|gene2653	LC_N17|gene2659	LC_N31|gene1042	LC_N40|gene2653	LC_N80|gene0237	LC_N88|gene0145
ORTHOMCL904(7)	LC_N16|gene2654	LC_N17|gene2660	LC_N31|gene1043	LC_N40|gene2654	LC_N80|gene0236	LC_N88|gene0146
ORTHOMCL905(7)	LC_N16|gene2723	LC_N17|gene2729	LC_N31|gene1044	LC_N40|gene2721	LC_N80|gene0235	LC_N88|gene0147
ORTHOMCL906(7)	LC_N16|gene2593	LC_N17|gene2598	LC_N31|gene1049	LC_N40|gene2584	LC_N80|gene0227	LC_N88|gene0151
ORTHOMCL907(7)	LC_N16|gene0982	LC_N17|gene0982	LC_N31|gene1053	LC_N40|gene0981	LC_N80|gene2899	LC_N88|gene1881
ORTHOMCL908(7)	LC_N16|gene0981	LC_N17|gene0981	LC_N31|gene1054	LC_N40|gene0980	LC_N80|gene2898	LC_N88|gene1882
ORTHOMCL909(7)	LC_N16|gene0980	LC_N17|gene0980	LC_N31|gene1055	LC_N40|gene0979	LC_N80|gene2897	LC_N88|gene1883
ORTHOMCL910(7)	LC_N16|gene0977	LC_N17|gene0977	LC_N31|gene1058	LC_N40|gene0976	LC_N80|gene1324	LC_N88|gene1886
ORTHOMCL911(7)	LC_N16|gene0976	LC_N17|gene0976	LC_N31|gene1059	LC_N40|gene0975	LC_N80|gene1325	LC_N88|gene1887
ORTHOMCL912(7)	LC_N16|gene0975	LC_N17|gene0975	LC_N31|gene1060	LC_N40|gene0974	LC_N80|gene1326	LC_N88|gene1888
ORTHOMCL913(7)	LC_N16|gene0974	LC_N17|gene0974	LC_N31|gene1061	LC_N40|gene0973	LC_N80|gene1327	LC_N88|gene1889
ORTHOMCL914(7)	LC_N16|gene0973	LC_N17|gene0973	LC_N31|gene1062	LC_N40|gene0972	LC_N80|gene1328	LC_N88|gene1890
ORTHOMCL915(7)	LC_N16|gene0972	LC_N17|gene0972	LC_N31|gene1063	LC_N40|gene0971	LC_N80|gene1329	LC_N88|gene1891
ORTHOMCL916(7)	LC_N16|gene0971	LC_N17|gene0971	LC_N31|gene1064	LC_N40|gene0970	LC_N80|gene1330	LC_N88|gene1892
ORTHOMCL917(7)	LC_N16|gene0970	LC_N17|gene0970	LC_N31|gene1065	LC_N40|gene0969	LC_N80|gene1331	LC_N88|gene1893
ORTHOMCL918(7)	LC_N16|gene0969	LC_N17|gene0969	LC_N31|gene1066	LC_N40|gene0968	LC_N80|gene1332	LC_N88|gene1894
ORTHOMCL919(7)	LC_N16|gene0968	LC_N17|gene0968	LC_N31|gene1067	LC_N40|gene0967	LC_N80|gene1333	LC_N88|gene1895
ORTHOMCL920(7)	LC_N16|gene0967	LC_N17|gene0967	LC_N31|gene1068	LC_N40|gene0966	LC_N80|gene1334	LC_N88|gene1896
ORTHOMCL921(7)	LC_N16|gene0966	LC_N17|gene0966	LC_N31|gene1069	LC_N40|gene0965	LC_N80|gene1335	LC_N88|gene1897
ORTHOMCL922(7)	LC_N16|gene0965	LC_N17|gene0965	LC_N31|gene1070	LC_N40|gene0964	LC_N80|gene1336	LC_N88|gene1898
ORTHOMCL923(7)	LC_N16|gene0964	LC_N17|gene0964	LC_N31|gene1071	LC_N40|gene0963	LC_N80|gene1337	LC_N88|gene1899
ORTHOMCL924(7)	LC_N16|gene0962	LC_N17|gene0962	LC_N31|gene1073	LC_N40|gene0961	LC_N80|gene1339	LC_N88|gene1901
ORTHOMCL925(7)	LC_N16|gene0961	LC_N17|gene0961	LC_N31|gene1074	LC_N40|gene0960	LC_N80|gene1340	LC_N88|gene1902
ORTHOMCL926(7)	LC_N16|gene0960	LC_N17|gene0960	LC_N31|gene1075	LC_N40|gene0959	LC_N80|gene1341	LC_N88|gene1903
ORTHOMCL927(7)	LC_N16|gene0959	LC_N17|gene0959	LC_N31|gene1076	LC_N40|gene0958	LC_N80|gene1342	LC_N88|gene1904
ORTHOMCL928(7)	LC_N16|gene0958	LC_N17|gene0958	LC_N31|gene1077	LC_N40|gene0957	LC_N80|gene1344	LC_N88|gene1905
ORTHOMCL929(7)	LC_N16|gene0957	LC_N17|gene0957	LC_N31|gene1078	LC_N40|gene0956	LC_N80|gene1345	LC_N88|gene1906
ORTHOMCL930(7)	LC_N16|gene0956	LC_N17|gene0956	LC_N31|gene1079	LC_N40|gene0955	LC_N80|gene1346	LC_N88|gene1907
ORTHOMCL931(7)	LC_N16|gene0955	LC_N17|gene0955	LC_N31|gene1080	LC_N40|gene0954	LC_N80|gene1347	LC_N88|gene1908
ORTHOMCL932(7)	LC_N16|gene0954	LC_N17|gene0954	LC_N31|gene1081	LC_N40|gene0953	LC_N80|gene1348	LC_N88|gene1909
ORTHOMCL933(7)	LC_N16|gene0953	LC_N17|gene0953	LC_N31|gene1082	LC_N40|gene0952	LC_N80|gene1349	LC_N88|gene1910
ORTHOMCL934(7)	LC_N16|gene0952	LC_N17|gene0952	LC_N31|gene1084	LC_N40|gene0950	LC_N80|gene1350	LC_N88|gene1911
ORTHOMCL935(7)	LC_N16|gene0951	LC_N17|gene0951	LC_N31|gene1086	LC_N40|gene0949	LC_N80|gene1351	LC_N88|gene1912
ORTHOMCL936(7)	LC_N16|gene0950	LC_N17|gene0950	LC_N31|gene1087	LC_N40|gene0948	LC_N80|gene1352	LC_N88|gene1913
ORTHOMCL937(7)	LC_N16|gene0949	LC_N17|gene0949	LC_N31|gene1088	LC_N40|gene0947	LC_N80|gene1353	LC_N88|gene1914
ORTHOMCL938(7)	LC_N16|gene0948	LC_N17|gene0948	LC_N31|gene1089	LC_N40|gene0946	LC_N80|gene1354	LC_N88|gene1915
ORTHOMCL939(7)	LC_N16|gene0946	LC_N17|gene0946	LC_N31|gene1091	LC_N40|gene0944	LC_N80|gene1356	LC_N88|gene1917
ORTHOMCL940(7)	LC_N16|gene0945	LC_N17|gene0945	LC_N31|gene1092	LC_N40|gene0943	LC_N80|gene1357	LC_N88|gene1918
ORTHOMCL941(7)	LC_N16|gene0944	LC_N17|gene0944	LC_N31|gene1093	LC_N40|gene0942	LC_N80|gene1358	LC_N88|gene1919
ORTHOMCL942(7)	LC_N16|gene0943	LC_N17|gene0943	LC_N31|gene1094	LC_N40|gene0941	LC_N80|gene1359	LC_N88|gene1920
ORTHOMCL943(7)	LC_N16|gene0942	LC_N17|gene0942	LC_N31|gene1095	LC_N40|gene0940	LC_N80|gene1360	LC_N88|gene1921
ORTHOMCL944(7)	LC_N16|gene0941	LC_N17|gene0941	LC_N31|gene1096	LC_N40|gene0939	LC_N80|gene1361	LC_N88|gene1922
ORTHOMCL945(7)	LC_N16|gene0940	LC_N17|gene0940	LC_N31|gene1097	LC_N40|gene0938	LC_N80|gene1362	LC_N88|gene1923
ORTHOMCL946(7)	LC_N16|gene0939	LC_N17|gene0939	LC_N31|gene1098	LC_N40|gene0937	LC_N80|gene1363	LC_N88|gene1924
ORTHOMCL947(7)	LC_N16|gene0938	LC_N17|gene0938	LC_N31|gene1099	LC_N40|gene0936	LC_N80|gene1364	LC_N88|gene1925
ORTHOMCL948(7)	LC_N16|gene0937	LC_N17|gene0937	LC_N31|gene1100	LC_N40|gene0935	LC_N80|gene1365	LC_N88|gene1926
ORTHOMCL949(7)	LC_N16|gene0936	LC_N17|gene0936	LC_N31|gene1101	LC_N40|gene0934	LC_N80|gene0001	LC_N88|gene1927
ORTHOMCL950(7)	LC_N16|gene0935	LC_N17|gene0935	LC_N31|gene1102	LC_N40|gene0933	LC_N80|gene0002	LC_N88|gene1928
ORTHOMCL951(7)	LC_N16|gene0934	LC_N17|gene0934	LC_N31|gene1103	LC_N40|gene0932	LC_N80|gene0003	LC_N88|gene1929
ORTHOMCL952(7)	LC_N16|gene0933	LC_N17|gene0933	LC_N31|gene1104	LC_N40|gene0931	LC_N80|gene0004	LC_N88|gene1930
ORTHOMCL953(7)	LC_N16|gene0932	LC_N17|gene0932	LC_N31|gene1105	LC_N40|gene0930	LC_N80|gene0005	LC_N88|gene1931
ORTHOMCL954(7)	LC_N16|gene0931	LC_N17|gene0931	LC_N31|gene1106	LC_N40|gene0929	LC_N80|gene0006	LC_N88|gene1932
ORTHOMCL955(7)	LC_N16|gene0930	LC_N17|gene0930	LC_N31|gene1107	LC_N40|gene0928	LC_N80|gene0007	LC_N88|gene1933
ORTHOMCL956(7)	LC_N16|gene0929	LC_N17|gene0929	LC_N31|gene1108	LC_N40|gene0927	LC_N80|gene0008	LC_N88|gene1934
ORTHOMCL957(7)	LC_N16|gene0928	LC_N17|gene0928	LC_N31|gene1109	LC_N40|gene0926	LC_N80|gene0009	LC_N88|gene1935
ORTHOMCL958(7)	LC_N16|gene0927	LC_N17|gene0927	LC_N31|gene1110	LC_N40|gene0925	LC_N80|gene0010	LC_N88|gene1936
ORTHOMCL959(7)	LC_N16|gene0926	LC_N17|gene0926	LC_N31|gene1111	LC_N40|gene0924	LC_N80|gene0011	LC_N88|gene1937
ORTHOMCL960(7)	LC_N16|gene0925	LC_N17|gene0925	LC_N31|gene1112	LC_N40|gene0923	LC_N80|gene0012	LC_N88|gene1938
ORTHOMCL961(7)	LC_N16|gene0924	LC_N17|gene0924	LC_N31|gene1113	LC_N40|gene0922	LC_N80|gene0013	LC_N88|gene1939
ORTHOMCL962(7)	LC_N16|gene0923	LC_N17|gene0923	LC_N31|gene1114	LC_N40|gene0921	LC_N80|gene0014	LC_N88|gene1940
ORTHOMCL963(7)	LC_N16|gene0922	LC_N17|gene0922	LC_N31|gene1115	LC_N40|gene0920	LC_N80|gene0015	LC_N88|gene1941
ORTHOMCL964(7)	LC_N16|gene0921	LC_N17|gene0921	LC_N31|gene1116	LC_N40|gene0919	LC_N80|gene0016	LC_N88|gene1942
ORTHOMCL965(7)	LC_N16|gene0920	LC_N17|gene0920	LC_N31|gene1117	LC_N40|gene0918	LC_N80|gene0017	LC_N88|gene1943
ORTHOMCL966(7)	LC_N16|gene0919	LC_N17|gene0919	LC_N31|gene1118	LC_N40|gene0917	LC_N80|gene0018	LC_N88|gene1944
ORTHOMCL967(7)	LC_N16|gene0918	LC_N17|gene0918	LC_N31|gene1119	LC_N40|gene0916	LC_N80|gene0019	LC_N88|gene1945
ORTHOMCL968(7)	LC_N16|gene0916	LC_N17|gene0916	LC_N31|gene1121	LC_N40|gene0914	LC_N80|gene0021	LC_N88|gene1947
ORTHOMCL969(7)	LC_N16|gene0915	LC_N17|gene0915	LC_N31|gene1122	LC_N40|gene0913	LC_N80|gene0022	LC_N88|gene1948
ORTHOMCL970(7)	LC_N16|gene0914	LC_N17|gene0914	LC_N31|gene1123	LC_N40|gene0912	LC_N80|gene0023	LC_N88|gene1949
ORTHOMCL971(7)	LC_N16|gene0913	LC_N17|gene0913	LC_N31|gene1124	LC_N40|gene0911	LC_N80|gene0024	LC_N88|gene1950
ORTHOMCL972(7)	LC_N16|gene0912	LC_N17|gene0912	LC_N31|gene1125	LC_N40|gene0910	LC_N80|gene0025	LC_N88|gene1951
ORTHOMCL973(7)	LC_N16|gene0911	LC_N17|gene0911	LC_N31|gene1126	LC_N40|gene0909	LC_N80|gene0026	LC_N88|gene1952
ORTHOMCL974(7)	LC_N16|gene0910	LC_N17|gene0910	LC_N31|gene1127	LC_N40|gene0908	LC_N80|gene0027	LC_N88|gene1953
ORTHOMCL975(7)	LC_N16|gene0909	LC_N17|gene0909	LC_N31|gene1128	LC_N40|gene0907	LC_N80|gene0028	LC_N88|gene1954
ORTHOMCL976(7)	LC_N16|gene0908	LC_N17|gene0908	LC_N31|gene1129	LC_N40|gene0906	LC_N80|gene0029	LC_N88|gene1955
ORTHOMCL977(7)	LC_N16|gene0907	LC_N17|gene0907	LC_N31|gene1130	LC_N40|gene0905	LC_N80|gene0030	LC_N88|gene1956
ORTHOMCL978(7)	LC_N16|gene0906	LC_N17|gene0906	LC_N31|gene1131	LC_N40|gene0904	LC_N80|gene0031	LC_N88|gene1957
ORTHOMCL979(7)	LC_N16|gene0905	LC_N17|gene0905	LC_N31|gene1132	LC_N40|gene0903	LC_N80|gene0032	LC_N88|gene1958
ORTHOMCL980(7)	LC_N16|gene0904	LC_N17|gene0904	LC_N31|gene1133	LC_N40|gene0902	LC_N80|gene0033	LC_N88|gene1959
ORTHOMCL981(7)	LC_N16|gene0903	LC_N17|gene0903	LC_N31|gene1134	LC_N40|gene0901	LC_N80|gene0034	LC_N88|gene1960
ORTHOMCL982(7)	LC_N16|gene0902	LC_N17|gene0902	LC_N31|gene1135	LC_N40|gene0900	LC_N80|gene0035	LC_N88|gene1961
ORTHOMCL983(7)	LC_N16|gene0901	LC_N17|gene0901	LC_N31|gene1136	LC_N40|gene0899	LC_N80|gene0036	LC_N88|gene1962
ORTHOMCL984(7)	LC_N16|gene0233	LC_N17|gene0233	LC_N31|gene1137	LC_N40|gene0232	LC_N80|gene0037	LC_N88|gene1797
ORTHOMCL985(7)	LC_N16|gene0231	LC_N17|gene0231	LC_N31|gene1139	LC_N40|gene0230	LC_N80|gene0039	LC_N88|gene1795
ORTHOMCL986(7)	LC_N16|gene0230	LC_N17|gene0230	LC_N31|gene1140	LC_N40|gene0229	LC_N80|gene0040	LC_N88|gene1794
ORTHOMCL987(7)	LC_N16|gene0229	LC_N17|gene0229	LC_N31|gene1141	LC_N40|gene0228	LC_N80|gene0041	LC_N88|gene1793
ORTHOMCL988(7)	LC_N16|gene0228	LC_N17|gene0228	LC_N31|gene1142	LC_N40|gene0227	LC_N80|gene0042	LC_N88|gene1792
ORTHOMCL989(7)	LC_N16|gene0227	LC_N17|gene0227	LC_N31|gene1143	LC_N40|gene0226	LC_N80|gene0043	LC_N88|gene1791
ORTHOMCL990(7)	LC_N16|gene0226	LC_N17|gene0226	LC_N31|gene1144	LC_N40|gene0225	LC_N80|gene0044	LC_N88|gene1790
ORTHOMCL991(7)	LC_N16|gene0225	LC_N17|gene0225	LC_N31|gene1145	LC_N40|gene0224	LC_N80|gene0045	LC_N88|gene1789
ORTHOMCL992(7)	LC_N16|gene0224	LC_N17|gene0224	LC_N31|gene1146	LC_N40|gene0223	LC_N80|gene0046	LC_N88|gene1788
ORTHOMCL993(7)	LC_N16|gene0223	LC_N17|gene0223	LC_N31|gene1147	LC_N40|gene0222	LC_N80|gene0047	LC_N88|gene1787
ORTHOMCL994(7)	LC_N16|gene0222	LC_N17|gene0222	LC_N31|gene1148	LC_N40|gene0221	LC_N80|gene0048	LC_N88|gene1786
ORTHOMCL995(7)	LC_N16|gene0221	LC_N17|gene0221	LC_N31|gene1149	LC_N40|gene0220	LC_N80|gene0049	LC_N88|gene1785
ORTHOMCL996(7)	LC_N16|gene0220	LC_N17|gene0220	LC_N31|gene1150	LC_N40|gene0219	LC_N80|gene0050	LC_N88|gene1784
ORTHOMCL997(7)	LC_N16|gene0219	LC_N17|gene0219	LC_N31|gene1151	LC_N40|gene0218	LC_N80|gene0051	LC_N88|gene1783
ORTHOMCL998(7)	LC_N16|gene0217	LC_N17|gene0217	LC_N31|gene1153	LC_N40|gene0216	LC_N80|gene0053	LC_N88|gene1781
ORTHOMCL999(7)	LC_N16|gene0216	LC_N17|gene0216	LC_N31|gene1154	LC_N40|gene0215	LC_N80|gene0054	LC_N88|gene1780
ORTHOMCL1000(7)	LC_N16|gene0215	LC_N17|gene0215	LC_N31|gene1155	LC_N40|gene0214	LC_N80|gene0055	LC_N88|gene1779
ORTHOMCL1001(7)	LC_N16|gene0214	LC_N17|gene0214	LC_N31|gene1156	LC_N40|gene0213	LC_N80|gene0056	LC_N88|gene1778
ORTHOMCL1002(7)	LC_N16|gene0213	LC_N17|gene0213	LC_N31|gene1157	LC_N40|gene0212	LC_N80|gene0057	LC_N88|gene1777
ORTHOMCL1003(7)	LC_N16|gene0212	LC_N17|gene0212	LC_N31|gene1158	LC_N40|gene0211	LC_N80|gene0058	LC_N88|gene1776
ORTHOMCL1004(7)	LC_N16|gene0211	LC_N17|gene0211	LC_N31|gene1159	LC_N40|gene0210	LC_N80|gene0059	LC_N88|gene1775
ORTHOMCL1005(7)	LC_N16|gene0210	LC_N17|gene0210	LC_N31|gene1160	LC_N40|gene0209	LC_N80|gene0060	LC_N88|gene1774
ORTHOMCL1006(7)	LC_N16|gene0209	LC_N17|gene0209	LC_N31|gene1161	LC_N40|gene0208	LC_N80|gene0061	LC_N88|gene1773
ORTHOMCL1007(7)	LC_N16|gene0208	LC_N17|gene0208	LC_N31|gene1162	LC_N40|gene0207	LC_N80|gene0062	LC_N88|gene1772
ORTHOMCL1008(7)	LC_N16|gene0207	LC_N17|gene0207	LC_N31|gene1163	LC_N40|gene0206	LC_N80|gene0063	LC_N88|gene1771
ORTHOMCL1009(7)	LC_N16|gene0206	LC_N17|gene0206	LC_N31|gene1164	LC_N40|gene0205	LC_N80|gene0064	LC_N88|gene1770
ORTHOMCL1010(7)	LC_N16|gene0205	LC_N17|gene0205	LC_N31|gene1165	LC_N40|gene0204	LC_N80|gene0065	LC_N88|gene1769
ORTHOMCL1011(7)	LC_N16|gene0204	LC_N17|gene0204	LC_N31|gene1166	LC_N40|gene0203	LC_N80|gene0066	LC_N88|gene1768
ORTHOMCL1012(7)	LC_N16|gene0203	LC_N17|gene0203	LC_N31|gene1167	LC_N40|gene0202	LC_N80|gene0067	LC_N88|gene1767
ORTHOMCL1013(7)	LC_N16|gene0202	LC_N17|gene0202	LC_N31|gene1168	LC_N40|gene0201	LC_N80|gene0068	LC_N88|gene1766
ORTHOMCL1014(7)	LC_N16|gene0201	LC_N17|gene0201	LC_N31|gene1169	LC_N40|gene0200	LC_N80|gene0069	LC_N88|gene1765
ORTHOMCL1015(7)	LC_N16|gene0200	LC_N17|gene0200	LC_N31|gene1170	LC_N40|gene0199	LC_N80|gene0070	LC_N88|gene1764
ORTHOMCL1016(7)	LC_N16|gene0199	LC_N17|gene0199	LC_N31|gene1171	LC_N40|gene0198	LC_N80|gene0071	LC_N88|gene1763
ORTHOMCL1017(7)	LC_N16|gene0198	LC_N17|gene0198	LC_N31|gene1172	LC_N40|gene0197	LC_N80|gene0072	LC_N88|gene1762
ORTHOMCL1018(7)	LC_N16|gene0197	LC_N17|gene0197	LC_N31|gene1173	LC_N40|gene0196	LC_N80|gene0073	LC_N88|gene1761
ORTHOMCL1019(7)	LC_N16|gene0196	LC_N17|gene0196	LC_N31|gene1174	LC_N40|gene0195	LC_N80|gene0074	LC_N88|gene1760
ORTHOMCL1020(7)	LC_N16|gene0195	LC_N17|gene0195	LC_N31|gene1175	LC_N40|gene0194	LC_N80|gene0075	LC_N88|gene1759
ORTHOMCL1021(7)	LC_N16|gene0194	LC_N17|gene0194	LC_N31|gene1176	LC_N40|gene0193	LC_N80|gene0076	LC_N88|gene1758
ORTHOMCL1022(7)	LC_N16|gene0193	LC_N17|gene0193	LC_N31|gene1177	LC_N40|gene0192	LC_N80|gene0077	LC_N88|gene1757
ORTHOMCL1023(7)	LC_N16|gene0192	LC_N17|gene0192	LC_N31|gene1178	LC_N40|gene0191	LC_N80|gene0078	LC_N88|gene1756
ORTHOMCL1024(7)	LC_N16|gene0191	LC_N17|gene0191	LC_N31|gene1179	LC_N40|gene0190	LC_N80|gene0079	LC_N88|gene1755
ORTHOMCL1025(7)	LC_N16|gene0190	LC_N17|gene0190	LC_N31|gene1180	LC_N40|gene0189	LC_N80|gene0080	LC_N88|gene1754
ORTHOMCL1026(7)	LC_N16|gene0189	LC_N17|gene0189	LC_N31|gene1181	LC_N40|gene0188	LC_N80|gene0081	LC_N88|gene1753
ORTHOMCL1027(7)	LC_N16|gene0188	LC_N17|gene0188	LC_N31|gene1182	LC_N40|gene0187	LC_N80|gene0082	LC_N88|gene1752
ORTHOMCL1028(7)	LC_N16|gene0187	LC_N17|gene0187	LC_N31|gene1183	LC_N40|gene0186	LC_N80|gene0083	LC_N88|gene1751
ORTHOMCL1029(7)	LC_N16|gene0186	LC_N17|gene0186	LC_N31|gene1184	LC_N40|gene0185	LC_N80|gene0084	LC_N88|gene1750
ORTHOMCL1030(7)	LC_N16|gene0185	LC_N17|gene0185	LC_N31|gene1185	LC_N40|gene0184	LC_N80|gene0085	LC_N88|gene1749
ORTHOMCL1031(7)	LC_N16|gene0184	LC_N17|gene0184	LC_N31|gene1186	LC_N40|gene0183	LC_N80|gene0086	LC_N88|gene1748
ORTHOMCL1032(7)	LC_N16|gene0183	LC_N17|gene0183	LC_N31|gene1187	LC_N40|gene0182	LC_N80|gene0087	LC_N88|gene1747
ORTHOMCL1033(7)	LC_N16|gene0182	LC_N17|gene0182	LC_N31|gene1188	LC_N40|gene0181	LC_N80|gene0088	LC_N88|gene1746
ORTHOMCL1034(7)	LC_N16|gene0181	LC_N17|gene0181	LC_N31|gene1189	LC_N40|gene0180	LC_N80|gene0089	LC_N88|gene1745
ORTHOMCL1035(7)	LC_N16|gene0180	LC_N17|gene0180	LC_N31|gene1190	LC_N40|gene0179	LC_N80|gene0090	LC_N88|gene1744
ORTHOMCL1036(7)	LC_N16|gene0179	LC_N17|gene0179	LC_N31|gene1191	LC_N40|gene0178	LC_N80|gene0091	LC_N88|gene1743
ORTHOMCL1037(7)	LC_N16|gene0178	LC_N17|gene0178	LC_N31|gene1192	LC_N40|gene0177	LC_N80|gene0092	LC_N88|gene1742
ORTHOMCL1038(7)	LC_N16|gene0177	LC_N17|gene0177	LC_N31|gene1193	LC_N40|gene0176	LC_N80|gene0093	LC_N88|gene1741
ORTHOMCL1039(7)	LC_N16|gene0176	LC_N17|gene0176	LC_N31|gene1194	LC_N40|gene0175	LC_N80|gene0094	LC_N88|gene1740
ORTHOMCL1040(7)	LC_N16|gene0175	LC_N17|gene0175	LC_N31|gene1195	LC_N40|gene0174	LC_N80|gene0095	LC_N88|gene1739
ORTHOMCL1041(7)	LC_N16|gene0174	LC_N17|gene0174	LC_N31|gene1196	LC_N40|gene0173	LC_N80|gene0096	LC_N88|gene1738
ORTHOMCL1042(7)	LC_N16|gene0173	LC_N17|gene0173	LC_N31|gene1197	LC_N40|gene0172	LC_N80|gene0097	LC_N88|gene1737
ORTHOMCL1043(7)	LC_N16|gene0172	LC_N17|gene0172	LC_N31|gene1198	LC_N40|gene0171	LC_N80|gene0098	LC_N88|gene1736
ORTHOMCL1044(7)	LC_N16|gene0171	LC_N17|gene0171	LC_N31|gene1199	LC_N40|gene0170	LC_N80|gene0099	LC_N88|gene1735
ORTHOMCL1045(7)	LC_N16|gene0170	LC_N17|gene0170	LC_N31|gene1201	LC_N40|gene0169	LC_N80|gene0101	LC_N88|gene1734
ORTHOMCL1046(7)	LC_N16|gene0169	LC_N17|gene0169	LC_N31|gene1202	LC_N40|gene0168	LC_N80|gene0102	LC_N88|gene1733
ORTHOMCL1047(7)	LC_N16|gene0168	LC_N17|gene0168	LC_N31|gene1203	LC_N40|gene0167	LC_N80|gene0103	LC_N88|gene1732
ORTHOMCL1048(7)	LC_N16|gene0167	LC_N17|gene0167	LC_N31|gene1204	LC_N40|gene0166	LC_N80|gene0104	LC_N88|gene1731
ORTHOMCL1049(7)	LC_N16|gene0166	LC_N17|gene0166	LC_N31|gene1205	LC_N40|gene0165	LC_N80|gene0105	LC_N88|gene1730
ORTHOMCL1050(7)	LC_N16|gene0165	LC_N17|gene0165	LC_N31|gene1206	LC_N40|gene0164	LC_N80|gene0106	LC_N88|gene1729
ORTHOMCL1051(7)	LC_N16|gene0164	LC_N17|gene0164	LC_N31|gene1207	LC_N40|gene0163	LC_N80|gene0107	LC_N88|gene1728
ORTHOMCL1052(7)	LC_N16|gene0163	LC_N17|gene0163	LC_N31|gene1208	LC_N40|gene0162	LC_N80|gene0108	LC_N88|gene1727
ORTHOMCL1053(7)	LC_N16|gene0162	LC_N17|gene0162	LC_N31|gene1209	LC_N40|gene0161	LC_N80|gene0109	LC_N88|gene1726
ORTHOMCL1054(7)	LC_N16|gene0161	LC_N17|gene0161	LC_N31|gene1210	LC_N40|gene0160	LC_N80|gene0110	LC_N88|gene1725
ORTHOMCL1055(7)	LC_N16|gene0160	LC_N17|gene0160	LC_N31|gene1211	LC_N40|gene0159	LC_N80|gene0111	LC_N88|gene1724
ORTHOMCL1056(7)	LC_N16|gene0159	LC_N17|gene0159	LC_N31|gene1212	LC_N40|gene0158	LC_N80|gene0112	LC_N88|gene1723
ORTHOMCL1057(7)	LC_N16|gene0158	LC_N17|gene0158	LC_N31|gene1213	LC_N40|gene0157	LC_N80|gene0113	LC_N88|gene1722
ORTHOMCL1058(7)	LC_N16|gene0157	LC_N17|gene0157	LC_N31|gene1214	LC_N40|gene0156	LC_N80|gene0114	LC_N88|gene1721
ORTHOMCL1059(7)	LC_N16|gene0156	LC_N17|gene0156	LC_N31|gene1215	LC_N40|gene0155	LC_N80|gene0115	LC_N88|gene1720
ORTHOMCL1060(7)	LC_N16|gene0155	LC_N17|gene0155	LC_N31|gene1216	LC_N40|gene0154	LC_N80|gene0116	LC_N88|gene1719
ORTHOMCL1061(7)	LC_N16|gene0154	LC_N17|gene0154	LC_N31|gene1217	LC_N40|gene0153	LC_N80|gene0117	LC_N88|gene1718
ORTHOMCL1062(7)	LC_N16|gene0153	LC_N17|gene0153	LC_N31|gene1218	LC_N40|gene0152	LC_N80|gene0118	LC_N88|gene1717
ORTHOMCL1063(7)	LC_N16|gene2748	LC_N17|gene2758	LC_N31|gene1385	LC_N40|gene2750	LC_N80|gene1409	LC_N88|gene2924
ORTHOMCL1064(7)	LC_N16|gene1886	LC_N17|gene1870	LC_N31|gene1384	LC_N40|gene1886	LC_N80|gene1408	LC_N88|gene2925
ORTHOMCL1065(7)	LC_N16|gene2718	LC_N17|gene2706	LC_N31|gene1382	LC_N40|gene2716	LC_N80|gene1406	LC_N88|gene2852
ORTHOMCL1066(7)	LC_N16|gene2719	LC_N17|gene2705	LC_N31|gene1381	LC_N40|gene2717	LC_N80|gene1405	LC_N88|gene2850
ORTHOMCL1067(7)	LC_N16|gene2720	LC_N17|gene2704	LC_N31|gene1380	LC_N40|gene2718	LC_N80|gene1404	LC_N88|gene2849
ORTHOMCL1068(7)	LC_N16|gene1674	LC_N17|gene1633	LC_N31|gene1379	LC_N40|gene1673	LC_N80|gene1403	LC_N88|gene2848
ORTHOMCL1069(7)	LC_N16|gene1676	LC_N17|gene1635	LC_N31|gene1377	LC_N40|gene1675	LC_N80|gene1401	LC_N88|gene2845
ORTHOMCL1070(7)	LC_N16|gene1678	LC_N17|gene1637	LC_N31|gene1375	LC_N40|gene1677	LC_N80|gene1399	LC_N88|gene2843
ORTHOMCL1071(7)	LC_N16|gene1679	LC_N17|gene1638	LC_N31|gene1374	LC_N40|gene1678	LC_N80|gene1398	LC_N88|gene2842
ORTHOMCL1072(7)	LC_N16|gene1680	LC_N17|gene1639	LC_N31|gene1373	LC_N40|gene1679	LC_N80|gene1397	LC_N88|gene2841
ORTHOMCL1073(7)	LC_N16|gene1681	LC_N17|gene1640	LC_N31|gene1372	LC_N40|gene1680	LC_N80|gene1396	LC_N88|gene2840
ORTHOMCL1074(7)	LC_N16|gene1682	LC_N17|gene1641	LC_N31|gene1371	LC_N40|gene1681	LC_N80|gene1395	LC_N88|gene2839
ORTHOMCL1075(7)	LC_N16|gene1684	LC_N17|gene1643	LC_N31|gene1369	LC_N40|gene1683	LC_N80|gene1393	LC_N88|gene2838
ORTHOMCL1076(7)	LC_N16|gene1685	LC_N17|gene1644	LC_N31|gene1367	LC_N40|gene1684	LC_N80|gene1392	LC_N88|gene2837
ORTHOMCL1077(7)	LC_N16|gene1686	LC_N17|gene1645	LC_N31|gene1366	LC_N40|gene1685	LC_N80|gene1391	LC_N88|gene2836
ORTHOMCL1078(7)	LC_N16|gene1687	LC_N17|gene1646	LC_N31|gene1365	LC_N40|gene1686	LC_N80|gene1390	LC_N88|gene2835
ORTHOMCL1079(7)	LC_N16|gene1688	LC_N17|gene1647	LC_N31|gene1364	LC_N40|gene1687	LC_N80|gene1389	LC_N88|gene2834
ORTHOMCL1080(7)	LC_N16|gene1689	LC_N17|gene1648	LC_N31|gene1363	LC_N40|gene1688	LC_N80|gene1388	LC_N88|gene2833
ORTHOMCL1081(7)	LC_N16|gene1690	LC_N17|gene1649	LC_N31|gene1362	LC_N40|gene1689	LC_N80|gene1387	LC_N88|gene2598
ORTHOMCL1082(7)	LC_N16|gene1691	LC_N17|gene1650	LC_N31|gene1361	LC_N40|gene1690	LC_N80|gene1386	LC_N88|gene2599
ORTHOMCL1083(7)	LC_N16|gene1692	LC_N17|gene1651	LC_N31|gene1360	LC_N40|gene1691	LC_N80|gene1385	LC_N88|gene2600
ORTHOMCL1084(7)	LC_N16|gene1693	LC_N17|gene1652	LC_N31|gene1359	LC_N40|gene1692	LC_N80|gene1384	LC_N88|gene2601
ORTHOMCL1085(7)	LC_N16|gene1694	LC_N17|gene1653	LC_N31|gene1358	LC_N40|gene1693	LC_N80|gene1383	LC_N88|gene2602
ORTHOMCL1086(7)	LC_N16|gene1695	LC_N17|gene1654	LC_N31|gene1357	LC_N40|gene1694	LC_N80|gene1382	LC_N88|gene2603
ORTHOMCL1087(7)	LC_N16|gene1698	LC_N17|gene1657	LC_N31|gene1354	LC_N40|gene1697	LC_N80|gene1379	LC_N88|gene2605
ORTHOMCL1088(7)	LC_N16|gene1699	LC_N17|gene1658	LC_N31|gene1353	LC_N40|gene1698	LC_N80|gene1378	LC_N88|gene2606
ORTHOMCL1089(7)	LC_N16|gene1700	LC_N17|gene1659	LC_N31|gene1352	LC_N40|gene1699	LC_N80|gene1377	LC_N88|gene2607
ORTHOMCL1090(7)	LC_N16|gene1701	LC_N17|gene1660	LC_N31|gene1351	LC_N40|gene1700	LC_N80|gene1376	LC_N88|gene2608
ORTHOMCL1091(7)	LC_N16|gene1702	LC_N17|gene1661	LC_N31|gene1350	LC_N40|gene1701	LC_N80|gene1375	LC_N88|gene2609
ORTHOMCL1092(7)	LC_N16|gene1703	LC_N17|gene1662	LC_N31|gene1348	LC_N40|gene1702	LC_N80|gene1374	LC_N88|gene2610
ORTHOMCL1093(7)	LC_N16|gene1704	LC_N17|gene1663	LC_N31|gene1347	LC_N40|gene1703	LC_N80|gene1373	LC_N88|gene2611
ORTHOMCL1094(7)	LC_N16|gene1705	LC_N17|gene1664	LC_N31|gene1346	LC_N40|gene1704	LC_N80|gene1372	LC_N88|gene2612
ORTHOMCL1095(7)	LC_N16|gene1706	LC_N17|gene1665	LC_N31|gene1345	LC_N40|gene1705	LC_N80|gene1371	LC_N88|gene2613
ORTHOMCL1096(7)	LC_N16|gene1707	LC_N17|gene1666	LC_N31|gene1344	LC_N40|gene1706	LC_N80|gene1370	LC_N88|gene2614
ORTHOMCL1097(7)	LC_N16|gene1708	LC_N17|gene1667	LC_N31|gene1343	LC_N40|gene1707	LC_N80|gene1369	LC_N88|gene2615
ORTHOMCL1098(7)	LC_N16|gene1711	LC_N17|gene1670	LC_N31|gene1340	LC_N40|gene1710	LC_N80|gene2758	LC_N88|gene1145
ORTHOMCL1099(7)	LC_N16|gene1712	LC_N17|gene1672	LC_N31|gene1339	LC_N40|gene1711	LC_N80|gene2756	LC_N88|gene1146
ORTHOMCL1100(7)	LC_N16|gene1713	LC_N17|gene1673	LC_N31|gene1338	LC_N40|gene1712	LC_N80|gene2755	LC_N88|gene1147
ORTHOMCL1101(7)	-	-	LC_N31|gene1328;LC_N31|gene1329	-	LC_N80|gene2788;LC_N80|gene2843	LC_N88|gene1155
ORTHOMCL1102(7)	LC_N16|gene2362	LC_N17|gene2360	LC_N31|gene1313	LC_N40|gene2354	LC_N80|gene1969	LC_N88|gene1170
ORTHOMCL1103(7)	LC_N16|gene2361	LC_N17|gene2359	LC_N31|gene1312	LC_N40|gene2353	LC_N80|gene1968	LC_N88|gene1171
ORTHOMCL1104(7)	LC_N16|gene2359	LC_N17|gene2357	LC_N31|gene1311	LC_N40|gene2351	LC_N80|gene1965	LC_N88|gene1173
ORTHOMCL1105(7)	LC_N16|gene2357	LC_N17|gene2355	LC_N31|gene1309	LC_N40|gene2350	LC_N80|gene1964	LC_N88|gene1174
ORTHOMCL1106(7)	LC_N16|gene2356	LC_N17|gene2354	LC_N31|gene1308	LC_N40|gene2349	LC_N80|gene1963	LC_N88|gene1175
ORTHOMCL1107(7)	LC_N16|gene2355	LC_N17|gene2353	LC_N31|gene1307	LC_N40|gene2348	LC_N80|gene1962	LC_N88|gene1176
ORTHOMCL1108(7)	LC_N16|gene2354	LC_N17|gene2352	LC_N31|gene1306	LC_N40|gene2347	LC_N80|gene1961	LC_N88|gene1177
ORTHOMCL1109(7)	LC_N16|gene2353	LC_N17|gene2351	LC_N31|gene1305	LC_N40|gene2346	LC_N80|gene1960	LC_N88|gene1178
ORTHOMCL1110(7)	LC_N16|gene2352	LC_N17|gene2350	LC_N31|gene1304	LC_N40|gene2345	LC_N80|gene1959	LC_N88|gene1179
ORTHOMCL1111(7)	LC_N16|gene2351	LC_N17|gene2349	LC_N31|gene1303	LC_N40|gene2344	LC_N80|gene1958	LC_N88|gene1180
ORTHOMCL1112(7)	LC_N16|gene1958	LC_N17|gene1886	LC_N31|gene1302	LC_N40|gene1926	LC_N80|gene1956	LC_N88|gene1181
ORTHOMCL1113(7)	LC_N16|gene1957	LC_N17|gene1887	LC_N31|gene1301	LC_N40|gene1927	LC_N80|gene1955	LC_N88|gene1182
ORTHOMCL1114(7)	LC_N16|gene1956	LC_N17|gene1888	LC_N31|gene1300	LC_N40|gene1928	LC_N80|gene1954	LC_N88|gene1183
ORTHOMCL1115(7)	LC_N16|gene1955	LC_N17|gene1889	LC_N31|gene1299	LC_N40|gene1929	LC_N80|gene1953	LC_N88|gene1184
ORTHOMCL1116(7)	LC_N16|gene1954	LC_N17|gene1890	LC_N31|gene1298	LC_N40|gene1930	LC_N80|gene1952	LC_N88|gene1185
ORTHOMCL1117(7)	LC_N16|gene1953	LC_N17|gene1891	LC_N31|gene1297	LC_N40|gene1931	LC_N80|gene1951	LC_N88|gene1186
ORTHOMCL1118(7)	LC_N16|gene1952	LC_N17|gene1892	LC_N31|gene1296	LC_N40|gene1932	LC_N80|gene1950	LC_N88|gene1187
ORTHOMCL1119(7)	LC_N16|gene1951	LC_N17|gene1893	LC_N31|gene1295	LC_N40|gene1933	LC_N80|gene1949	LC_N88|gene1188
ORTHOMCL1120(7)	LC_N16|gene1950	LC_N17|gene1894	LC_N31|gene1294	LC_N40|gene1934	LC_N80|gene1948	LC_N88|gene1189
ORTHOMCL1121(7)	LC_N16|gene1949	LC_N17|gene1895	LC_N31|gene1293	LC_N40|gene1935	LC_N80|gene1947	LC_N88|gene1190
ORTHOMCL1122(7)	LC_N16|gene1948	LC_N17|gene1896	LC_N31|gene1292	LC_N40|gene1936	LC_N80|gene2044	LC_N88|gene1194
ORTHOMCL1123(7)	LC_N16|gene1947	LC_N17|gene1897	LC_N31|gene1291	LC_N40|gene1937	LC_N80|gene2045	LC_N88|gene1195
ORTHOMCL1124(7)	LC_N16|gene1946	LC_N17|gene1898	LC_N31|gene1290	LC_N40|gene1938	LC_N80|gene2046	LC_N88|gene1196
ORTHOMCL1125(7)	LC_N16|gene1945	LC_N17|gene1899	LC_N31|gene1289	LC_N40|gene1939	LC_N80|gene2047	LC_N88|gene1197
ORTHOMCL1126(7)	LC_N16|gene1944	LC_N17|gene1900	LC_N31|gene1287	LC_N40|gene1940	LC_N80|gene2048	LC_N88|gene1198
ORTHOMCL1127(7)	LC_N16|gene1943	LC_N17|gene1901	LC_N31|gene1286	LC_N40|gene1941	LC_N80|gene2049	LC_N88|gene1199
ORTHOMCL1128(7)	LC_N16|gene1942	LC_N17|gene1902	LC_N31|gene1285	LC_N40|gene1942	LC_N80|gene2050	LC_N88|gene1200
ORTHOMCL1129(7)	LC_N16|gene1941	LC_N17|gene1903	LC_N31|gene1284	LC_N40|gene1943	LC_N80|gene2051	LC_N88|gene1201
ORTHOMCL1130(7)	LC_N16|gene1940	LC_N17|gene1904	LC_N31|gene1283	LC_N40|gene1944	LC_N80|gene2052	LC_N88|gene1202
ORTHOMCL1131(7)	LC_N16|gene1939	LC_N17|gene1905	LC_N31|gene1282	LC_N40|gene1945	LC_N80|gene2054	LC_N88|gene1203
ORTHOMCL1132(7)	LC_N16|gene1938	LC_N17|gene1906	LC_N31|gene1281	LC_N40|gene1946	LC_N80|gene2055	LC_N88|gene1204
ORTHOMCL1133(7)	LC_N16|gene1937	LC_N17|gene1907	LC_N31|gene1280	LC_N40|gene1947	LC_N80|gene2056	LC_N88|gene1205
ORTHOMCL1134(7)	LC_N16|gene1936	LC_N17|gene1908	LC_N31|gene1279	LC_N40|gene1948	LC_N80|gene2057	LC_N88|gene1206
ORTHOMCL1135(7)	LC_N16|gene1935	LC_N17|gene1909	LC_N31|gene1278	LC_N40|gene1949	LC_N80|gene2058	LC_N88|gene1207
ORTHOMCL1136(7)	LC_N16|gene1934	LC_N17|gene1910	LC_N31|gene1275	LC_N40|gene1950	LC_N80|gene2059	LC_N88|gene1210
ORTHOMCL1137(7)	LC_N16|gene1933	LC_N17|gene1911	LC_N31|gene1274	LC_N40|gene1951	LC_N80|gene2060	LC_N88|gene1211
ORTHOMCL1138(7)	LC_N16|gene1932	LC_N17|gene1912	LC_N31|gene1273	LC_N40|gene1952	LC_N80|gene2061	LC_N88|gene1212
ORTHOMCL1139(7)	LC_N16|gene1931	LC_N17|gene1913	LC_N31|gene1270	LC_N40|gene1953	LC_N80|gene2062	LC_N88|gene1215
ORTHOMCL1140(7)	LC_N16|gene1930	LC_N17|gene1914	LC_N31|gene1269	LC_N40|gene1954	LC_N80|gene2063	LC_N88|gene1216
ORTHOMCL1141(7)	LC_N16|gene1929	LC_N17|gene1915	LC_N31|gene1268	LC_N40|gene1955	LC_N80|gene2064	LC_N88|gene1217
ORTHOMCL1142(7)	LC_N16|gene1928	LC_N17|gene1916	LC_N31|gene1267	LC_N40|gene1956	LC_N80|gene2065	LC_N88|gene1218
ORTHOMCL1143(7)	LC_N16|gene1927	LC_N17|gene1917	LC_N31|gene1266	LC_N40|gene1957	LC_N80|gene2640	LC_N88|gene1219
ORTHOMCL1144(7)	LC_N16|gene1926	LC_N17|gene1918	LC_N31|gene1265	LC_N40|gene1958	LC_N80|gene2639	LC_N88|gene1220
ORTHOMCL1145(7)	LC_N16|gene1925	LC_N17|gene1919	LC_N31|gene1264	LC_N40|gene1959	LC_N80|gene2638	LC_N88|gene1221
ORTHOMCL1146(7)	LC_N16|gene2178	LC_N17|gene2201	LC_N31|gene1263	LC_N40|gene2179	LC_N80|gene2637	LC_N88|gene1222
ORTHOMCL1147(7)	LC_N16|gene2177	LC_N17|gene2200	LC_N31|gene1262	LC_N40|gene2178	LC_N80|gene2636	LC_N88|gene1223
ORTHOMCL1148(7)	LC_N16|gene2176	LC_N17|gene2199	LC_N31|gene1261	LC_N40|gene2177	LC_N80|gene2635	LC_N88|gene1232
ORTHOMCL1149(7)	LC_N16|gene2175	LC_N17|gene2198	LC_N31|gene1260	LC_N40|gene2176	LC_N80|gene2634	LC_N88|gene1234
ORTHOMCL1150(7)	LC_N16|gene2174	LC_N17|gene2197	LC_N31|gene1259	LC_N40|gene2175	LC_N80|gene2633	LC_N88|gene1235
ORTHOMCL1151(7)	LC_N16|gene2173	LC_N17|gene2196	LC_N31|gene1258	LC_N40|gene2174	LC_N80|gene2632	LC_N88|gene1236
ORTHOMCL1152(7)	LC_N16|gene2172	LC_N17|gene2195	LC_N31|gene1257	LC_N40|gene2173	LC_N80|gene2631	LC_N88|gene1237
ORTHOMCL1153(7)	LC_N16|gene2171	LC_N17|gene2194	LC_N31|gene1256	LC_N40|gene2172	LC_N80|gene2630	LC_N88|gene1238
ORTHOMCL1154(7)	LC_N16|gene1544	LC_N17|gene1544	LC_N31|gene1545	LC_N40|gene1582	LC_N80|gene2727	LC_N88|gene2509
ORTHOMCL1155(7)	LC_N16|gene1545	LC_N17|gene1545	LC_N31|gene1546	LC_N40|gene1581	LC_N80|gene2726	LC_N88|gene2508
ORTHOMCL1156(7)	LC_N16|gene1546	LC_N17|gene1546	LC_N31|gene1547	LC_N40|gene1580	LC_N80|gene2725	LC_N88|gene2507
ORTHOMCL1157(7)	LC_N16|gene1547	LC_N17|gene1547	LC_N31|gene1548	LC_N40|gene1579	LC_N80|gene2724	LC_N88|gene2505
ORTHOMCL1158(7)	LC_N16|gene1548	LC_N17|gene1548	LC_N31|gene1549	LC_N40|gene1578	LC_N80|gene2723	LC_N88|gene2504
ORTHOMCL1159(7)	LC_N16|gene1549	LC_N17|gene1549	LC_N31|gene1550	LC_N40|gene1577	LC_N80|gene2095	LC_N88|gene2503
ORTHOMCL1160(7)	LC_N16|gene1550	LC_N17|gene1550	LC_N31|gene1551	LC_N40|gene1576	LC_N80|gene2096	LC_N88|gene2502
ORTHOMCL1161(7)	LC_N16|gene1551	LC_N17|gene1551	LC_N31|gene1552	LC_N40|gene1575	LC_N80|gene2097	LC_N88|gene2501
ORTHOMCL1162(7)	LC_N16|gene1552	LC_N17|gene1552	LC_N31|gene1553	LC_N40|gene1574	LC_N80|gene2098	LC_N88|gene2500
ORTHOMCL1163(7)	LC_N16|gene1553	LC_N17|gene1553	LC_N31|gene1554	LC_N40|gene1573	LC_N80|gene2099	LC_N88|gene2499
ORTHOMCL1164(7)	LC_N16|gene1554	LC_N17|gene1554	LC_N31|gene1555	LC_N40|gene1572	LC_N80|gene2100	LC_N88|gene2498
ORTHOMCL1165(7)	LC_N16|gene1555	LC_N17|gene1555	LC_N31|gene1556	LC_N40|gene1571	LC_N80|gene2101	LC_N88|gene2497
ORTHOMCL1166(7)	LC_N16|gene1556	LC_N17|gene1556	LC_N31|gene1562	LC_N40|gene1570	LC_N80|gene2102	LC_N88|gene2496
ORTHOMCL1167(7)	LC_N16|gene1557	LC_N17|gene1557	LC_N31|gene1563	LC_N40|gene1569	LC_N80|gene2103	LC_N88|gene2495
ORTHOMCL1168(7)	LC_N16|gene1558	LC_N17|gene1558	LC_N31|gene1564	LC_N40|gene1568	LC_N80|gene2104	LC_N88|gene2494
ORTHOMCL1169(7)	LC_N16|gene1559	LC_N17|gene1559	LC_N31|gene1565	LC_N40|gene1567	LC_N80|gene2105	LC_N88|gene2493
ORTHOMCL1170(7)	LC_N16|gene1560	LC_N17|gene1560	LC_N31|gene1566	LC_N40|gene1566	LC_N80|gene2106	LC_N88|gene2492
ORTHOMCL1171(7)	LC_N16|gene1561	LC_N17|gene1561	LC_N31|gene1567	LC_N40|gene1565	LC_N80|gene2107	LC_N88|gene2491
ORTHOMCL1172(7)	LC_N16|gene1562	LC_N17|gene1562	LC_N31|gene1568	LC_N40|gene1564	LC_N80|gene2108	LC_N88|gene2490
ORTHOMCL1173(7)	LC_N16|gene1563	LC_N17|gene1563	LC_N31|gene1569	LC_N40|gene1563	LC_N80|gene2109	LC_N88|gene2489
ORTHOMCL1174(7)	LC_N16|gene1564	LC_N17|gene1564	LC_N31|gene1570	LC_N40|gene1562	LC_N80|gene2110	LC_N88|gene2709
ORTHOMCL1175(7)	LC_N16|gene1565	LC_N17|gene1565	LC_N31|gene1571	LC_N40|gene1561	LC_N80|gene2111	LC_N88|gene2710
ORTHOMCL1176(7)	LC_N16|gene1566	LC_N17|gene1566	LC_N31|gene1572	LC_N40|gene1560	LC_N80|gene2112	LC_N88|gene2711
ORTHOMCL1177(7)	LC_N16|gene1567	LC_N17|gene1567	LC_N31|gene1573	LC_N40|gene1559	LC_N80|gene2113	LC_N88|gene2712
ORTHOMCL1178(7)	LC_N16|gene1568	LC_N17|gene1568	LC_N31|gene1574	LC_N40|gene1558	LC_N80|gene2114	LC_N88|gene2713
ORTHOMCL1179(7)	LC_N16|gene1569	LC_N17|gene1569	LC_N31|gene1575	LC_N40|gene1557	LC_N80|gene2115	LC_N88|gene2714
ORTHOMCL1180(7)	LC_N16|gene1570	LC_N17|gene1570	LC_N31|gene1576	LC_N40|gene1556	LC_N80|gene0800	LC_N88|gene2715
ORTHOMCL1181(7)	LC_N16|gene1571	LC_N17|gene1571	LC_N31|gene1577	LC_N40|gene1555	LC_N80|gene0801	LC_N88|gene2716
ORTHOMCL1182(7)	LC_N16|gene1572	LC_N17|gene1572	LC_N31|gene1578	LC_N40|gene1554	LC_N80|gene0802	LC_N88|gene2717
ORTHOMCL1183(7)	LC_N16|gene1573	LC_N17|gene1573	LC_N31|gene1579	LC_N40|gene1553	LC_N80|gene0803	LC_N88|gene2718
ORTHOMCL1184(7)	LC_N16|gene1574	LC_N17|gene1574	LC_N31|gene1581	LC_N40|gene1552	LC_N80|gene0804	LC_N88|gene2720
ORTHOMCL1185(7)	LC_N16|gene1575	LC_N17|gene1575	LC_N31|gene1582	LC_N40|gene1551	LC_N80|gene0805	LC_N88|gene2721
ORTHOMCL1186(7)	LC_N16|gene1576	LC_N17|gene1576	LC_N31|gene1583	LC_N40|gene1550	LC_N80|gene0806	LC_N88|gene2804
ORTHOMCL1187(7)	LC_N16|gene1577	LC_N17|gene1577	LC_N31|gene1588	LC_N40|gene1549	LC_N80|gene0807	LC_N88|gene2803
ORTHOMCL1188(7)	LC_N16|gene1578	LC_N17|gene1578	LC_N31|gene1589	LC_N40|gene1548	LC_N80|gene0808	LC_N88|gene2802
ORTHOMCL1189(7)	LC_N16|gene1579	LC_N17|gene1579	LC_N31|gene1590	LC_N40|gene1547	LC_N80|gene0809	LC_N88|gene2801
ORTHOMCL1190(7)	LC_N16|gene1580	LC_N17|gene1580	LC_N31|gene1591	LC_N40|gene1546	LC_N80|gene0810	LC_N88|gene2800
ORTHOMCL1191(7)	LC_N16|gene1581	LC_N17|gene1581	LC_N31|gene1592	LC_N40|gene1545	LC_N80|gene0811	LC_N88|gene2799
ORTHOMCL1192(7)	LC_N16|gene1582	LC_N17|gene1582	LC_N31|gene1593	LC_N40|gene1544	LC_N80|gene0812	LC_N88|gene2798
ORTHOMCL1193(7)	LC_N16|gene1583	LC_N17|gene1583	LC_N31|gene1594	LC_N40|gene1543	LC_N80|gene0813	LC_N88|gene2797
ORTHOMCL1194(7)	LC_N16|gene1584	LC_N17|gene1584	LC_N31|gene1595	LC_N40|gene1542	LC_N80|gene0814	LC_N88|gene2866
ORTHOMCL1195(7)	LC_N16|gene2545	LC_N17|gene2542	LC_N31|gene1596	LC_N40|gene2536	LC_N80|gene0815	LC_N88|gene2867
ORTHOMCL1196(7)	LC_N16|gene2546	LC_N17|gene2543	LC_N31|gene1597	LC_N40|gene2537	LC_N80|gene0816	LC_N88|gene2868
ORTHOMCL1197(7)	LC_N16|gene2547	LC_N17|gene2544	LC_N31|gene1598	LC_N40|gene2538	LC_N80|gene0817	LC_N88|gene2869
ORTHOMCL1198(7)	LC_N16|gene2548	LC_N17|gene2545	LC_N31|gene1599	LC_N40|gene2539	LC_N80|gene0818	LC_N88|gene2870
ORTHOMCL1199(7)	LC_N16|gene2549	LC_N17|gene2546	LC_N31|gene1600	LC_N40|gene2540	LC_N80|gene0819	LC_N88|gene2871
ORTHOMCL1200(7)	LC_N16|gene2550	LC_N17|gene2547	LC_N31|gene1601	LC_N40|gene2541	LC_N80|gene0820	LC_N88|gene2872
ORTHOMCL1201(7)	LC_N16|gene1228	LC_N17|gene1229	LC_N31|gene1603	LC_N40|gene1228	LC_N80|gene0822	LC_N88|gene2534
ORTHOMCL1202(7)	LC_N16|gene1227	LC_N17|gene1228	LC_N31|gene1604	LC_N40|gene1227	LC_N80|gene0823	LC_N88|gene2535
ORTHOMCL1203(7)	LC_N16|gene1226	LC_N17|gene1227	LC_N31|gene1605	LC_N40|gene1226	LC_N80|gene0824	LC_N88|gene2536
ORTHOMCL1204(7)	LC_N16|gene1225	LC_N17|gene1226	LC_N31|gene1606	LC_N40|gene1225	LC_N80|gene0826	LC_N88|gene2537
ORTHOMCL1205(7)	LC_N16|gene1224	LC_N17|gene1225	LC_N31|gene1607	LC_N40|gene1224	LC_N80|gene0827	LC_N88|gene2538
ORTHOMCL1206(7)	LC_N16|gene1223	LC_N17|gene1224	LC_N31|gene1608	LC_N40|gene1223	LC_N80|gene0828	LC_N88|gene2539
ORTHOMCL1207(7)	LC_N16|gene1222	LC_N17|gene1223	LC_N31|gene1609	LC_N40|gene1222	LC_N80|gene0829	LC_N88|gene2540
ORTHOMCL1208(7)	LC_N16|gene1221	LC_N17|gene1222	LC_N31|gene1610	LC_N40|gene1221	LC_N80|gene0830	LC_N88|gene2541
ORTHOMCL1209(7)	LC_N16|gene1220	LC_N17|gene1221	LC_N31|gene1611	LC_N40|gene1220	LC_N80|gene0831	LC_N88|gene2542
ORTHOMCL1210(7)	LC_N16|gene1219	LC_N17|gene1220	LC_N31|gene1612	LC_N40|gene1219	LC_N80|gene0832	LC_N88|gene2543
ORTHOMCL1211(7)	LC_N16|gene1218	LC_N17|gene1219	LC_N31|gene1613	LC_N40|gene1218	LC_N80|gene0833	LC_N88|gene2544
ORTHOMCL1212(7)	LC_N16|gene1217	LC_N17|gene1218	LC_N31|gene1615	LC_N40|gene1217	LC_N80|gene0835	LC_N88|gene2545
ORTHOMCL1213(7)	LC_N16|gene1216	LC_N17|gene1217	LC_N31|gene1616	LC_N40|gene1216	LC_N80|gene0836	LC_N88|gene2546
ORTHOMCL1214(7)	LC_N16|gene1215	LC_N17|gene1216	LC_N31|gene1617	LC_N40|gene1215	LC_N80|gene0837	LC_N88|gene2547
ORTHOMCL1215(7)	LC_N16|gene1214	LC_N17|gene1215	LC_N31|gene1618	LC_N40|gene1214	LC_N80|gene0838	LC_N88|gene2548
ORTHOMCL1216(7)	LC_N16|gene1213	LC_N17|gene1214	LC_N31|gene1619	LC_N40|gene1213	LC_N80|gene0839	LC_N88|gene2549
ORTHOMCL1217(7)	LC_N16|gene1212	LC_N17|gene1213	LC_N31|gene1620	LC_N40|gene1212	LC_N80|gene0840	LC_N88|gene2550
ORTHOMCL1218(7)	LC_N16|gene1211	LC_N17|gene1212	LC_N31|gene1621	LC_N40|gene1211	LC_N80|gene0841	LC_N88|gene2551
ORTHOMCL1219(7)	LC_N16|gene1210	LC_N17|gene1211	LC_N31|gene1622	LC_N40|gene1210	LC_N80|gene0842	LC_N88|gene2552
ORTHOMCL1220(7)	LC_N16|gene1209	LC_N17|gene1210	LC_N31|gene1623	LC_N40|gene1209	LC_N80|gene0843	LC_N88|gene2553
ORTHOMCL1221(7)	LC_N16|gene1208	LC_N17|gene1209	LC_N31|gene1624	LC_N40|gene1208	LC_N80|gene0844	LC_N88|gene2554
ORTHOMCL1222(7)	LC_N16|gene1207	LC_N17|gene1208	LC_N31|gene1625	LC_N40|gene1207	LC_N80|gene0845	LC_N88|gene2555
ORTHOMCL1223(7)	LC_N16|gene1206	LC_N17|gene1207	LC_N31|gene1626	LC_N40|gene1206	LC_N80|gene0846	LC_N88|gene2556
ORTHOMCL1224(7)	LC_N16|gene1205	LC_N17|gene1206	LC_N31|gene1627	LC_N40|gene1205	LC_N80|gene0847	LC_N88|gene2557
ORTHOMCL1225(7)	LC_N16|gene1204	LC_N17|gene1205	LC_N31|gene1628	LC_N40|gene1204	LC_N80|gene0848	LC_N88|gene2558
ORTHOMCL1226(7)	LC_N16|gene1203	LC_N17|gene1204	LC_N31|gene1629	LC_N40|gene1203	LC_N80|gene0849	LC_N88|gene2559
ORTHOMCL1227(7)	LC_N16|gene1202	LC_N17|gene1203	LC_N31|gene1630	LC_N40|gene1202	LC_N80|gene0850	LC_N88|gene2560
ORTHOMCL1228(7)	LC_N16|gene1201	LC_N17|gene1202	LC_N31|gene1631	LC_N40|gene1201	LC_N80|gene0851	LC_N88|gene2561
ORTHOMCL1229(7)	LC_N16|gene1200	LC_N17|gene1201	LC_N31|gene1632	LC_N40|gene1200	LC_N80|gene0852	LC_N88|gene2654
ORTHOMCL1230(7)	LC_N16|gene1199	LC_N17|gene1200	LC_N31|gene1633	LC_N40|gene1199	LC_N80|gene0853	LC_N88|gene2653
ORTHOMCL1231(7)	LC_N16|gene1198	LC_N17|gene1199	LC_N31|gene1634	LC_N40|gene1198	LC_N80|gene0854	LC_N88|gene2652
ORTHOMCL1232(7)	LC_N16|gene1197	LC_N17|gene1198	LC_N31|gene1635	LC_N40|gene1197	LC_N80|gene1106	LC_N88|gene2467
ORTHOMCL1233(7)	LC_N16|gene1196	LC_N17|gene1197	LC_N31|gene1636	LC_N40|gene1196	LC_N80|gene1105	LC_N88|gene2466
ORTHOMCL1234(7)	LC_N16|gene1195	LC_N17|gene1196	LC_N31|gene1637	LC_N40|gene1195	LC_N80|gene1104	LC_N88|gene2465
ORTHOMCL1235(7)	LC_N16|gene1194	LC_N17|gene1195	LC_N31|gene1638	LC_N40|gene1194	LC_N80|gene1103	LC_N88|gene2464
ORTHOMCL1236(7)	LC_N16|gene1193	LC_N17|gene1194	LC_N31|gene1639	LC_N40|gene1193	LC_N80|gene1102	LC_N88|gene2463
ORTHOMCL1237(7)	LC_N16|gene1192	LC_N17|gene1193	LC_N31|gene1640	LC_N40|gene1192	LC_N80|gene1101	LC_N88|gene2462
ORTHOMCL1238(7)	LC_N16|gene1191	LC_N17|gene1192	LC_N31|gene1641	LC_N40|gene1191	LC_N80|gene1100	LC_N88|gene2461
ORTHOMCL1239(7)	LC_N16|gene1190	LC_N17|gene1191	LC_N31|gene1642	LC_N40|gene1190	LC_N80|gene1099	LC_N88|gene2460
ORTHOMCL1240(7)	LC_N16|gene1189	LC_N17|gene1190	LC_N31|gene1643	LC_N40|gene1189	LC_N80|gene1098	LC_N88|gene2459
ORTHOMCL1241(7)	LC_N16|gene1188	LC_N17|gene1189	LC_N31|gene1644	LC_N40|gene1188	LC_N80|gene1097	LC_N88|gene2458
ORTHOMCL1242(7)	LC_N16|gene1187	LC_N17|gene1188	LC_N31|gene1645	LC_N40|gene1187	LC_N80|gene1096	LC_N88|gene2457
ORTHOMCL1243(7)	LC_N16|gene1186	LC_N17|gene1187	LC_N31|gene1646	LC_N40|gene1186	LC_N80|gene1095	LC_N88|gene2456
ORTHOMCL1244(7)	LC_N16|gene1185	LC_N17|gene1186	LC_N31|gene1647	LC_N40|gene1185	LC_N80|gene1094	LC_N88|gene2454
ORTHOMCL1245(7)	LC_N16|gene1184	LC_N17|gene1185	LC_N31|gene1648	LC_N40|gene1184	LC_N80|gene1093	LC_N88|gene2453
ORTHOMCL1246(7)	LC_N16|gene1183	LC_N17|gene1184	LC_N31|gene1649	LC_N40|gene1183	LC_N80|gene1092	LC_N88|gene2452
ORTHOMCL1247(7)	LC_N16|gene1182	LC_N17|gene1183	LC_N31|gene1650	LC_N40|gene1182	LC_N80|gene1091	LC_N88|gene2451
ORTHOMCL1248(7)	LC_N16|gene1181	LC_N17|gene1182	LC_N31|gene1651	LC_N40|gene1181	LC_N80|gene1090	LC_N88|gene2450
ORTHOMCL1249(7)	LC_N16|gene1180	LC_N17|gene1181	LC_N31|gene1652	LC_N40|gene1180	LC_N80|gene1089	LC_N88|gene2449
ORTHOMCL1250(7)	LC_N16|gene1179	LC_N17|gene1180	LC_N31|gene1653	LC_N40|gene1179	LC_N80|gene1088	LC_N88|gene2446
ORTHOMCL1251(7)	LC_N16|gene1178	LC_N17|gene1179	LC_N31|gene1654	LC_N40|gene1178	LC_N80|gene1087	LC_N88|gene2445
ORTHOMCL1252(7)	LC_N16|gene1177	LC_N17|gene1178	LC_N31|gene1655	LC_N40|gene1177	LC_N80|gene1086	LC_N88|gene2444
ORTHOMCL1253(7)	LC_N16|gene1176	LC_N17|gene1177	LC_N31|gene1656	LC_N40|gene1176	LC_N80|gene1085	LC_N88|gene2443
ORTHOMCL1254(7)	LC_N16|gene1175	LC_N17|gene1176	LC_N31|gene1657	LC_N40|gene1175	LC_N80|gene1084	LC_N88|gene2442
ORTHOMCL1255(7)	LC_N16|gene1174	LC_N17|gene1175	LC_N31|gene1658	LC_N40|gene1174	LC_N80|gene1083	LC_N88|gene2441
ORTHOMCL1256(7)	LC_N16|gene1173	LC_N17|gene1174	LC_N31|gene1659	LC_N40|gene1173	LC_N80|gene1082	LC_N88|gene2440
ORTHOMCL1257(7)	LC_N16|gene1172	LC_N17|gene1173	LC_N31|gene1660	LC_N40|gene1172	LC_N80|gene1081	LC_N88|gene2111
ORTHOMCL1258(7)	LC_N16|gene1171	LC_N17|gene1172	LC_N31|gene1661	LC_N40|gene1171	LC_N80|gene1080	LC_N88|gene2110
ORTHOMCL1259(7)	LC_N16|gene1170	LC_N17|gene1171	LC_N31|gene1662	LC_N40|gene1170	LC_N80|gene1079	LC_N88|gene2109
ORTHOMCL1260(7)	LC_N16|gene2754	LC_N17|gene2764	LC_N31|gene1663	LC_N40|gene2753	LC_N80|gene1078	LC_N88|gene2108
ORTHOMCL1261(7)	LC_N16|gene2753	LC_N17|gene2763	LC_N31|gene1664	LC_N40|gene2754	LC_N80|gene1077	LC_N88|gene2107
ORTHOMCL1262(7)	LC_N16|gene2093	LC_N17|gene2087	LC_N31|gene1665	LC_N40|gene2094	LC_N80|gene1076	LC_N88|gene2106
ORTHOMCL1263(7)	LC_N16|gene2094	LC_N17|gene2088	LC_N31|gene1666	LC_N40|gene2095	LC_N80|gene1075	LC_N88|gene2105
ORTHOMCL1264(7)	LC_N16|gene2095	LC_N17|gene2089	LC_N31|gene1667	LC_N40|gene2096	LC_N80|gene1074	LC_N88|gene2104
ORTHOMCL1265(7)	LC_N16|gene2096	LC_N17|gene2090	LC_N31|gene1668	LC_N40|gene2097	LC_N80|gene1073	LC_N88|gene2103
ORTHOMCL1266(7)	LC_N16|gene2097	LC_N17|gene2091	LC_N31|gene1669	LC_N40|gene2098	LC_N80|gene1072	LC_N88|gene2102
ORTHOMCL1267(7)	LC_N16|gene2098	LC_N17|gene2092	LC_N31|gene1670	LC_N40|gene2099	LC_N80|gene1071	LC_N88|gene2101
ORTHOMCL1268(7)	LC_N16|gene2099	LC_N17|gene2093	LC_N31|gene1671	LC_N40|gene2100	LC_N80|gene1070	LC_N88|gene2100
ORTHOMCL1269(7)	LC_N16|gene2100	LC_N17|gene2094	LC_N31|gene1672	LC_N40|gene2101	LC_N80|gene1069	LC_N88|gene2099
ORTHOMCL1270(7)	LC_N16|gene2101	LC_N17|gene2095	LC_N31|gene1673	LC_N40|gene2102	LC_N80|gene1068	LC_N88|gene2098
ORTHOMCL1271(7)	LC_N16|gene2102	LC_N17|gene2096	LC_N31|gene1674	LC_N40|gene2103	LC_N80|gene1067	LC_N88|gene2097
ORTHOMCL1272(7)	LC_N16|gene2103	LC_N17|gene2097	LC_N31|gene1675	LC_N40|gene2104	LC_N80|gene1066	LC_N88|gene2096
ORTHOMCL1273(7)	LC_N16|gene2104	LC_N17|gene2098	LC_N31|gene1676	LC_N40|gene2105	LC_N80|gene1065	LC_N88|gene2095
ORTHOMCL1274(7)	LC_N16|gene2105	LC_N17|gene2099	LC_N31|gene1677	LC_N40|gene2106	LC_N80|gene1064	LC_N88|gene2094
ORTHOMCL1275(7)	LC_N16|gene2106	LC_N17|gene2100	LC_N31|gene1678	LC_N40|gene2107	LC_N80|gene1063	LC_N88|gene2093
ORTHOMCL1276(7)	LC_N16|gene2107	LC_N17|gene2101	LC_N31|gene1679	LC_N40|gene2108	LC_N80|gene1062	LC_N88|gene2092
ORTHOMCL1277(7)	LC_N16|gene2108	LC_N17|gene2102	LC_N31|gene1680	LC_N40|gene2109	LC_N80|gene1061	LC_N88|gene2091
ORTHOMCL1278(7)	LC_N16|gene2110	LC_N17|gene2104	LC_N31|gene1682	LC_N40|gene2111	LC_N80|gene1059	LC_N88|gene2088
ORTHOMCL1279(7)	LC_N16|gene2111	LC_N17|gene2105	LC_N31|gene1683	LC_N40|gene2112	LC_N80|gene2116	LC_N88|gene2087
ORTHOMCL1280(7)	LC_N16|gene2112	LC_N17|gene2106	LC_N31|gene1684	LC_N40|gene2113	LC_N80|gene2117	LC_N88|gene2086
ORTHOMCL1281(7)	LC_N16|gene2113	LC_N17|gene2107	LC_N31|gene1685	LC_N40|gene2114	LC_N80|gene2118	LC_N88|gene2085
ORTHOMCL1282(7)	LC_N16|gene2114	LC_N17|gene2108	LC_N31|gene1686	LC_N40|gene2115	LC_N80|gene2119	LC_N88|gene2084
ORTHOMCL1283(7)	LC_N16|gene0252	LC_N17|gene0251	LC_N31|gene1422	LC_N40|gene0250	LC_N80|gene0580	LC_N88|gene0518
ORTHOMCL1284(7)	LC_N16|gene0251	LC_N17|gene0250	LC_N31|gene1423	LC_N40|gene0249	LC_N80|gene0581	LC_N88|gene0519
ORTHOMCL1285(7)	LC_N16|gene0250	LC_N17|gene0249	LC_N31|gene1424	LC_N40|gene0248	LC_N80|gene0582	LC_N88|gene0520
ORTHOMCL1286(7)	LC_N16|gene0249	LC_N17|gene0248	LC_N31|gene1425	LC_N40|gene0247	LC_N80|gene0583	LC_N88|gene0521
ORTHOMCL1287(7)	LC_N16|gene0248	LC_N17|gene0247	LC_N31|gene1426	LC_N40|gene0246	LC_N80|gene0584	LC_N88|gene0522
ORTHOMCL1288(7)	LC_N16|gene0247	LC_N17|gene0246	LC_N31|gene1427	LC_N40|gene0245	LC_N80|gene0585	LC_N88|gene0523
ORTHOMCL1289(7)	LC_N16|gene0246	LC_N17|gene0245	LC_N31|gene1428	LC_N40|gene0244	LC_N80|gene1236	LC_N88|gene0524
ORTHOMCL1290(7)	LC_N16|gene0245	LC_N17|gene0244	LC_N31|gene1429	LC_N40|gene0243	LC_N80|gene1238	LC_N88|gene0525
ORTHOMCL1291(7)	LC_N16|gene0244	LC_N17|gene0243	LC_N31|gene1430	LC_N40|gene0242	LC_N80|gene1239	LC_N88|gene0526
ORTHOMCL1292(7)	LC_N16|gene0243	LC_N17|gene0242	LC_N31|gene1431	LC_N40|gene0241	LC_N80|gene1240	LC_N88|gene0527
ORTHOMCL1293(7)	LC_N16|gene0237	LC_N17|gene0236	LC_N31|gene1437	LC_N40|gene0235	LC_N80|gene1242	LC_N88|gene0533
ORTHOMCL1294(7)	LC_N16|gene0236	LC_N17|gene0235	LC_N31|gene1438	LC_N40|gene0234	LC_N80|gene1243	LC_N88|gene0534
ORTHOMCL1295(7)	LC_N16|gene0235	LC_N17|gene0234	LC_N31|gene1439	LC_N40|gene0233	LC_N80|gene1244	LC_N88|gene0535
ORTHOMCL1296(7)	LC_N16|gene0355	LC_N17|gene0353	LC_N31|gene1440	LC_N40|gene0353	LC_N80|gene1245	LC_N88|gene0536
ORTHOMCL1297(7)	LC_N16|gene0356	LC_N17|gene0354	LC_N31|gene1441	LC_N40|gene0354	LC_N80|gene1246	LC_N88|gene0537
ORTHOMCL1298(7)	LC_N16|gene0357	LC_N17|gene0355	LC_N31|gene1442	LC_N40|gene0355	LC_N80|gene1247	LC_N88|gene0538
ORTHOMCL1299(7)	LC_N16|gene0358	LC_N17|gene0356	LC_N31|gene1443	LC_N40|gene0356	LC_N80|gene1248	LC_N88|gene0539
ORTHOMCL1300(7)	LC_N16|gene0359	LC_N17|gene0357	LC_N31|gene1444	LC_N40|gene0357	LC_N80|gene1249	LC_N88|gene0540
ORTHOMCL1301(7)	LC_N16|gene0360	LC_N17|gene0358	LC_N31|gene1445	LC_N40|gene0358	LC_N80|gene1250	LC_N88|gene0541
ORTHOMCL1302(7)	LC_N16|gene0361	LC_N17|gene0359	LC_N31|gene1446	LC_N40|gene0359	LC_N80|gene1251	LC_N88|gene0542
ORTHOMCL1303(7)	LC_N16|gene0362	LC_N17|gene0360	LC_N31|gene1447	LC_N40|gene0360	LC_N80|gene1252	LC_N88|gene0543
ORTHOMCL1304(7)	LC_N16|gene0363	LC_N17|gene0361	LC_N31|gene1448	LC_N40|gene0361	LC_N80|gene1253	LC_N88|gene0544
ORTHOMCL1305(7)	LC_N16|gene0364	LC_N17|gene0362	LC_N31|gene1449	LC_N40|gene0362	LC_N80|gene1254	LC_N88|gene0545
ORTHOMCL1306(7)	LC_N16|gene0366	LC_N17|gene0364	LC_N31|gene1451	LC_N40|gene0364	LC_N80|gene1256	LC_N88|gene0547
ORTHOMCL1307(7)	LC_N16|gene0367	LC_N17|gene0365	LC_N31|gene1452	LC_N40|gene0365	LC_N80|gene1257	LC_N88|gene0548
ORTHOMCL1308(7)	LC_N16|gene0368	LC_N17|gene0366	LC_N31|gene1453	LC_N40|gene0366	LC_N80|gene1258	LC_N88|gene0549
ORTHOMCL1309(7)	LC_N16|gene0369	LC_N17|gene0367	LC_N31|gene1454	LC_N40|gene0367	LC_N80|gene1259	LC_N88|gene0550
ORTHOMCL1310(7)	LC_N16|gene0370	LC_N17|gene0368	LC_N31|gene1455	LC_N40|gene0368	LC_N80|gene1260	LC_N88|gene0551
ORTHOMCL1311(7)	LC_N16|gene0371	LC_N17|gene0369	LC_N31|gene1456	LC_N40|gene0369	LC_N80|gene1261	LC_N88|gene0552
ORTHOMCL1312(7)	LC_N16|gene0372	LC_N17|gene0370	LC_N31|gene1457	LC_N40|gene0370	LC_N80|gene1262	LC_N88|gene0553
ORTHOMCL1313(7)	LC_N16|gene0373	LC_N17|gene0371	LC_N31|gene1458	LC_N40|gene0371	LC_N80|gene1263	LC_N88|gene0554
ORTHOMCL1314(7)	LC_N16|gene0374	LC_N17|gene0372	LC_N31|gene1459	LC_N40|gene0372	LC_N80|gene1264	LC_N88|gene0555
ORTHOMCL1315(7)	LC_N16|gene0375	LC_N17|gene0373	LC_N31|gene1460	LC_N40|gene0373	LC_N80|gene1265	LC_N88|gene0556
ORTHOMCL1316(7)	LC_N16|gene0376	LC_N17|gene0374	LC_N31|gene1461	LC_N40|gene0374	LC_N80|gene1266	LC_N88|gene0557
ORTHOMCL1317(7)	LC_N16|gene0377	LC_N17|gene0375	LC_N31|gene1462	LC_N40|gene0375	LC_N80|gene1267	LC_N88|gene0558
ORTHOMCL1318(7)	LC_N16|gene0378	LC_N17|gene0376	LC_N31|gene1463	LC_N40|gene0376	LC_N80|gene1268	LC_N88|gene0559
ORTHOMCL1319(7)	LC_N16|gene0379	LC_N17|gene0377	LC_N31|gene1464	LC_N40|gene0377	LC_N80|gene1269	LC_N88|gene0560
ORTHOMCL1320(7)	LC_N16|gene0380	LC_N17|gene0378	LC_N31|gene1465	LC_N40|gene0378	LC_N80|gene1270	LC_N88|gene0561
ORTHOMCL1321(7)	LC_N16|gene0381	LC_N17|gene0379	LC_N31|gene1466	LC_N40|gene0379	LC_N80|gene1271	LC_N88|gene0563
ORTHOMCL1322(7)	LC_N16|gene0382	LC_N17|gene0380	LC_N31|gene1467	LC_N40|gene0380	LC_N80|gene1272	LC_N88|gene0564
ORTHOMCL1323(7)	LC_N16|gene0383	LC_N17|gene0381	LC_N31|gene1468	LC_N40|gene0381	LC_N80|gene1273	LC_N88|gene0565
ORTHOMCL1324(7)	LC_N16|gene0384	LC_N17|gene0382	LC_N31|gene1469	LC_N40|gene0382	LC_N80|gene1274	LC_N88|gene0566
ORTHOMCL1325(7)	LC_N16|gene0385	LC_N17|gene0383	LC_N31|gene1470	LC_N40|gene0383	LC_N80|gene1275	LC_N88|gene0567
ORTHOMCL1326(7)	LC_N16|gene0386	LC_N17|gene0384	LC_N31|gene1471	LC_N40|gene0384	LC_N80|gene1276	LC_N88|gene0568
ORTHOMCL1327(7)	LC_N16|gene0387	LC_N17|gene0385	LC_N31|gene1472	LC_N40|gene0385	LC_N80|gene1277	LC_N88|gene0569
ORTHOMCL1328(7)	LC_N16|gene0388	LC_N17|gene0386	LC_N31|gene1473	LC_N40|gene0386	LC_N80|gene1278	LC_N88|gene0570
ORTHOMCL1329(7)	LC_N16|gene0389	LC_N17|gene0387	LC_N31|gene1474	LC_N40|gene0387	LC_N80|gene1279	LC_N88|gene0571
ORTHOMCL1330(7)	LC_N16|gene0390	LC_N17|gene0388	LC_N31|gene1475	LC_N40|gene0388	LC_N80|gene1280	LC_N88|gene0572
ORTHOMCL1331(7)	LC_N16|gene0391	LC_N17|gene0389	LC_N31|gene1476	LC_N40|gene0389	LC_N80|gene1281	LC_N88|gene0573
ORTHOMCL1332(7)	LC_N16|gene0392	LC_N17|gene0390	LC_N31|gene1477	LC_N40|gene0390	LC_N80|gene1451	LC_N88|gene0574
ORTHOMCL1333(7)	LC_N16|gene0393	LC_N17|gene0391	LC_N31|gene1478	LC_N40|gene0391	LC_N80|gene1450	LC_N88|gene0575
ORTHOMCL1334(7)	LC_N16|gene0394	LC_N17|gene0392	LC_N31|gene1479	LC_N40|gene0392	LC_N80|gene1449	LC_N88|gene0576
ORTHOMCL1335(7)	LC_N16|gene0395	LC_N17|gene0393	LC_N31|gene1480	LC_N40|gene0393	LC_N80|gene1448	LC_N88|gene0577
ORTHOMCL1336(7)	LC_N16|gene0396	LC_N17|gene0394	LC_N31|gene1481	LC_N40|gene0394	LC_N80|gene1447	LC_N88|gene0578
ORTHOMCL1337(7)	LC_N16|gene0397	LC_N17|gene0395	LC_N31|gene1482	LC_N40|gene0395	LC_N80|gene1446	LC_N88|gene0579
ORTHOMCL1338(7)	LC_N16|gene0398	LC_N17|gene0396	LC_N31|gene1483	LC_N40|gene0396	LC_N80|gene1445	LC_N88|gene0580
ORTHOMCL1339(7)	LC_N16|gene0399	LC_N17|gene0397	LC_N31|gene1484	LC_N40|gene0397	LC_N80|gene1444	LC_N88|gene0581
ORTHOMCL1340(7)	LC_N16|gene0400	LC_N17|gene0398	LC_N31|gene1485	LC_N40|gene0398	LC_N80|gene1443	LC_N88|gene0582
ORTHOMCL1341(7)	LC_N16|gene0401	LC_N17|gene0399	LC_N31|gene1486	LC_N40|gene0399	LC_N80|gene1442	LC_N88|gene0583
ORTHOMCL1342(7)	LC_N16|gene0402	LC_N17|gene0400	LC_N31|gene1487	LC_N40|gene0400	LC_N80|gene1441	LC_N88|gene0584
ORTHOMCL1343(7)	LC_N16|gene0403	LC_N17|gene0401	LC_N31|gene1488	LC_N40|gene0401	LC_N80|gene1440	LC_N88|gene0585
ORTHOMCL1344(7)	LC_N16|gene0404	LC_N17|gene0402	LC_N31|gene1489	LC_N40|gene0402	LC_N80|gene1439	LC_N88|gene0586
ORTHOMCL1345(7)	LC_N16|gene0405	LC_N17|gene0403	LC_N31|gene1490	LC_N40|gene0403	LC_N80|gene1438	LC_N88|gene0587
ORTHOMCL1346(7)	LC_N16|gene0406	LC_N17|gene0404	LC_N31|gene1491	LC_N40|gene0404	LC_N80|gene1437	LC_N88|gene0610
ORTHOMCL1347(7)	LC_N16|gene0407	LC_N17|gene0405	LC_N31|gene1492	LC_N40|gene0405	LC_N80|gene1436	LC_N88|gene0611
ORTHOMCL1348(7)	LC_N16|gene0408	LC_N17|gene0406	LC_N31|gene1493	LC_N40|gene0406	LC_N80|gene1435	LC_N88|gene0612
ORTHOMCL1349(7)	LC_N16|gene0409	LC_N17|gene0407	LC_N31|gene1495	LC_N40|gene0407	LC_N80|gene1434	LC_N88|gene0613
ORTHOMCL1350(7)	LC_N16|gene0410	LC_N17|gene0408	LC_N31|gene1496	LC_N40|gene0408	LC_N80|gene1433	LC_N88|gene0614
ORTHOMCL1351(7)	LC_N16|gene0411	LC_N17|gene0409	LC_N31|gene1497	LC_N40|gene0409	LC_N80|gene1432	LC_N88|gene0615
ORTHOMCL1352(7)	LC_N16|gene0412	LC_N17|gene0410	LC_N31|gene1498	LC_N40|gene0410	LC_N80|gene1431	LC_N88|gene0616
ORTHOMCL1353(7)	LC_N16|gene0413	LC_N17|gene0411	LC_N31|gene1499	LC_N40|gene0411	LC_N80|gene1430	LC_N88|gene0617
ORTHOMCL1354(7)	LC_N16|gene0414	LC_N17|gene0412	LC_N31|gene1500	LC_N40|gene0412	LC_N80|gene1429	LC_N88|gene0618
ORTHOMCL1355(7)	LC_N16|gene0415	LC_N17|gene0413	LC_N31|gene1501	LC_N40|gene0413	LC_N80|gene1428	LC_N88|gene0619
ORTHOMCL1356(7)	LC_N16|gene0416	LC_N17|gene0414	LC_N31|gene1502	LC_N40|gene0414	LC_N80|gene1427	LC_N88|gene0620
ORTHOMCL1357(7)	LC_N16|gene0417	LC_N17|gene0415	LC_N31|gene1503	LC_N40|gene0415	LC_N80|gene1426	LC_N88|gene0621
ORTHOMCL1358(7)	LC_N16|gene0418	LC_N17|gene0416	LC_N31|gene1504	LC_N40|gene0416	LC_N80|gene1425	LC_N88|gene0622
ORTHOMCL1359(7)	LC_N16|gene0420	LC_N17|gene0418	LC_N31|gene1505	LC_N40|gene0418	LC_N80|gene1423	LC_N88|gene0624
ORTHOMCL1360(7)	LC_N16|gene0421	LC_N17|gene0419	LC_N31|gene1506	LC_N40|gene0419	LC_N80|gene1422	LC_N88|gene0625
ORTHOMCL1361(7)	LC_N16|gene0422	LC_N17|gene0420	LC_N31|gene1507	LC_N40|gene0420	LC_N80|gene1421	LC_N88|gene0626
ORTHOMCL1362(7)	LC_N16|gene0423	LC_N17|gene0421	LC_N31|gene1508	LC_N40|gene0421	LC_N80|gene1420	LC_N88|gene0627
ORTHOMCL1363(7)	LC_N16|gene0424	LC_N17|gene0422	LC_N31|gene1509	LC_N40|gene0422	LC_N80|gene1419	LC_N88|gene0628
ORTHOMCL1364(7)	LC_N16|gene0425	LC_N17|gene0423	LC_N31|gene1510	LC_N40|gene0423	LC_N80|gene1418	LC_N88|gene0629
ORTHOMCL1365(7)	LC_N16|gene0426	LC_N17|gene0424	LC_N31|gene1511	LC_N40|gene0424	LC_N80|gene1417	LC_N88|gene0630
ORTHOMCL1366(7)	LC_N16|gene0427	LC_N17|gene0425	LC_N31|gene1512	LC_N40|gene0425	LC_N80|gene1416	LC_N88|gene0631
ORTHOMCL1367(7)	LC_N16|gene0428	LC_N17|gene0426	LC_N31|gene1513	LC_N40|gene0426	LC_N80|gene1415	LC_N88|gene0632
ORTHOMCL1368(7)	LC_N16|gene0429	LC_N17|gene0427	LC_N31|gene1514	LC_N40|gene0427	LC_N80|gene1414	LC_N88|gene0633
ORTHOMCL1369(7)	LC_N16|gene0430	LC_N17|gene0428	LC_N31|gene1515	LC_N40|gene0428	LC_N80|gene1413	LC_N88|gene0634
ORTHOMCL1370(7)	LC_N16|gene0431	LC_N17|gene0429	LC_N31|gene1516	LC_N40|gene0429	LC_N80|gene1412	LC_N88|gene0635
ORTHOMCL1371(7)	LC_N16|gene0432	LC_N17|gene0430	LC_N31|gene1517	LC_N40|gene0430	LC_N80|gene1411	LC_N88|gene0636
ORTHOMCL1372(7)	LC_N16|gene0433	LC_N17|gene0431	LC_N31|gene1518	LC_N40|gene0431	LC_N80|gene1410	LC_N88|gene0637
ORTHOMCL1373(7)	LC_N16|gene0434	LC_N17|gene0432	LC_N31|gene1519	LC_N40|gene0432	LC_N80|gene2043	LC_N88|gene0638
ORTHOMCL1374(7)	LC_N16|gene0435	LC_N17|gene0433	LC_N31|gene1520	LC_N40|gene0433	LC_N80|gene2042	LC_N88|gene0639
ORTHOMCL1375(7)	LC_N16|gene0436	LC_N17|gene0434	LC_N31|gene1521	LC_N40|gene0434	LC_N80|gene2041	LC_N88|gene0640
ORTHOMCL1376(7)	LC_N16|gene0437	LC_N17|gene0435	LC_N31|gene1522	LC_N40|gene0435	LC_N80|gene2040	LC_N88|gene0641
ORTHOMCL1377(7)	LC_N16|gene0438	LC_N17|gene0436	LC_N31|gene1523	LC_N40|gene0436	LC_N80|gene2039	LC_N88|gene0642
ORTHOMCL1378(7)	LC_N16|gene0439	LC_N17|gene0437	LC_N31|gene1524	LC_N40|gene0437	LC_N80|gene2038	LC_N88|gene0643
ORTHOMCL1379(7)	LC_N16|gene0440	LC_N17|gene0438	LC_N31|gene1525	LC_N40|gene0438	LC_N80|gene2037	LC_N88|gene0644
ORTHOMCL1380(7)	LC_N16|gene0441	LC_N17|gene0439	LC_N31|gene1526	LC_N40|gene0439	LC_N80|gene2036	LC_N88|gene0645
ORTHOMCL1381(7)	LC_N16|gene0442	LC_N17|gene0440	LC_N31|gene1527	LC_N40|gene0440	LC_N80|gene2035	LC_N88|gene0646
ORTHOMCL1382(7)	LC_N16|gene0443	LC_N17|gene0441	LC_N31|gene1528	LC_N40|gene0441	LC_N80|gene2034	LC_N88|gene0647
ORTHOMCL1383(7)	LC_N16|gene0445	LC_N17|gene0443	LC_N31|gene1530	LC_N40|gene0443	LC_N80|gene2032	LC_N88|gene0649
ORTHOMCL1384(7)	LC_N16|gene0446	LC_N17|gene0444	LC_N31|gene1531	LC_N40|gene0444	LC_N80|gene2031	LC_N88|gene0650
ORTHOMCL1385(7)	LC_N16|gene0447	LC_N17|gene0445	LC_N31|gene1532	LC_N40|gene0445	LC_N80|gene2030	LC_N88|gene0651
ORTHOMCL1386(7)	LC_N16|gene0448	LC_N17|gene0446	LC_N31|gene1533	LC_N40|gene0446	LC_N80|gene2029	LC_N88|gene0652
ORTHOMCL1387(7)	LC_N16|gene0450	LC_N17|gene0448	LC_N31|gene1534	LC_N40|gene0448	LC_N80|gene2027	LC_N88|gene0654
ORTHOMCL1388(7)	LC_N16|gene0451	LC_N17|gene0449	LC_N31|gene1535	LC_N40|gene0449	LC_N80|gene2026	LC_N88|gene0655
ORTHOMCL1389(7)	LC_N16|gene0452	LC_N17|gene0450	LC_N31|gene1536	LC_N40|gene0450	LC_N80|gene2025	LC_N88|gene0656
ORTHOMCL1390(7)	LC_N16|gene0453	LC_N17|gene0451	LC_N31|gene1537	LC_N40|gene0451	LC_N80|gene2024	LC_N88|gene0657
ORTHOMCL1391(7)	LC_N16|gene0454	LC_N17|gene0452	LC_N31|gene1538	LC_N40|gene0452	LC_N80|gene2023	LC_N88|gene0658
ORTHOMCL1392(7)	LC_N16|gene0455	LC_N17|gene0453	LC_N31|gene1539	LC_N40|gene0453	LC_N80|gene2022	LC_N88|gene0659
ORTHOMCL1393(7)	LC_N16|gene0456	LC_N17|gene0454	LC_N31|gene1540	LC_N40|gene0454	LC_N80|gene2021	LC_N88|gene0660
ORTHOMCL1394(7)	LC_N16|gene0457	LC_N17|gene0455	LC_N31|gene1541	LC_N40|gene0455	LC_N80|gene2020	LC_N88|gene0661
ORTHOMCL1395(7)	LC_N16|gene0458	LC_N17|gene0456	LC_N31|gene1542	LC_N40|gene0456	LC_N80|gene2019	LC_N88|gene0662
ORTHOMCL1396(7)	LC_N16|gene1330	LC_N17|gene1331	LC_N31|gene1688	LC_N40|gene1330	LC_N80|gene1779	LC_N88|gene0758
ORTHOMCL1397(7)	LC_N16|gene1331	LC_N17|gene1332	LC_N31|gene1689	LC_N40|gene1331	LC_N80|gene1780	LC_N88|gene0757
ORTHOMCL1398(7)	LC_N16|gene1332	LC_N17|gene1333	LC_N31|gene1690	LC_N40|gene1332	LC_N80|gene1781	LC_N88|gene0756
ORTHOMCL1399(7)	LC_N16|gene1333	LC_N17|gene1334	LC_N31|gene1691	LC_N40|gene1333	LC_N80|gene1782	LC_N88|gene0755
ORTHOMCL1400(7)	LC_N16|gene1334	LC_N17|gene1335	LC_N31|gene1692	LC_N40|gene1334	LC_N80|gene1783	LC_N88|gene0754
ORTHOMCL1401(7)	LC_N16|gene1335	LC_N17|gene1336	LC_N31|gene1693	LC_N40|gene1335	LC_N80|gene1784	LC_N88|gene0753
ORTHOMCL1402(7)	LC_N16|gene1336	LC_N17|gene1337	LC_N31|gene1694	LC_N40|gene1336	LC_N80|gene1785	LC_N88|gene0752
ORTHOMCL1403(7)	LC_N16|gene1337	LC_N17|gene1338	LC_N31|gene1695	LC_N40|gene1337	LC_N80|gene1786	LC_N88|gene0751
ORTHOMCL1404(7)	LC_N16|gene1338	LC_N17|gene1339	LC_N31|gene1696	LC_N40|gene1338	LC_N80|gene1787	LC_N88|gene0750
ORTHOMCL1405(7)	LC_N16|gene1339	LC_N17|gene1340	LC_N31|gene1697	LC_N40|gene1339	LC_N80|gene1788	LC_N88|gene0749
ORTHOMCL1406(7)	LC_N16|gene1340	LC_N17|gene1341	LC_N31|gene1698	LC_N40|gene1340	LC_N80|gene1789	LC_N88|gene0748
ORTHOMCL1407(7)	LC_N16|gene1341	LC_N17|gene1342	LC_N31|gene1699	LC_N40|gene1341	LC_N80|gene1790	LC_N88|gene0747
ORTHOMCL1408(7)	LC_N16|gene1342	LC_N17|gene1343	LC_N31|gene1700	LC_N40|gene1342	LC_N80|gene1791	LC_N88|gene0746
ORTHOMCL1409(7)	LC_N16|gene1343	LC_N17|gene1344	LC_N31|gene1701	LC_N40|gene1343	LC_N80|gene1792	LC_N88|gene0745
ORTHOMCL1410(7)	LC_N16|gene1344	LC_N17|gene1345	LC_N31|gene1702	LC_N40|gene1344	LC_N80|gene1793	LC_N88|gene0744
ORTHOMCL1411(7)	LC_N16|gene1345	LC_N17|gene1346	LC_N31|gene1703	LC_N40|gene1345	LC_N80|gene1794	LC_N88|gene0743
ORTHOMCL1412(7)	LC_N16|gene0898	LC_N17|gene0898	LC_N31|gene1706	LC_N40|gene0812	LC_N80|gene1174	LC_N88|gene0740
ORTHOMCL1413(7)	LC_N16|gene0897	LC_N17|gene0897	LC_N31|gene1707	LC_N40|gene0813	LC_N80|gene1169	LC_N88|gene0739
ORTHOMCL1414(7)	LC_N16|gene0895	LC_N17|gene0895	LC_N31|gene1709	LC_N40|gene0815	LC_N80|gene1167	LC_N88|gene0737
ORTHOMCL1415(7)	LC_N16|gene0894	LC_N17|gene0894	LC_N31|gene1710	LC_N40|gene0816	LC_N80|gene1166	LC_N88|gene0735
ORTHOMCL1416(7)	LC_N16|gene0890	LC_N17|gene0890	LC_N31|gene1711	LC_N40|gene0820	LC_N80|gene1162	LC_N88|gene0731
ORTHOMCL1417(7)	LC_N16|gene0889	LC_N17|gene0889	LC_N31|gene1712	LC_N40|gene0821	LC_N80|gene1161	LC_N88|gene0730
ORTHOMCL1418(7)	LC_N16|gene0888	LC_N17|gene0888	LC_N31|gene1713	LC_N40|gene0822	LC_N80|gene1160	LC_N88|gene0729
ORTHOMCL1419(7)	LC_N16|gene0884	LC_N17|gene0884	LC_N31|gene1714	LC_N40|gene0826	LC_N80|gene1157	LC_N88|gene0726
ORTHOMCL1420(7)	LC_N16|gene0883	LC_N17|gene0883	LC_N31|gene1715	LC_N40|gene0827	LC_N80|gene1156	LC_N88|gene0725
ORTHOMCL1421(7)	LC_N16|gene0882	LC_N17|gene0882	LC_N31|gene1716	LC_N40|gene0828	LC_N80|gene1155	LC_N88|gene0724
ORTHOMCL1422(7)	LC_N16|gene0881	LC_N17|gene0881	LC_N31|gene1717	LC_N40|gene0829	LC_N80|gene1154	LC_N88|gene0723
ORTHOMCL1423(7)	LC_N16|gene0880	LC_N17|gene0880	LC_N31|gene1718	LC_N40|gene0830	LC_N80|gene1153	LC_N88|gene0722
ORTHOMCL1424(7)	LC_N16|gene0879	LC_N17|gene0879	LC_N31|gene1719	LC_N40|gene0831	LC_N80|gene1152	LC_N88|gene0721
ORTHOMCL1425(7)	LC_N16|gene0878	LC_N17|gene0878	LC_N31|gene1720	LC_N40|gene0832	LC_N80|gene1151	LC_N88|gene0720
ORTHOMCL1426(7)	LC_N16|gene0877	LC_N17|gene0877	LC_N31|gene1721	LC_N40|gene0833	LC_N80|gene1150	LC_N88|gene0719
ORTHOMCL1427(7)	LC_N16|gene0876	LC_N17|gene0876	LC_N31|gene1722	LC_N40|gene0834	LC_N80|gene1149	LC_N88|gene0718
ORTHOMCL1428(7)	LC_N16|gene0875	LC_N17|gene0875	LC_N31|gene1723	LC_N40|gene0835	LC_N80|gene1148	LC_N88|gene0717
ORTHOMCL1429(7)	LC_N16|gene0874	LC_N17|gene0874	LC_N31|gene1724	LC_N40|gene0836	LC_N80|gene1147	LC_N88|gene0716
ORTHOMCL1430(7)	LC_N16|gene0873	LC_N17|gene0873	LC_N31|gene1725	LC_N40|gene0837	LC_N80|gene1146	LC_N88|gene0715
ORTHOMCL1431(7)	LC_N16|gene0872	LC_N17|gene0872	LC_N31|gene1726	LC_N40|gene0838	LC_N80|gene1145	LC_N88|gene0714
ORTHOMCL1432(7)	LC_N16|gene0871	LC_N17|gene0871	LC_N31|gene1727	LC_N40|gene0839	LC_N80|gene1144	LC_N88|gene0713
ORTHOMCL1433(7)	LC_N16|gene0870	LC_N17|gene0870	LC_N31|gene1728	LC_N40|gene0840	LC_N80|gene1143	LC_N88|gene0712
ORTHOMCL1434(7)	LC_N16|gene0869	LC_N17|gene0869	LC_N31|gene1729	LC_N40|gene0841	LC_N80|gene1142	LC_N88|gene0711
ORTHOMCL1435(7)	LC_N16|gene0868	LC_N17|gene0868	LC_N31|gene1730	LC_N40|gene0842	LC_N80|gene1141	LC_N88|gene0710
ORTHOMCL1436(7)	LC_N16|gene0867	LC_N17|gene0867	LC_N31|gene1731	LC_N40|gene0843	LC_N80|gene1140	LC_N88|gene0709
ORTHOMCL1437(7)	LC_N16|gene0866	LC_N17|gene0866	LC_N31|gene1732	LC_N40|gene0844	LC_N80|gene1139	LC_N88|gene0708
ORTHOMCL1438(7)	LC_N16|gene0864	LC_N17|gene0864	LC_N31|gene1733	LC_N40|gene0846	LC_N80|gene1138	LC_N88|gene0707
ORTHOMCL1439(7)	LC_N16|gene0863	LC_N17|gene0863	LC_N31|gene1734	LC_N40|gene0847	LC_N80|gene1137	LC_N88|gene0706
ORTHOMCL1440(7)	LC_N16|gene0862	LC_N17|gene0862	LC_N31|gene1735	LC_N40|gene0848	LC_N80|gene1135	LC_N88|gene0705
ORTHOMCL1441(7)	LC_N16|gene0861	LC_N17|gene0861	LC_N31|gene1736	LC_N40|gene0849	LC_N80|gene1134	LC_N88|gene0704
ORTHOMCL1442(7)	LC_N16|gene0860	LC_N17|gene0860	LC_N31|gene1737	LC_N40|gene0850	LC_N80|gene1133	LC_N88|gene0703
ORTHOMCL1443(7)	LC_N16|gene0859	LC_N17|gene0859	LC_N31|gene1738	LC_N40|gene0851	LC_N80|gene1132	LC_N88|gene0702
ORTHOMCL1444(7)	LC_N16|gene0858	LC_N17|gene0858	LC_N31|gene1739	LC_N40|gene0852	LC_N80|gene1131	LC_N88|gene0701
ORTHOMCL1445(7)	LC_N16|gene0857	LC_N17|gene0857	LC_N31|gene1740	LC_N40|gene0853	LC_N80|gene1130	LC_N88|gene0700
ORTHOMCL1446(7)	LC_N16|gene0856	LC_N17|gene0856	LC_N31|gene1741	LC_N40|gene0854	LC_N80|gene1129	LC_N88|gene0699
ORTHOMCL1447(7)	LC_N16|gene0855	LC_N17|gene0855	LC_N31|gene1742	LC_N40|gene0855	LC_N80|gene1128	LC_N88|gene0698
ORTHOMCL1448(7)	LC_N16|gene0854	LC_N17|gene0854	LC_N31|gene1743	LC_N40|gene0856	LC_N80|gene1127	LC_N88|gene0697
ORTHOMCL1449(7)	LC_N16|gene0853	LC_N17|gene0853	LC_N31|gene1744	LC_N40|gene0857	LC_N80|gene1126	LC_N88|gene0696
ORTHOMCL1450(7)	LC_N16|gene0852	LC_N17|gene0852	LC_N31|gene1745	LC_N40|gene0858	LC_N80|gene1125	LC_N88|gene0695
ORTHOMCL1451(7)	LC_N16|gene0851	LC_N17|gene0851	LC_N31|gene1746	LC_N40|gene0859	LC_N80|gene1124	LC_N88|gene0694
ORTHOMCL1452(7)	LC_N16|gene0850	LC_N17|gene0850	LC_N31|gene1747	LC_N40|gene0860	LC_N80|gene1123	LC_N88|gene0693
ORTHOMCL1453(7)	LC_N16|gene0849	LC_N17|gene0849	LC_N31|gene1748	LC_N40|gene0861	LC_N80|gene1122	LC_N88|gene0692
ORTHOMCL1454(7)	LC_N16|gene0848	LC_N17|gene0848	LC_N31|gene1749	LC_N40|gene0862	LC_N80|gene1121	LC_N88|gene0691
ORTHOMCL1455(7)	LC_N16|gene0847	LC_N17|gene0847	LC_N31|gene1750	LC_N40|gene0863	LC_N80|gene1120	LC_N88|gene0690
ORTHOMCL1456(7)	LC_N16|gene0846	LC_N17|gene0846	LC_N31|gene1751	LC_N40|gene0864	LC_N80|gene1119	LC_N88|gene0689
ORTHOMCL1457(7)	LC_N16|gene0845	LC_N17|gene0845	LC_N31|gene1752	LC_N40|gene0865	LC_N80|gene1118	LC_N88|gene0688
ORTHOMCL1458(7)	LC_N16|gene0844	LC_N17|gene0844	LC_N31|gene1753	LC_N40|gene0866	LC_N80|gene1117	LC_N88|gene0687
ORTHOMCL1459(7)	LC_N16|gene0843	LC_N17|gene0843	LC_N31|gene1754	LC_N40|gene0867	LC_N80|gene1116	LC_N88|gene0686
ORTHOMCL1460(7)	LC_N16|gene0842	LC_N17|gene0842	LC_N31|gene1766	LC_N40|gene0868	LC_N80|gene1115	LC_N88|gene0674
ORTHOMCL1461(7)	LC_N16|gene0841	LC_N17|gene0841	LC_N31|gene1767	LC_N40|gene0869	LC_N80|gene1114	LC_N88|gene0673
ORTHOMCL1462(7)	LC_N16|gene0840	LC_N17|gene0840	LC_N31|gene1768	LC_N40|gene0870	LC_N80|gene1113	LC_N88|gene0672
ORTHOMCL1463(7)	LC_N16|gene0839	LC_N17|gene0839	LC_N31|gene1769	LC_N40|gene0871	LC_N80|gene1112	LC_N88|gene0671
ORTHOMCL1464(7)	LC_N16|gene0829	LC_N17|gene0829	LC_N31|gene1779	LC_N40|gene0881	LC_N80|gene2369	LC_N88|gene0670
ORTHOMCL1465(7)	LC_N16|gene0828	LC_N17|gene0828	LC_N31|gene1780	LC_N40|gene0882	LC_N80|gene2368	LC_N88|gene0669
ORTHOMCL1466(7)	LC_N16|gene0827	LC_N17|gene0827	LC_N31|gene1781	LC_N40|gene0883	LC_N80|gene2367	LC_N88|gene0668
ORTHOMCL1467(7)	LC_N16|gene0826	LC_N17|gene0826	LC_N31|gene1782	LC_N40|gene0884	LC_N80|gene2366	LC_N88|gene0667
ORTHOMCL1468(7)	LC_N16|gene0825	LC_N17|gene0825	LC_N31|gene1783	LC_N40|gene0885	LC_N80|gene2365	LC_N88|gene0666
ORTHOMCL1469(7)	LC_N16|gene0824	LC_N17|gene0824	LC_N31|gene1784	LC_N40|gene0886	LC_N80|gene2364	LC_N88|gene0665
ORTHOMCL1470(7)	LC_N16|gene0823	LC_N17|gene0823	LC_N31|gene1785	LC_N40|gene0887	LC_N80|gene2363	LC_N88|gene0664
ORTHOMCL1471(7)	LC_N16|gene0822	LC_N17|gene0822	LC_N31|gene1786	LC_N40|gene0888	LC_N80|gene2362	LC_N88|gene0663
ORTHOMCL1472(7)	LC_N16|gene0821	LC_N17|gene0821	LC_N31|gene1787	LC_N40|gene0889	LC_N80|gene2361	LC_N88|gene2832
ORTHOMCL1473(7)	LC_N16|gene0820	LC_N17|gene0820	LC_N31|gene1788	LC_N40|gene0890	LC_N80|gene2360	LC_N88|gene2831
ORTHOMCL1474(7)	LC_N16|gene0819	LC_N17|gene0819	LC_N31|gene1789	LC_N40|gene0891	LC_N80|gene2359	LC_N88|gene2830
ORTHOMCL1475(7)	LC_N16|gene0818	LC_N17|gene0818	LC_N31|gene1790	LC_N40|gene0892	LC_N80|gene2358	LC_N88|gene2829
ORTHOMCL1476(7)	LC_N16|gene0817	LC_N17|gene0817	LC_N31|gene1791	LC_N40|gene0893	LC_N80|gene2357	LC_N88|gene2828
ORTHOMCL1477(7)	LC_N16|gene0816	LC_N17|gene0816	LC_N31|gene1792	LC_N40|gene0894	LC_N80|gene2356	LC_N88|gene2827
ORTHOMCL1478(7)	LC_N16|gene0815	LC_N17|gene0815	LC_N31|gene1793	LC_N40|gene0895	LC_N80|gene2355	LC_N88|gene2826
ORTHOMCL1479(7)	LC_N16|gene0814	LC_N17|gene0814	LC_N31|gene1794	LC_N40|gene0896	LC_N80|gene2354	LC_N88|gene2825
ORTHOMCL1480(7)	LC_N16|gene0813	LC_N17|gene0813	LC_N31|gene1795	LC_N40|gene0897	LC_N80|gene2353	LC_N88|gene2824
ORTHOMCL1481(7)	LC_N16|gene1668	LC_N17|gene2477	LC_N31|gene1800	LC_N40|gene1667	LC_N80|gene2548	LC_N88|gene1264
ORTHOMCL1482(7)	LC_N16|gene1666	LC_N17|gene2479	LC_N31|gene1805	LC_N40|gene1665	LC_N80|gene2543	LC_N88|gene1269
ORTHOMCL1483(7)	LC_N16|gene1661	LC_N17|gene1985	LC_N31|gene1806	LC_N40|gene1660	LC_N80|gene1892	LC_N88|gene1270
ORTHOMCL1484(7)	LC_N16|gene1660	LC_N17|gene1984	LC_N31|gene1807	LC_N40|gene1659	LC_N80|gene1891	LC_N88|gene1271
ORTHOMCL1485(7)	LC_N16|gene1659	LC_N17|gene1983	LC_N31|gene1808	LC_N40|gene1658	LC_N80|gene1890	LC_N88|gene1272
ORTHOMCL1486(7)	LC_N16|gene1658	LC_N17|gene1982	LC_N31|gene1809	LC_N40|gene1657	LC_N80|gene1889	LC_N88|gene1273
ORTHOMCL1487(7)	LC_N16|gene1657	LC_N17|gene1981	LC_N31|gene1810	LC_N40|gene1656	LC_N80|gene1888	LC_N88|gene1274
ORTHOMCL1488(7)	LC_N16|gene1656	LC_N17|gene1980	LC_N31|gene1811	LC_N40|gene1655	LC_N80|gene1887	LC_N88|gene1275
ORTHOMCL1489(7)	LC_N16|gene1655	LC_N17|gene1979	LC_N31|gene1812	LC_N40|gene1654	LC_N80|gene1886	LC_N88|gene1276
ORTHOMCL1490(7)	LC_N16|gene1654	LC_N17|gene1978	LC_N31|gene1813	LC_N40|gene1653	LC_N80|gene1885	LC_N88|gene1277
ORTHOMCL1491(7)	LC_N16|gene1653	LC_N17|gene1977	LC_N31|gene1814	LC_N40|gene1652	LC_N80|gene1879	LC_N88|gene1278
ORTHOMCL1492(7)	LC_N16|gene1652	LC_N17|gene1976	LC_N31|gene1815	LC_N40|gene1651	LC_N80|gene1878	LC_N88|gene1279
ORTHOMCL1493(7)	LC_N16|gene1651	LC_N17|gene1975	LC_N31|gene1819	LC_N40|gene1650	LC_N80|gene1874	LC_N88|gene1283
ORTHOMCL1494(7)	LC_N16|gene1650	LC_N17|gene1974	LC_N31|gene1820	LC_N40|gene1649	LC_N80|gene1873	LC_N88|gene1284
ORTHOMCL1495(7)	LC_N16|gene1649	LC_N17|gene1973	LC_N31|gene1821	LC_N40|gene1648	LC_N80|gene1872	LC_N88|gene1285
ORTHOMCL1496(7)	LC_N16|gene1648	LC_N17|gene1972	LC_N31|gene1822	LC_N40|gene1647	LC_N80|gene1871	LC_N88|gene1286
ORTHOMCL1497(7)	LC_N16|gene1647	LC_N17|gene1971	LC_N31|gene1823	LC_N40|gene1646	LC_N80|gene1870	LC_N88|gene1287
ORTHOMCL1498(7)	LC_N16|gene1646	LC_N17|gene1970	LC_N31|gene1824	LC_N40|gene1645	LC_N80|gene1868	LC_N88|gene1288
ORTHOMCL1499(7)	LC_N16|gene1645	LC_N17|gene1969	LC_N31|gene1825	LC_N40|gene1644	LC_N80|gene1867	LC_N88|gene1289
ORTHOMCL1500(7)	LC_N16|gene1644	LC_N17|gene1968	LC_N31|gene1826	LC_N40|gene1643	LC_N80|gene1866	LC_N88|gene1290
ORTHOMCL1501(7)	LC_N16|gene1643	LC_N17|gene1967	LC_N31|gene1827	LC_N40|gene1642	LC_N80|gene1865	LC_N88|gene1291
ORTHOMCL1502(7)	LC_N16|gene1642	LC_N17|gene1966	LC_N31|gene1828	LC_N40|gene1641	LC_N80|gene1864	LC_N88|gene1292
ORTHOMCL1503(7)	LC_N16|gene1641	LC_N17|gene1965	LC_N31|gene1829	LC_N40|gene1640	LC_N80|gene1923	LC_N88|gene1293
ORTHOMCL1504(7)	LC_N16|gene1640	LC_N17|gene1964	LC_N31|gene1830	LC_N40|gene1639	LC_N80|gene1922	LC_N88|gene1294
ORTHOMCL1505(7)	LC_N16|gene1639	LC_N17|gene1963	LC_N31|gene1831	LC_N40|gene1638	LC_N80|gene1921	LC_N88|gene1295
ORTHOMCL1506(7)	LC_N16|gene1638	LC_N17|gene1962	LC_N31|gene1832	LC_N40|gene1637	LC_N80|gene1920	LC_N88|gene1296
ORTHOMCL1507(7)	LC_N16|gene1637	LC_N17|gene1961	LC_N31|gene1833	LC_N40|gene1636	LC_N80|gene1919	LC_N88|gene1297
ORTHOMCL1508(7)	LC_N16|gene1636	LC_N17|gene1960	LC_N31|gene1834	LC_N40|gene1635	LC_N80|gene1918	LC_N88|gene1298
ORTHOMCL1509(7)	LC_N16|gene1635	LC_N17|gene1959	LC_N31|gene1835	LC_N40|gene1634	LC_N80|gene1917	LC_N88|gene1299
ORTHOMCL1510(7)	LC_N16|gene1634	LC_N17|gene1958	LC_N31|gene1836	LC_N40|gene1633	LC_N80|gene1916	LC_N88|gene1300
ORTHOMCL1511(7)	LC_N16|gene1633	LC_N17|gene1957	LC_N31|gene1837	LC_N40|gene1632	LC_N80|gene1915	LC_N88|gene1301
ORTHOMCL1512(7)	LC_N16|gene1632	LC_N17|gene1956	LC_N31|gene1838	LC_N40|gene1631	LC_N80|gene1914	LC_N88|gene1302
ORTHOMCL1513(7)	LC_N16|gene2627	LC_N17|gene2633	LC_N31|gene1839	LC_N40|gene2627	LC_N80|gene1913	LC_N88|gene1303
ORTHOMCL1514(7)	LC_N16|gene2629	LC_N17|gene2635	LC_N31|gene1841	LC_N40|gene2629	LC_N80|gene1911	LC_N88|gene1304
ORTHOMCL1515(7)	LC_N16|gene2630	LC_N17|gene2636	LC_N31|gene1842	LC_N40|gene2630	LC_N80|gene1910	LC_N88|gene1305
ORTHOMCL1516(7)	LC_N16|gene2631	LC_N17|gene2637	LC_N31|gene1843	LC_N40|gene2631	LC_N80|gene1909	LC_N88|gene1306
ORTHOMCL1517(7)	LC_N16|gene2632	LC_N17|gene2638	LC_N31|gene1844	LC_N40|gene2632	LC_N80|gene1908	LC_N88|gene1307
ORTHOMCL1518(7)	LC_N16|gene1759	LC_N17|gene1719	LC_N31|gene1845	LC_N40|gene1758	LC_N80|gene1907	LC_N88|gene1308
ORTHOMCL1519(7)	LC_N16|gene1760	LC_N17|gene1720	LC_N31|gene1846	LC_N40|gene1759	LC_N80|gene1906	LC_N88|gene1309
ORTHOMCL1520(7)	LC_N16|gene1761	LC_N17|gene1721	LC_N31|gene1847	LC_N40|gene1760	LC_N80|gene1905	LC_N88|gene1310
ORTHOMCL1521(7)	LC_N16|gene1762	LC_N17|gene1722	LC_N31|gene1848	LC_N40|gene1761	LC_N80|gene1904	LC_N88|gene1311
ORTHOMCL1522(7)	LC_N16|gene1763	LC_N17|gene1723	LC_N31|gene1849	LC_N40|gene1762	LC_N80|gene1903	LC_N88|gene1312
ORTHOMCL1523(7)	LC_N16|gene1764	LC_N17|gene1724	LC_N31|gene1850	LC_N40|gene1763	LC_N80|gene1902	LC_N88|gene1313
ORTHOMCL1524(7)	LC_N16|gene1765	LC_N17|gene1725	LC_N31|gene1851	LC_N40|gene1764	LC_N80|gene1901	LC_N88|gene1314
ORTHOMCL1525(7)	LC_N16|gene1766	LC_N17|gene1726	LC_N31|gene1852	LC_N40|gene1765	LC_N80|gene1900	LC_N88|gene1315
ORTHOMCL1526(7)	LC_N16|gene1767	LC_N17|gene1727	LC_N31|gene1853	LC_N40|gene1766	LC_N80|gene1899	LC_N88|gene1316
ORTHOMCL1527(7)	LC_N16|gene1768	LC_N17|gene1728	LC_N31|gene1854	LC_N40|gene1767	LC_N80|gene1898	LC_N88|gene1317
ORTHOMCL1528(7)	LC_N16|gene1769	LC_N17|gene1729	LC_N31|gene1855	LC_N40|gene1768	LC_N80|gene1897	LC_N88|gene1318
ORTHOMCL1529(7)	LC_N16|gene1770	LC_N17|gene1730	LC_N31|gene1856	LC_N40|gene1769	LC_N80|gene1896	LC_N88|gene1320
ORTHOMCL1530(7)	LC_N16|gene1771	LC_N17|gene1731	LC_N31|gene1857	LC_N40|gene1770	LC_N80|gene1895	LC_N88|gene1321
ORTHOMCL1531(7)	LC_N16|gene1772	LC_N17|gene1732	LC_N31|gene1858	LC_N40|gene1771	LC_N80|gene0942	LC_N88|gene1322
ORTHOMCL1532(7)	LC_N16|gene1773	LC_N17|gene1733	LC_N31|gene1859	LC_N40|gene1772	LC_N80|gene0941	LC_N88|gene1323
ORTHOMCL1533(7)	LC_N16|gene1774	LC_N17|gene1734	LC_N31|gene1860	LC_N40|gene1773	LC_N80|gene0940	LC_N88|gene1324
ORTHOMCL1534(7)	LC_N16|gene1775	LC_N17|gene1735	LC_N31|gene1861	LC_N40|gene1774	LC_N80|gene0939	LC_N88|gene1325
ORTHOMCL1535(7)	LC_N16|gene1776	LC_N17|gene1736	LC_N31|gene1862	LC_N40|gene1775	LC_N80|gene0938	LC_N88|gene1326
ORTHOMCL1536(7)	LC_N16|gene1777	LC_N17|gene1737	LC_N31|gene1863	LC_N40|gene1776	LC_N80|gene0937	LC_N88|gene1327
ORTHOMCL1537(7)	LC_N16|gene1778	LC_N17|gene1738	LC_N31|gene1864	LC_N40|gene1777	LC_N80|gene0936	LC_N88|gene1328
ORTHOMCL1538(7)	LC_N16|gene1779	LC_N17|gene1739	LC_N31|gene1865	LC_N40|gene1778	LC_N80|gene0935	LC_N88|gene1329
ORTHOMCL1539(7)	LC_N16|gene1780	LC_N17|gene1740	LC_N31|gene1866	LC_N40|gene1779	LC_N80|gene0934	LC_N88|gene1330
ORTHOMCL1540(7)	LC_N16|gene1781	LC_N17|gene1741	LC_N31|gene1867	LC_N40|gene1780	LC_N80|gene0933	LC_N88|gene1331
ORTHOMCL1541(7)	LC_N16|gene1782	LC_N17|gene1742	LC_N31|gene1868	LC_N40|gene1781	LC_N80|gene0932	LC_N88|gene1332
ORTHOMCL1542(7)	LC_N16|gene1783	LC_N17|gene1743	LC_N31|gene1869	LC_N40|gene1782	LC_N80|gene0931	LC_N88|gene1333
ORTHOMCL1543(7)	LC_N16|gene1784	LC_N17|gene1744	LC_N31|gene1870	LC_N40|gene1783	LC_N80|gene0930	LC_N88|gene1334
ORTHOMCL1544(7)	LC_N16|gene1785	LC_N17|gene1745	LC_N31|gene1871	LC_N40|gene1784	LC_N80|gene0929	LC_N88|gene1335
ORTHOMCL1545(7)	LC_N16|gene1786	LC_N17|gene1746	LC_N31|gene1872	LC_N40|gene1785	LC_N80|gene0928	LC_N88|gene1336
ORTHOMCL1546(7)	LC_N16|gene1787	LC_N17|gene1747	LC_N31|gene1873	LC_N40|gene1786	LC_N80|gene0927	LC_N88|gene1337
ORTHOMCL1547(7)	LC_N16|gene1788	LC_N17|gene1748	LC_N31|gene1874	LC_N40|gene1787	LC_N80|gene0926	LC_N88|gene1338
ORTHOMCL1548(7)	LC_N16|gene1789	LC_N17|gene1749	LC_N31|gene1875	LC_N40|gene1788	LC_N80|gene0925	LC_N88|gene1339
ORTHOMCL1549(7)	LC_N16|gene1790	LC_N17|gene1750	LC_N31|gene1876	LC_N40|gene1789	LC_N80|gene0924	LC_N88|gene1340
ORTHOMCL1550(7)	LC_N16|gene1791	LC_N17|gene1751	LC_N31|gene1877	LC_N40|gene1790	LC_N80|gene0923	LC_N88|gene1341
ORTHOMCL1551(7)	LC_N16|gene1792	LC_N17|gene1752	LC_N31|gene1878	LC_N40|gene1791	LC_N80|gene0922	LC_N88|gene1342
ORTHOMCL1552(7)	LC_N16|gene1793	LC_N17|gene1753	LC_N31|gene1879	LC_N40|gene1792	LC_N80|gene0921	LC_N88|gene1343
ORTHOMCL1553(7)	LC_N16|gene1794	LC_N17|gene1754	LC_N31|gene1880	LC_N40|gene1793	LC_N80|gene0920	LC_N88|gene1344
ORTHOMCL1554(7)	LC_N16|gene1795	LC_N17|gene1755	LC_N31|gene1881	LC_N40|gene1794	LC_N80|gene0919	LC_N88|gene1345
ORTHOMCL1555(7)	LC_N16|gene1796	LC_N17|gene1756	LC_N31|gene1883	LC_N40|gene1795	LC_N80|gene0918	LC_N88|gene1346
ORTHOMCL1556(7)	LC_N16|gene1797	LC_N17|gene1757	LC_N31|gene1884	LC_N40|gene1797	LC_N80|gene0917	LC_N88|gene1347
ORTHOMCL1557(7)	LC_N16|gene1798	LC_N17|gene1758	LC_N31|gene1885	LC_N40|gene1798	LC_N80|gene0916	LC_N88|gene1348
ORTHOMCL1558(7)	LC_N16|gene1799	LC_N17|gene1759	LC_N31|gene1886	LC_N40|gene1799	LC_N80|gene0915	LC_N88|gene1349
ORTHOMCL1559(7)	LC_N16|gene1800	LC_N17|gene1760	LC_N31|gene1887	LC_N40|gene1800	LC_N80|gene0914	LC_N88|gene1350
ORTHOMCL1560(7)	LC_N16|gene1801	LC_N17|gene1761	LC_N31|gene1888	LC_N40|gene1801	LC_N80|gene0913	LC_N88|gene1351
ORTHOMCL1561(7)	LC_N16|gene2614	LC_N17|gene2623	LC_N31|gene1890	LC_N40|gene2617	LC_N80|gene0911	LC_N88|gene1353
ORTHOMCL1562(7)	LC_N16|gene2613	LC_N17|gene2622	LC_N31|gene1891	LC_N40|gene2616	LC_N80|gene0910	LC_N88|gene1354
ORTHOMCL1563(7)	LC_N16|gene2612	LC_N17|gene2621	LC_N31|gene1892	LC_N40|gene2615	LC_N80|gene0909	LC_N88|gene1355
ORTHOMCL1564(7)	LC_N16|gene2611	LC_N17|gene2620	LC_N31|gene1893	LC_N40|gene2614	LC_N80|gene0908	LC_N88|gene1356
ORTHOMCL1565(7)	LC_N16|gene2610	LC_N17|gene2619	LC_N31|gene1894	LC_N40|gene2613	LC_N80|gene0907	LC_N88|gene1357
ORTHOMCL1566(7)	LC_N16|gene1923	LC_N17|gene1833	LC_N31|gene1896	LC_N40|gene1923	LC_N80|gene0905	LC_N88|gene1360
ORTHOMCL1567(7)	LC_N16|gene1922	LC_N17|gene1834	LC_N31|gene1897	LC_N40|gene1922	LC_N80|gene0904	LC_N88|gene1361
ORTHOMCL1568(7)	LC_N16|gene1921	LC_N17|gene1835	LC_N31|gene1898	LC_N40|gene1921	LC_N80|gene0903	LC_N88|gene1362
ORTHOMCL1569(7)	LC_N16|gene0332	LC_N17|gene0330	LC_N31|gene1899	LC_N40|gene0330	LC_N80|gene1749	LC_N88|gene0438
ORTHOMCL1570(7)	LC_N16|gene0331	LC_N17|gene0329	LC_N31|gene1900	LC_N40|gene0329	LC_N80|gene1750	LC_N88|gene0439
ORTHOMCL1571(7)	LC_N16|gene0330	LC_N17|gene0328	LC_N31|gene1901	LC_N40|gene0328	LC_N80|gene1751	LC_N88|gene0440
ORTHOMCL1572(7)	LC_N16|gene0329	LC_N17|gene0327	LC_N31|gene1902	LC_N40|gene0327	LC_N80|gene1752	LC_N88|gene0441
ORTHOMCL1573(7)	LC_N16|gene0328	LC_N17|gene0326	LC_N31|gene1903	LC_N40|gene0326	LC_N80|gene1754	LC_N88|gene0442
ORTHOMCL1574(7)	LC_N16|gene0327	LC_N17|gene0325	LC_N31|gene1904	LC_N40|gene0325	LC_N80|gene1755	LC_N88|gene0443
ORTHOMCL1575(7)	LC_N16|gene0326	LC_N17|gene0324	LC_N31|gene1905	LC_N40|gene0324	LC_N80|gene1756	LC_N88|gene0444
ORTHOMCL1576(7)	LC_N16|gene0325	LC_N17|gene0323	LC_N31|gene1906	LC_N40|gene0323	LC_N80|gene1757	LC_N88|gene0445
ORTHOMCL1577(7)	LC_N16|gene0324	LC_N17|gene0322	LC_N31|gene1907	LC_N40|gene0322	LC_N80|gene1758	LC_N88|gene0446
ORTHOMCL1578(7)	LC_N16|gene0323	LC_N17|gene0321	LC_N31|gene1908	LC_N40|gene0321	LC_N80|gene1759	LC_N88|gene0447
ORTHOMCL1579(7)	LC_N16|gene0322	LC_N17|gene0320	LC_N31|gene1909	LC_N40|gene0320	LC_N80|gene1760	LC_N88|gene0448
ORTHOMCL1580(7)	LC_N16|gene0321	LC_N17|gene0319	LC_N31|gene1910	LC_N40|gene0319	LC_N80|gene1761	LC_N88|gene0449
ORTHOMCL1581(7)	LC_N16|gene0320	LC_N17|gene0318	LC_N31|gene1911	LC_N40|gene0318	LC_N80|gene0515	LC_N88|gene0450
ORTHOMCL1582(7)	LC_N16|gene0319	LC_N17|gene0317	LC_N31|gene1912	LC_N40|gene0317	LC_N80|gene0516	LC_N88|gene0451
ORTHOMCL1583(7)	LC_N16|gene0318	LC_N17|gene0316	LC_N31|gene1913	LC_N40|gene0316	LC_N80|gene0517	LC_N88|gene0452
ORTHOMCL1584(7)	LC_N16|gene0317	LC_N17|gene0315	LC_N31|gene1914	LC_N40|gene0315	LC_N80|gene0518	LC_N88|gene0453
ORTHOMCL1585(7)	LC_N16|gene0316	LC_N17|gene0314	LC_N31|gene1915	LC_N40|gene0314	LC_N80|gene0519	LC_N88|gene0454
ORTHOMCL1586(7)	LC_N16|gene0315	LC_N17|gene0313	LC_N31|gene1916	LC_N40|gene0313	LC_N80|gene0520	LC_N88|gene0455
ORTHOMCL1587(7)	LC_N16|gene0314	LC_N17|gene0312	LC_N31|gene1917	LC_N40|gene0312	LC_N80|gene0521	LC_N88|gene0456
ORTHOMCL1588(7)	LC_N16|gene0313	LC_N17|gene0311	LC_N31|gene1918	LC_N40|gene0311	LC_N80|gene0522	LC_N88|gene0457
ORTHOMCL1589(7)	LC_N16|gene0312	LC_N17|gene0310	LC_N31|gene1919	LC_N40|gene0310	LC_N80|gene0523	LC_N88|gene0458
ORTHOMCL1590(7)	LC_N16|gene0311	LC_N17|gene0309	LC_N31|gene1920	LC_N40|gene0309	LC_N80|gene0524	LC_N88|gene0459
ORTHOMCL1591(7)	LC_N16|gene0310	LC_N17|gene0308	LC_N31|gene1921	LC_N40|gene0308	LC_N80|gene0525	LC_N88|gene0460
ORTHOMCL1592(7)	LC_N16|gene0309	LC_N17|gene0307	LC_N31|gene1922	LC_N40|gene0307	LC_N80|gene0526	LC_N88|gene0461
ORTHOMCL1593(7)	LC_N16|gene0308	LC_N17|gene0306	LC_N31|gene1923	LC_N40|gene0306	LC_N80|gene0527	LC_N88|gene0462
ORTHOMCL1594(7)	LC_N16|gene0307	LC_N17|gene0305	LC_N31|gene1924	LC_N40|gene0305	LC_N80|gene0528	LC_N88|gene0463
ORTHOMCL1595(7)	LC_N16|gene0305	LC_N17|gene0303	LC_N31|gene1925	LC_N40|gene0303	LC_N80|gene0529	LC_N88|gene0465
ORTHOMCL1596(7)	LC_N16|gene0304	LC_N17|gene0302	LC_N31|gene1926	LC_N40|gene0302	LC_N80|gene0530	LC_N88|gene0466
ORTHOMCL1597(7)	LC_N16|gene0303	LC_N17|gene0301	LC_N31|gene1927	LC_N40|gene0301	LC_N80|gene0531	LC_N88|gene0467
ORTHOMCL1598(7)	LC_N16|gene0302	LC_N17|gene0300	LC_N31|gene1928	LC_N40|gene0300	LC_N80|gene0532	LC_N88|gene0468
ORTHOMCL1599(7)	LC_N16|gene0301	LC_N17|gene0299	LC_N31|gene1929	LC_N40|gene0299	LC_N80|gene0533	LC_N88|gene0469
ORTHOMCL1600(7)	LC_N16|gene0300	LC_N17|gene0298	LC_N31|gene1930	LC_N40|gene0298	LC_N80|gene0534	LC_N88|gene0470
ORTHOMCL1601(7)	LC_N16|gene0299	LC_N17|gene0297	LC_N31|gene1931	LC_N40|gene0297	LC_N80|gene0535	LC_N88|gene0471
ORTHOMCL1602(7)	LC_N16|gene0298	LC_N17|gene0296	LC_N31|gene1932	LC_N40|gene0296	LC_N80|gene0536	LC_N88|gene0472
ORTHOMCL1603(7)	LC_N16|gene0297	LC_N17|gene0295	LC_N31|gene1933	LC_N40|gene0295	LC_N80|gene0537	LC_N88|gene0473
ORTHOMCL1604(7)	LC_N16|gene0296	LC_N17|gene0294	LC_N31|gene1934	LC_N40|gene0294	LC_N80|gene0538	LC_N88|gene0474
ORTHOMCL1605(7)	LC_N16|gene0295	LC_N17|gene0293	LC_N31|gene1935	LC_N40|gene0293	LC_N80|gene0539	LC_N88|gene0475
ORTHOMCL1606(7)	LC_N16|gene0294	LC_N17|gene0292	LC_N31|gene1936	LC_N40|gene0292	LC_N80|gene0540	LC_N88|gene0476
ORTHOMCL1607(7)	LC_N16|gene0293	LC_N17|gene0291	LC_N31|gene1937	LC_N40|gene0291	LC_N80|gene0541	LC_N88|gene0477
ORTHOMCL1608(7)	LC_N16|gene0292	LC_N17|gene0290	LC_N31|gene1938	LC_N40|gene0290	LC_N80|gene0542	LC_N88|gene0478
ORTHOMCL1609(7)	LC_N16|gene0291	LC_N17|gene0289	LC_N31|gene1939	LC_N40|gene0289	LC_N80|gene0543	LC_N88|gene0479
ORTHOMCL1610(7)	LC_N16|gene0290	LC_N17|gene0288	LC_N31|gene1940	LC_N40|gene0288	LC_N80|gene0544	LC_N88|gene0480
ORTHOMCL1611(7)	LC_N16|gene0289	LC_N17|gene0287	LC_N31|gene1941	LC_N40|gene0287	LC_N80|gene0545	LC_N88|gene0481
ORTHOMCL1612(7)	LC_N16|gene0288	LC_N17|gene0286	LC_N31|gene1942	LC_N40|gene0286	LC_N80|gene0546	LC_N88|gene0482
ORTHOMCL1613(7)	LC_N16|gene0287	LC_N17|gene0285	LC_N31|gene1943	LC_N40|gene0285	LC_N80|gene0547	LC_N88|gene0483
ORTHOMCL1614(7)	LC_N16|gene0286	LC_N17|gene0284	LC_N31|gene1944	LC_N40|gene0284	LC_N80|gene0548	LC_N88|gene0484
ORTHOMCL1615(7)	LC_N16|gene0285	LC_N17|gene0283	LC_N31|gene1945	LC_N40|gene0283	LC_N80|gene0549	LC_N88|gene0485
ORTHOMCL1616(7)	LC_N16|gene0284	LC_N17|gene0282	LC_N31|gene1946	LC_N40|gene0282	LC_N80|gene0550	LC_N88|gene0486
ORTHOMCL1617(7)	LC_N16|gene0283	LC_N17|gene0281	LC_N31|gene1947	LC_N40|gene0281	LC_N80|gene0551	LC_N88|gene0487
ORTHOMCL1618(7)	LC_N16|gene0282	LC_N17|gene0280	LC_N31|gene1948	LC_N40|gene0280	LC_N80|gene0552	LC_N88|gene0488
ORTHOMCL1619(7)	LC_N16|gene0281	LC_N17|gene0279	LC_N31|gene1949	LC_N40|gene0279	LC_N80|gene0553	LC_N88|gene0489
ORTHOMCL1620(7)	LC_N16|gene0280	LC_N17|gene0278	LC_N31|gene1950	LC_N40|gene0278	LC_N80|gene0554	LC_N88|gene0490
ORTHOMCL1621(7)	LC_N16|gene0279	LC_N17|gene0277	LC_N31|gene1951	LC_N40|gene0277	LC_N80|gene0555	LC_N88|gene0491
ORTHOMCL1622(7)	LC_N16|gene0278	LC_N17|gene0276	LC_N31|gene1952	LC_N40|gene0276	LC_N80|gene0556	LC_N88|gene0492
ORTHOMCL1623(7)	LC_N16|gene0277	LC_N17|gene0275	LC_N31|gene1953	LC_N40|gene0275	LC_N80|gene0557	LC_N88|gene0493
ORTHOMCL1624(7)	LC_N16|gene0276	LC_N17|gene0274	LC_N31|gene1954	LC_N40|gene0274	LC_N80|gene0558	LC_N88|gene0494
ORTHOMCL1625(7)	LC_N16|gene0275	LC_N17|gene0273	LC_N31|gene1956	LC_N40|gene0273	LC_N80|gene0559	LC_N88|gene0495
ORTHOMCL1626(7)	LC_N16|gene0274	LC_N17|gene0272	LC_N31|gene1957	LC_N40|gene0272	LC_N80|gene0560	LC_N88|gene0496
ORTHOMCL1627(7)	LC_N16|gene0272	LC_N17|gene0271	LC_N31|gene1958	LC_N40|gene0270	LC_N80|gene0561	LC_N88|gene0498
ORTHOMCL1628(7)	LC_N16|gene0271	LC_N17|gene0270	LC_N31|gene1959	LC_N40|gene0269	LC_N80|gene0562	LC_N88|gene0499
ORTHOMCL1629(7)	LC_N16|gene0270	LC_N17|gene0269	LC_N31|gene1960	LC_N40|gene0268	LC_N80|gene0563	LC_N88|gene0500
ORTHOMCL1630(7)	LC_N16|gene0269	LC_N17|gene0268	LC_N31|gene1961	LC_N40|gene0267	LC_N80|gene0564	LC_N88|gene0501
ORTHOMCL1631(7)	LC_N16|gene0268	LC_N17|gene0267	LC_N31|gene1962	LC_N40|gene0266	LC_N80|gene0565	LC_N88|gene0502
ORTHOMCL1632(7)	LC_N16|gene0267	LC_N17|gene0266	LC_N31|gene1963	LC_N40|gene0265	LC_N80|gene0566	LC_N88|gene0503
ORTHOMCL1633(7)	LC_N16|gene0266	LC_N17|gene0265	LC_N31|gene1964	LC_N40|gene0264	LC_N80|gene0567	LC_N88|gene0504
ORTHOMCL1634(7)	LC_N16|gene0265	LC_N17|gene0264	LC_N31|gene1965	LC_N40|gene0263	LC_N80|gene0568	LC_N88|gene0505
ORTHOMCL1635(7)	LC_N16|gene0264	LC_N17|gene0263	LC_N31|gene1966	LC_N40|gene0262	LC_N80|gene0569	LC_N88|gene0506
ORTHOMCL1636(7)	LC_N16|gene2280	LC_N17|gene2312	LC_N31|gene2056	LC_N40|gene2283	LC_N80|gene1979	LC_N88|gene2054
ORTHOMCL1637(7)	LC_N16|gene2281	LC_N17|gene2313	LC_N31|gene2055	LC_N40|gene2284	LC_N80|gene1980	LC_N88|gene2053
ORTHOMCL1638(7)	LC_N16|gene2282	LC_N17|gene2314	LC_N31|gene2054	LC_N40|gene2285	LC_N80|gene1981	LC_N88|gene2052
ORTHOMCL1639(7)	LC_N16|gene2283	LC_N17|gene2315	LC_N31|gene2053	LC_N40|gene2286	LC_N80|gene1982	LC_N88|gene2051
ORTHOMCL1640(7)	LC_N16|gene2284	LC_N17|gene2316	LC_N31|gene2052	LC_N40|gene2287	LC_N80|gene1983	LC_N88|gene2050
ORTHOMCL1641(7)	LC_N16|gene2285	LC_N17|gene2317	LC_N31|gene2051	LC_N40|gene2288	LC_N80|gene1984	LC_N88|gene2049
ORTHOMCL1642(7)	LC_N16|gene2286	LC_N17|gene2318	LC_N31|gene2050	LC_N40|gene2289	LC_N80|gene1985	LC_N88|gene2048
ORTHOMCL1643(7)	LC_N16|gene2287	LC_N17|gene2319	LC_N31|gene2049	LC_N40|gene2290	LC_N80|gene1986	LC_N88|gene2047
ORTHOMCL1644(7)	LC_N16|gene2288	LC_N17|gene2320	LC_N31|gene2048	LC_N40|gene2291	LC_N80|gene1987	LC_N88|gene2046
ORTHOMCL1645(7)	LC_N16|gene2289	LC_N17|gene2321	LC_N31|gene2046	LC_N40|gene2292	LC_N80|gene1988	LC_N88|gene2045
ORTHOMCL1646(7)	LC_N16|gene2290	LC_N17|gene2322	LC_N31|gene2045	LC_N40|gene2293	LC_N80|gene1989	LC_N88|gene2043
ORTHOMCL1647(7)	LC_N16|gene2596	LC_N17|gene2601	LC_N31|gene2044	LC_N40|gene2587	LC_N80|gene1991	LC_N88|gene2393
ORTHOMCL1648(7)	LC_N16|gene2597	LC_N17|gene2602	LC_N31|gene2043	LC_N40|gene2588	LC_N80|gene1992	LC_N88|gene2394
ORTHOMCL1649(7)	LC_N16|gene2598	LC_N17|gene2603	LC_N31|gene2042	LC_N40|gene2589	LC_N80|gene1993	LC_N88|gene2395
ORTHOMCL1650(7)	LC_N16|gene2599	LC_N17|gene2604	LC_N31|gene2041	LC_N40|gene2590	LC_N80|gene1994	LC_N88|gene2396
ORTHOMCL1651(7)	LC_N16|gene2600	LC_N17|gene2605	LC_N31|gene2040	LC_N40|gene2591	LC_N80|gene1995	LC_N88|gene2397
ORTHOMCL1652(7)	LC_N16|gene2601	LC_N17|gene2606	LC_N31|gene2039	LC_N40|gene2592	LC_N80|gene1996	LC_N88|gene2398
ORTHOMCL1653(7)	LC_N16|gene2605	LC_N17|gene2610	LC_N31|gene2038	LC_N40|gene2607	LC_N80|gene2792	LC_N88|gene2399
ORTHOMCL1654(7)	LC_N16|gene2604	LC_N17|gene2609	LC_N31|gene2037	LC_N40|gene2606	LC_N80|gene2791	LC_N88|gene2400
ORTHOMCL1655(7)	LC_N16|gene2603	LC_N17|gene2608	LC_N31|gene2036	LC_N40|gene2605	LC_N80|gene2790	LC_N88|gene2401
ORTHOMCL1656(7)	LC_N16|gene2602	LC_N17|gene2607	LC_N31|gene2035	LC_N40|gene2604	LC_N80|gene2789	LC_N88|gene2402
ORTHOMCL1657(7)	LC_N16|gene2327	LC_N17|gene2325	LC_N31|gene2031	LC_N40|gene2468	LC_N80|gene0945	LC_N88|gene2404
ORTHOMCL1658(7)	LC_N16|gene2328	LC_N17|gene2326	LC_N31|gene2030	LC_N40|gene2469	LC_N80|gene0946	LC_N88|gene2405
ORTHOMCL1659(7)	LC_N16|gene2329	LC_N17|gene2327	LC_N31|gene2029	LC_N40|gene2470	LC_N80|gene0947	LC_N88|gene2406
ORTHOMCL1660(7)	LC_N16|gene2330	LC_N17|gene2328	LC_N31|gene2028	LC_N40|gene2471	LC_N80|gene0948	LC_N88|gene2407
ORTHOMCL1661(7)	LC_N16|gene2331	LC_N17|gene2329	LC_N31|gene2027	LC_N40|gene2472	LC_N80|gene0950	LC_N88|gene2408
ORTHOMCL1662(7)	LC_N16|gene2332	LC_N17|gene2330	LC_N31|gene2026	LC_N40|gene2473	LC_N80|gene0952	LC_N88|gene2409
ORTHOMCL1663(7)	LC_N16|gene2333	LC_N17|gene2331	LC_N31|gene2025	LC_N40|gene2474	LC_N80|gene0953	LC_N88|gene2410
ORTHOMCL1664(7)	LC_N16|gene2334	LC_N17|gene2332	LC_N31|gene2024	LC_N40|gene2475	LC_N80|gene0954	LC_N88|gene2411
ORTHOMCL1665(7)	LC_N16|gene2335	LC_N17|gene2333	LC_N31|gene2023	LC_N40|gene2476	LC_N80|gene0955	LC_N88|gene2412
ORTHOMCL1666(7)	LC_N16|gene1450	LC_N17|gene1397	LC_N31|gene2022	LC_N40|gene1396	LC_N80|gene0956	LC_N88|gene2413
ORTHOMCL1667(7)	LC_N16|gene1449	LC_N17|gene1396	LC_N31|gene2021	LC_N40|gene1395	LC_N80|gene0957	LC_N88|gene2414
ORTHOMCL1668(7)	LC_N16|gene1448	LC_N17|gene1395	LC_N31|gene2020	LC_N40|gene1394	LC_N80|gene0958	LC_N88|gene2415
ORTHOMCL1669(7)	LC_N16|gene1447	LC_N17|gene1394	LC_N31|gene2019	LC_N40|gene1393	LC_N80|gene0959	LC_N88|gene2416
ORTHOMCL1670(7)	LC_N16|gene1446	LC_N17|gene1393	LC_N31|gene2018	LC_N40|gene1392	LC_N80|gene0960	LC_N88|gene2417
ORTHOMCL1671(7)	LC_N16|gene1445	LC_N17|gene1392	LC_N31|gene2017	LC_N40|gene1391	LC_N80|gene0961	LC_N88|gene2418
ORTHOMCL1672(7)	LC_N16|gene1444	LC_N17|gene1391	LC_N31|gene2016	LC_N40|gene1390	LC_N80|gene0962	LC_N88|gene2419
ORTHOMCL1673(7)	LC_N16|gene1443	LC_N17|gene1390	LC_N31|gene2015	LC_N40|gene1389	LC_N80|gene0963	LC_N88|gene2420
ORTHOMCL1674(7)	LC_N16|gene1442	LC_N17|gene1389	LC_N31|gene2014	LC_N40|gene1388	LC_N80|gene0964	LC_N88|gene2421
ORTHOMCL1675(7)	LC_N16|gene1441	LC_N17|gene1388	LC_N31|gene2013	LC_N40|gene1387	LC_N80|gene0965	LC_N88|gene2422
ORTHOMCL1676(7)	LC_N16|gene1440	LC_N17|gene1387	LC_N31|gene2012	LC_N40|gene1386	LC_N80|gene0966	LC_N88|gene2423
ORTHOMCL1677(7)	LC_N16|gene1439	LC_N17|gene1386	LC_N31|gene2011	LC_N40|gene1385	LC_N80|gene0967	LC_N88|gene2424
ORTHOMCL1678(7)	LC_N16|gene1438	LC_N17|gene1385	LC_N31|gene2010	LC_N40|gene1384	LC_N80|gene0968	LC_N88|gene2425
ORTHOMCL1679(7)	LC_N16|gene1437	LC_N17|gene1384	LC_N31|gene2009	LC_N40|gene1383	LC_N80|gene0970	LC_N88|gene2426
ORTHOMCL1680(7)	LC_N16|gene1436	LC_N17|gene1383	LC_N31|gene2008	LC_N40|gene1382	LC_N80|gene0971	LC_N88|gene2427
ORTHOMCL1681(7)	LC_N16|gene1435	LC_N17|gene1382	LC_N31|gene2007	LC_N40|gene1381	LC_N80|gene0972	LC_N88|gene2428
ORTHOMCL1682(7)	LC_N16|gene1434	LC_N17|gene1381	LC_N31|gene2006	LC_N40|gene1380	LC_N80|gene0973	LC_N88|gene2429
ORTHOMCL1683(7)	LC_N16|gene1433	LC_N17|gene1380	LC_N31|gene2005	LC_N40|gene1379	LC_N80|gene0974	LC_N88|gene2430
ORTHOMCL1684(7)	LC_N16|gene1432	LC_N17|gene1379	LC_N31|gene2004	LC_N40|gene1378	LC_N80|gene0975	LC_N88|gene2431
ORTHOMCL1685(7)	LC_N16|gene1431	LC_N17|gene1378	LC_N31|gene2003	LC_N40|gene1377	LC_N80|gene0976	LC_N88|gene2432
ORTHOMCL1686(7)	LC_N16|gene1430	LC_N17|gene1377	LC_N31|gene2002	LC_N40|gene1376	LC_N80|gene0977	LC_N88|gene2433
ORTHOMCL1687(7)	LC_N16|gene1429	LC_N17|gene1376	LC_N31|gene2001	LC_N40|gene1375	LC_N80|gene0978	LC_N88|gene2434
ORTHOMCL1688(7)	LC_N16|gene1428	LC_N17|gene1375	LC_N31|gene2000	LC_N40|gene1374	LC_N80|gene0979	LC_N88|gene2435
ORTHOMCL1689(7)	LC_N16|gene1427	LC_N17|gene1374	LC_N31|gene1999	LC_N40|gene1373	LC_N80|gene0980	LC_N88|gene2436
ORTHOMCL1690(7)	LC_N16|gene1426	LC_N17|gene1373	LC_N31|gene1998	LC_N40|gene1372	LC_N80|gene0981	LC_N88|gene2437
ORTHOMCL1691(7)	LC_N16|gene1425	LC_N17|gene1372	LC_N31|gene1997	LC_N40|gene1371	LC_N80|gene0982	LC_N88|gene2438
ORTHOMCL1692(7)	LC_N16|gene1424	LC_N17|gene1371	LC_N31|gene1996	LC_N40|gene1370	LC_N80|gene0983	LC_N88|gene2439
ORTHOMCL1693(7)	LC_N16|gene2137	LC_N17|gene2131	LC_N31|gene2061	LC_N40|gene2138	LC_N80|gene1176	LC_N88|gene2178
ORTHOMCL1694(7)	LC_N16|gene2134	LC_N17|gene2128	LC_N31|gene2063	LC_N40|gene2135	LC_N80|gene1181	LC_N88|gene2176
ORTHOMCL1695(7)	LC_N16|gene2133	LC_N17|gene2127	LC_N31|gene2064	LC_N40|gene2134	LC_N80|gene1182	LC_N88|gene2175
ORTHOMCL1696(7)	LC_N16|gene2132	LC_N17|gene2126	LC_N31|gene2065	LC_N40|gene2133	LC_N80|gene1183	LC_N88|gene2174
ORTHOMCL1697(7)	LC_N16|gene2130	LC_N17|gene2124	LC_N31|gene2066	LC_N40|gene2131	LC_N80|gene1184	LC_N88|gene2173
ORTHOMCL1698(7)	LC_N16|gene2129	LC_N17|gene2123	LC_N31|gene2067	LC_N40|gene2130	LC_N80|gene1186	LC_N88|gene2171
ORTHOMCL1699(7)	LC_N16|gene2128	LC_N17|gene2122	LC_N31|gene2068	LC_N40|gene2129	LC_N80|gene1187	LC_N88|gene2170
ORTHOMCL1700(7)	LC_N16|gene2127	LC_N17|gene2121	LC_N31|gene2069	LC_N40|gene2128	LC_N80|gene1188	LC_N88|gene2169
ORTHOMCL1701(7)	LC_N16|gene2126	LC_N17|gene2120	LC_N31|gene2070	LC_N40|gene2127	LC_N80|gene1189	LC_N88|gene2168
ORTHOMCL1702(7)	LC_N16|gene2125	LC_N17|gene2119	LC_N31|gene2071	LC_N40|gene2126	LC_N80|gene1190	LC_N88|gene2167
ORTHOMCL1703(7)	LC_N16|gene2124	LC_N17|gene2118	LC_N31|gene2072	LC_N40|gene2125	LC_N80|gene1191	LC_N88|gene2166
ORTHOMCL1704(7)	LC_N16|gene2123	LC_N17|gene2117	LC_N31|gene2073	LC_N40|gene2124	LC_N80|gene1192	LC_N88|gene2165
ORTHOMCL1705(7)	LC_N16|gene2122	LC_N17|gene2116	LC_N31|gene2074	LC_N40|gene2123	LC_N80|gene1193	LC_N88|gene2164
ORTHOMCL1706(7)	LC_N16|gene2121	LC_N17|gene2115	LC_N31|gene2075	LC_N40|gene2122	LC_N80|gene1194	LC_N88|gene2163
ORTHOMCL1707(7)	LC_N16|gene2120	LC_N17|gene2114	LC_N31|gene2076	LC_N40|gene2121	LC_N80|gene1195	LC_N88|gene2162
ORTHOMCL1708(7)	LC_N16|gene2119	LC_N17|gene2113	LC_N31|gene2077	LC_N40|gene2120	LC_N80|gene1196	LC_N88|gene2161
ORTHOMCL1709(7)	LC_N16|gene1585	LC_N17|gene1585	LC_N31|gene2078	LC_N40|gene1584	LC_N80|gene1198	LC_N88|gene2158
ORTHOMCL1710(7)	LC_N16|gene1586	LC_N17|gene1586	LC_N31|gene2079	LC_N40|gene1585	LC_N80|gene1199	LC_N88|gene2157
ORTHOMCL1711(7)	LC_N16|gene1587	LC_N17|gene1587	LC_N31|gene2080	LC_N40|gene1586	LC_N80|gene1200	LC_N88|gene2156
ORTHOMCL1712(7)	LC_N16|gene1588	LC_N17|gene1588	LC_N31|gene2081	LC_N40|gene1587	LC_N80|gene1201	LC_N88|gene2155
ORTHOMCL1713(7)	LC_N16|gene1589	LC_N17|gene1589	LC_N31|gene2082	LC_N40|gene1588	LC_N80|gene1202	LC_N88|gene2154
ORTHOMCL1714(7)	LC_N16|gene1590	LC_N17|gene1590	LC_N31|gene2083	LC_N40|gene1589	LC_N80|gene1203	LC_N88|gene2153
ORTHOMCL1715(7)	LC_N16|gene1591	LC_N17|gene1591	LC_N31|gene2084	LC_N40|gene1590	LC_N80|gene1204	LC_N88|gene2152
ORTHOMCL1716(7)	LC_N16|gene1592	LC_N17|gene1592	LC_N31|gene2085	LC_N40|gene1591	LC_N80|gene1205	LC_N88|gene2151
ORTHOMCL1717(7)	LC_N16|gene1593	LC_N17|gene1593	LC_N31|gene2086	LC_N40|gene1592	LC_N80|gene1206	LC_N88|gene2150
ORTHOMCL1718(7)	LC_N16|gene1594	LC_N17|gene1594	LC_N31|gene2087	LC_N40|gene1593	LC_N80|gene1207	LC_N88|gene2149
ORTHOMCL1719(7)	LC_N16|gene1595	LC_N17|gene1595	LC_N31|gene2088	LC_N40|gene1594	LC_N80|gene1208	LC_N88|gene2148
ORTHOMCL1720(7)	LC_N16|gene1596	LC_N17|gene1596	LC_N31|gene2089	LC_N40|gene1595	LC_N80|gene1209	LC_N88|gene2147
ORTHOMCL1721(7)	LC_N16|gene1597	LC_N17|gene1597	LC_N31|gene2090	LC_N40|gene1596	LC_N80|gene1210	LC_N88|gene2146
ORTHOMCL1722(7)	LC_N16|gene1598	LC_N17|gene1598	LC_N31|gene2091	LC_N40|gene1597	LC_N80|gene1211	LC_N88|gene2145
ORTHOMCL1723(7)	LC_N16|gene1599	LC_N17|gene1599	LC_N31|gene2092	LC_N40|gene1598	LC_N80|gene1212	LC_N88|gene2144
ORTHOMCL1724(7)	LC_N16|gene1600	LC_N17|gene1600	LC_N31|gene2093	LC_N40|gene1599	LC_N80|gene1213	LC_N88|gene2143
ORTHOMCL1725(7)	LC_N16|gene1601	LC_N17|gene1601	LC_N31|gene2094	LC_N40|gene1600	LC_N80|gene1214	LC_N88|gene2142
ORTHOMCL1726(7)	LC_N16|gene1602	LC_N17|gene1602	LC_N31|gene2095	LC_N40|gene1601	LC_N80|gene1215	LC_N88|gene2141
ORTHOMCL1727(7)	LC_N16|gene1603	LC_N17|gene1603	LC_N31|gene2096	LC_N40|gene1602	LC_N80|gene1216	LC_N88|gene2140
ORTHOMCL1728(7)	LC_N16|gene1604	LC_N17|gene1604	LC_N31|gene2097	LC_N40|gene1603	LC_N80|gene1217	LC_N88|gene2139
ORTHOMCL1729(7)	LC_N16|gene1605	LC_N17|gene1605	LC_N31|gene2098	LC_N40|gene1604	LC_N80|gene1218	LC_N88|gene2138
ORTHOMCL1730(7)	LC_N16|gene1606	LC_N17|gene1606	LC_N31|gene2099	LC_N40|gene1605	LC_N80|gene1219	LC_N88|gene2137
ORTHOMCL1731(7)	LC_N16|gene1607	LC_N17|gene1607	LC_N31|gene2100	LC_N40|gene1606	LC_N80|gene1220	LC_N88|gene2136
ORTHOMCL1732(7)	LC_N16|gene1608	LC_N17|gene1608	LC_N31|gene2101	LC_N40|gene1607	LC_N80|gene1221	LC_N88|gene2135
ORTHOMCL1733(7)	LC_N16|gene1609	LC_N17|gene1609	LC_N31|gene2102	LC_N40|gene1608	LC_N80|gene1222	LC_N88|gene2134
ORTHOMCL1734(7)	LC_N16|gene1610	LC_N17|gene1610	LC_N31|gene2103	LC_N40|gene1609	LC_N80|gene1223	LC_N88|gene2133
ORTHOMCL1735(7)	LC_N16|gene1611	LC_N17|gene1611	LC_N31|gene2104	LC_N40|gene1610	LC_N80|gene1224	LC_N88|gene2132
ORTHOMCL1736(7)	LC_N16|gene1612	LC_N17|gene1612	LC_N31|gene2105	LC_N40|gene1611	LC_N80|gene1225	LC_N88|gene2131
ORTHOMCL1737(7)	LC_N16|gene1613	LC_N17|gene1613	LC_N31|gene2106	LC_N40|gene1612	LC_N80|gene1226	LC_N88|gene2130
ORTHOMCL1738(7)	LC_N16|gene1614	LC_N17|gene1614	LC_N31|gene2107	LC_N40|gene1613	LC_N80|gene1227	LC_N88|gene2129
ORTHOMCL1739(7)	LC_N16|gene1615	LC_N17|gene1615	LC_N31|gene2108	LC_N40|gene1614	LC_N80|gene1228	LC_N88|gene2128
ORTHOMCL1740(7)	LC_N16|gene1616	LC_N17|gene1616	LC_N31|gene2109	LC_N40|gene1615	LC_N80|gene1229	LC_N88|gene2127
ORTHOMCL1741(7)	LC_N16|gene1617	LC_N17|gene1617	LC_N31|gene2110	LC_N40|gene1616	LC_N80|gene1230	LC_N88|gene2126
ORTHOMCL1742(7)	LC_N16|gene1618	LC_N17|gene1618	LC_N31|gene2111	LC_N40|gene1617	LC_N80|gene1231	LC_N88|gene2125
ORTHOMCL1743(7)	LC_N16|gene1619	LC_N17|gene1619	LC_N31|gene2112	LC_N40|gene1618	LC_N80|gene1232	LC_N88|gene2124
ORTHOMCL1744(7)	LC_N16|gene1620	LC_N17|gene1620	LC_N31|gene2113	LC_N40|gene1619	LC_N80|gene1233	LC_N88|gene2123
ORTHOMCL1745(7)	LC_N16|gene1621	LC_N17|gene1621	LC_N31|gene2114	LC_N40|gene1620	LC_N80|gene1234	LC_N88|gene2122
ORTHOMCL1746(7)	LC_N16|gene1622	LC_N17|gene1622	LC_N31|gene2115	LC_N40|gene1621	LC_N80|gene1235	LC_N88|gene2121
ORTHOMCL1747(7)	LC_N16|gene1623	LC_N17|gene1623	LC_N31|gene2116	LC_N40|gene1622	LC_N80|gene2629	LC_N88|gene2120
ORTHOMCL1748(7)	LC_N16|gene1624	LC_N17|gene1624	LC_N31|gene2117	LC_N40|gene1623	LC_N80|gene2628	LC_N88|gene2119
ORTHOMCL1749(7)	LC_N16|gene1625	LC_N17|gene1625	LC_N31|gene2118	LC_N40|gene1624	LC_N80|gene2627	LC_N88|gene2118
ORTHOMCL1750(7)	LC_N16|gene1626	LC_N17|gene1626	LC_N31|gene2119	LC_N40|gene1625	LC_N80|gene2626	LC_N88|gene2117
ORTHOMCL1751(7)	LC_N16|gene1627	LC_N17|gene1627	LC_N31|gene2120	LC_N40|gene1626	LC_N80|gene2625	LC_N88|gene2116
ORTHOMCL1752(7)	LC_N16|gene1629	LC_N17|gene1629	LC_N31|gene2122	LC_N40|gene1628	LC_N80|gene2623	LC_N88|gene2114
ORTHOMCL1753(7)	LC_N16|gene1630	LC_N17|gene1630	LC_N31|gene2123	LC_N40|gene1629	LC_N80|gene2622	LC_N88|gene2113
ORTHOMCL1754(7)	LC_N16|gene1631	LC_N17|gene1631	LC_N31|gene2124	LC_N40|gene1630	LC_N80|gene2621	LC_N88|gene2112
ORTHOMCL1755(7)	LC_N16|gene1496	LC_N17|gene1496	LC_N31|gene2131	LC_N40|gene1495	LC_N80|gene2591	LC_N88|gene1396
ORTHOMCL1756(7)	LC_N16|gene1498	LC_N17|gene1498	LC_N31|gene2133	LC_N40|gene1497	LC_N80|gene2593	LC_N88|gene1398
ORTHOMCL1757(7)	LC_N16|gene1499	LC_N17|gene1499	LC_N31|gene2134	LC_N40|gene1498	LC_N80|gene2594	LC_N88|gene1399
ORTHOMCL1758(7)	LC_N16|gene1500	LC_N17|gene1500	LC_N31|gene2135	LC_N40|gene1499	LC_N80|gene2595	LC_N88|gene1400
ORTHOMCL1759(7)	LC_N16|gene1503	LC_N17|gene1503	LC_N31|gene2137	LC_N40|gene1502	LC_N80|gene1491	LC_N88|gene1402
ORTHOMCL1760(7)	LC_N16|gene1504	LC_N17|gene1504	LC_N31|gene2138	LC_N40|gene1503	LC_N80|gene1492	LC_N88|gene1403
ORTHOMCL1761(7)	LC_N16|gene1505	LC_N17|gene1505	LC_N31|gene2139	LC_N40|gene1504	LC_N80|gene1493	LC_N88|gene1404
ORTHOMCL1762(7)	LC_N16|gene1506	LC_N17|gene1506	LC_N31|gene2140	LC_N40|gene1505	LC_N80|gene1494	LC_N88|gene1405
ORTHOMCL1763(7)	LC_N16|gene1507	LC_N17|gene1507	LC_N31|gene2141	LC_N40|gene1506	LC_N80|gene1495	LC_N88|gene1406
ORTHOMCL1764(7)	LC_N16|gene1508	LC_N17|gene1508	LC_N31|gene2142	LC_N40|gene1507	LC_N80|gene1496	LC_N88|gene1407
ORTHOMCL1765(7)	LC_N16|gene1509	LC_N17|gene1509	LC_N31|gene2143	LC_N40|gene1508	LC_N80|gene1497	LC_N88|gene1408
ORTHOMCL1766(7)	LC_N16|gene1510	LC_N17|gene1510	LC_N31|gene2144	LC_N40|gene1509	LC_N80|gene1498	LC_N88|gene1409
ORTHOMCL1767(7)	LC_N16|gene1511	LC_N17|gene1511	LC_N31|gene2145	LC_N40|gene1510	LC_N80|gene1499	LC_N88|gene1410
ORTHOMCL1768(7)	LC_N16|gene1512	LC_N17|gene1512	LC_N31|gene2146	LC_N40|gene1511	LC_N80|gene1500	LC_N88|gene1411
ORTHOMCL1769(7)	LC_N16|gene1513	LC_N17|gene1513	LC_N31|gene2147	LC_N40|gene1512	LC_N80|gene1501	LC_N88|gene1412
ORTHOMCL1770(7)	LC_N16|gene1514	LC_N17|gene1514	LC_N31|gene2148	LC_N40|gene1513	LC_N80|gene1502	LC_N88|gene1413
ORTHOMCL1771(7)	LC_N16|gene1515	LC_N17|gene1515	LC_N31|gene2149	LC_N40|gene1514	LC_N80|gene1503	LC_N88|gene1414
ORTHOMCL1772(7)	LC_N16|gene1516	LC_N17|gene1516	LC_N31|gene2150	LC_N40|gene1515	LC_N80|gene1504	LC_N88|gene1415
ORTHOMCL1773(7)	LC_N16|gene1517	LC_N17|gene1517	LC_N31|gene2151	LC_N40|gene1516	LC_N80|gene1505	LC_N88|gene1416
ORTHOMCL1774(7)	LC_N16|gene1518	LC_N17|gene1518	LC_N31|gene2152	LC_N40|gene1517	LC_N80|gene1506	LC_N88|gene1417
ORTHOMCL1775(7)	LC_N16|gene1519	LC_N17|gene1519	LC_N31|gene2153	LC_N40|gene1518	LC_N80|gene1507	LC_N88|gene1418
ORTHOMCL1776(7)	LC_N16|gene1520	LC_N17|gene1520	LC_N31|gene2154	LC_N40|gene1519	LC_N80|gene1508	LC_N88|gene1419
ORTHOMCL1777(7)	LC_N16|gene1521	LC_N17|gene1521	LC_N31|gene2155	LC_N40|gene1520	LC_N80|gene1509	LC_N88|gene1420
ORTHOMCL1778(7)	LC_N16|gene1522	LC_N17|gene1522	LC_N31|gene2156	LC_N40|gene1521	LC_N80|gene1510	LC_N88|gene1421
ORTHOMCL1779(7)	LC_N16|gene1523	LC_N17|gene1523	LC_N31|gene2157	LC_N40|gene1522	LC_N80|gene1511	LC_N88|gene1422
ORTHOMCL1780(7)	LC_N16|gene1524	LC_N17|gene1524	LC_N31|gene2158	LC_N40|gene1523	LC_N80|gene1512	LC_N88|gene1423
ORTHOMCL1781(7)	LC_N16|gene1525	LC_N17|gene1525	LC_N31|gene2159	LC_N40|gene1524	LC_N80|gene1513	LC_N88|gene1424
ORTHOMCL1782(7)	LC_N16|gene1526	LC_N17|gene1526	LC_N31|gene2160	LC_N40|gene1525	LC_N80|gene1514	LC_N88|gene1425
ORTHOMCL1783(7)	LC_N16|gene1527	LC_N17|gene1527	LC_N31|gene2161	LC_N40|gene1526	LC_N80|gene1515	LC_N88|gene1426
ORTHOMCL1784(7)	LC_N16|gene1528	LC_N17|gene1528	LC_N31|gene2162	LC_N40|gene1527	LC_N80|gene1516	LC_N88|gene1427
ORTHOMCL1785(7)	LC_N16|gene1529	LC_N17|gene1529	LC_N31|gene2163	LC_N40|gene1528	LC_N80|gene1517	LC_N88|gene1428
ORTHOMCL1786(7)	LC_N16|gene1530	LC_N17|gene1530	LC_N31|gene2164	LC_N40|gene1529	LC_N80|gene1518	LC_N88|gene1429
ORTHOMCL1787(7)	LC_N16|gene1531	LC_N17|gene1531	LC_N31|gene2165	LC_N40|gene1530	LC_N80|gene1519	LC_N88|gene1430
ORTHOMCL1788(7)	LC_N16|gene1532	LC_N17|gene1532	LC_N31|gene2166	LC_N40|gene1531	LC_N80|gene1520	LC_N88|gene1431
ORTHOMCL1789(7)	LC_N16|gene1533	LC_N17|gene1533	LC_N31|gene2167	LC_N40|gene1532	LC_N80|gene1521	LC_N88|gene1432
ORTHOMCL1790(7)	LC_N16|gene1534	LC_N17|gene1534	LC_N31|gene2168	LC_N40|gene1533	LC_N80|gene1522	LC_N88|gene1433
ORTHOMCL1791(7)	LC_N16|gene1535	LC_N17|gene1535	LC_N31|gene2169	LC_N40|gene1534	LC_N80|gene1523	LC_N88|gene1434
ORTHOMCL1792(7)	LC_N16|gene1536	LC_N17|gene1536	LC_N31|gene2170	LC_N40|gene1535	LC_N80|gene1524	LC_N88|gene1435
ORTHOMCL1793(7)	LC_N16|gene1537	LC_N17|gene1537	LC_N31|gene2171	LC_N40|gene1536	LC_N80|gene1525	LC_N88|gene1436
ORTHOMCL1794(7)	LC_N16|gene1538	LC_N17|gene1538	LC_N31|gene2172	LC_N40|gene1537	LC_N80|gene1526	LC_N88|gene1437
ORTHOMCL1795(7)	LC_N16|gene1539	LC_N17|gene1539	LC_N31|gene2173	LC_N40|gene1538	LC_N80|gene1527	LC_N88|gene1438
ORTHOMCL1796(7)	LC_N16|gene1540	LC_N17|gene1540	LC_N31|gene2174	LC_N40|gene1539	LC_N80|gene1528	LC_N88|gene1439
ORTHOMCL1797(7)	LC_N16|gene1541	LC_N17|gene1541	LC_N31|gene2175	LC_N40|gene1540	LC_N80|gene1529	LC_N88|gene1440
ORTHOMCL1798(7)	LC_N16|gene2585	LC_N17|gene2590	LC_N31|gene2176	LC_N40|gene2576	LC_N80|gene1530	LC_N88|gene1443
ORTHOMCL1799(7)	LC_N16|gene2584	LC_N17|gene2589	LC_N31|gene2177	LC_N40|gene2575	LC_N80|gene1531	LC_N88|gene1444
ORTHOMCL1800(7)	LC_N16|gene2583	LC_N17|gene2588	LC_N31|gene2178	LC_N40|gene2574	LC_N80|gene1532	LC_N88|gene1445
ORTHOMCL1801(7)	LC_N16|gene2582	LC_N17|gene2587	LC_N31|gene2179	LC_N40|gene2573	LC_N80|gene1533	LC_N88|gene1446
ORTHOMCL1802(7)	LC_N16|gene2581	LC_N17|gene2586	LC_N31|gene2180	LC_N40|gene2572	LC_N80|gene1534	LC_N88|gene1447
ORTHOMCL1803(7)	LC_N16|gene2580	LC_N17|gene2585	LC_N31|gene2181	LC_N40|gene2571	LC_N80|gene1535	LC_N88|gene1448
ORTHOMCL1804(7)	LC_N16|gene2579	LC_N17|gene2584	LC_N31|gene2182	LC_N40|gene2570	LC_N80|gene1536	LC_N88|gene1449
ORTHOMCL1805(7)	LC_N16|gene1400	LC_N17|gene1450	LC_N31|gene2183	LC_N40|gene1449	LC_N80|gene3018	LC_N88|gene1450
ORTHOMCL1806(7)	LC_N16|gene1399	LC_N17|gene1449	LC_N31|gene2184	LC_N40|gene1448	LC_N80|gene2446	LC_N88|gene1451
ORTHOMCL1807(7)	LC_N16|gene1398	LC_N17|gene1448	LC_N31|gene2185	LC_N40|gene1447	LC_N80|gene2445	LC_N88|gene1452
ORTHOMCL1808(7)	LC_N16|gene1397	LC_N17|gene1447	LC_N31|gene2187	LC_N40|gene1446	LC_N80|gene2442	LC_N88|gene1453
ORTHOMCL1809(7)	LC_N16|gene1396	LC_N17|gene1446	LC_N31|gene2188	LC_N40|gene1445	LC_N80|gene2441	LC_N88|gene1454
ORTHOMCL1810(7)	LC_N16|gene1395	LC_N17|gene1445	LC_N31|gene2189	LC_N40|gene1444	LC_N80|gene2440	LC_N88|gene1455
ORTHOMCL1811(7)	LC_N16|gene1394	LC_N17|gene1444	LC_N31|gene2190	LC_N40|gene1443	LC_N80|gene2439	LC_N88|gene1456
ORTHOMCL1812(7)	LC_N16|gene1393	LC_N17|gene1443	LC_N31|gene2191	LC_N40|gene1442	LC_N80|gene2438	LC_N88|gene1457
ORTHOMCL1813(7)	LC_N16|gene1392	LC_N17|gene1442	LC_N31|gene2192	LC_N40|gene1441	LC_N80|gene2437	LC_N88|gene1458
ORTHOMCL1814(7)	LC_N16|gene1391	LC_N17|gene1441	LC_N31|gene2193	LC_N40|gene1440	LC_N80|gene2436	LC_N88|gene1459
ORTHOMCL1815(7)	LC_N16|gene1390	LC_N17|gene1440	LC_N31|gene2194	LC_N40|gene1439	LC_N80|gene2435	LC_N88|gene1460
ORTHOMCL1816(7)	LC_N16|gene2544	LC_N17|gene2541	LC_N31|gene2208	LC_N40|gene2535	LC_N80|gene2226	LC_N88|gene0194
ORTHOMCL1817(7)	LC_N16|gene2543	LC_N17|gene2540	LC_N31|gene2209	LC_N40|gene2534	LC_N80|gene2227	LC_N88|gene0195
ORTHOMCL1818(7)	LC_N16|gene2542	LC_N17|gene2539	LC_N31|gene2210	LC_N40|gene2533	LC_N80|gene2228	LC_N88|gene0196
ORTHOMCL1819(7)	LC_N16|gene2541	LC_N17|gene2538	LC_N31|gene2211	LC_N40|gene2532	LC_N80|gene2229	LC_N88|gene0197
ORTHOMCL1820(7)	LC_N16|gene2540	LC_N17|gene2537	LC_N31|gene2212	LC_N40|gene2531	LC_N80|gene2230	LC_N88|gene0198
ORTHOMCL1821(7)	LC_N16|gene2539	LC_N17|gene2536	LC_N31|gene2213	LC_N40|gene2530	LC_N80|gene2232	LC_N88|gene0199
ORTHOMCL1822(7)	LC_N16|gene2538	LC_N17|gene2535	LC_N31|gene2214	LC_N40|gene2529	LC_N80|gene2234	LC_N88|gene0200
ORTHOMCL1823(7)	LC_N16|gene2674	LC_N17|gene2680	LC_N31|gene2215	LC_N40|gene2674	LC_N80|gene2235	LC_N88|gene0206
ORTHOMCL1824(7)	LC_N16|gene2676	LC_N17|gene2682	LC_N31|gene2216	LC_N40|gene2676	LC_N80|gene2236	LC_N88|gene0207
ORTHOMCL1825(7)	LC_N16|gene2678	LC_N17|gene2684	LC_N31|gene2217	LC_N40|gene2678	LC_N80|gene2237	LC_N88|gene0208
ORTHOMCL1826(7)	LC_N16|gene2679	LC_N17|gene2685	LC_N31|gene2218	LC_N40|gene2679	LC_N80|gene2238	LC_N88|gene0209
ORTHOMCL1827(7)	LC_N16|gene1311	LC_N17|gene1312	LC_N31|gene2252	LC_N40|gene1311	LC_N80|gene2972	LC_N88|gene0784
ORTHOMCL1828(7)	LC_N16|gene1310	LC_N17|gene1311	LC_N31|gene2253	LC_N40|gene1310	LC_N80|gene1282	LC_N88|gene0785
ORTHOMCL1829(7)	LC_N16|gene1309	LC_N17|gene1310	LC_N31|gene2254	LC_N40|gene1309	LC_N80|gene1283	LC_N88|gene0786
ORTHOMCL1830(7)	LC_N16|gene1307	LC_N17|gene1308	LC_N31|gene2256	LC_N40|gene1307	LC_N80|gene1285	LC_N88|gene0788
ORTHOMCL1831(7)	LC_N16|gene1306	LC_N17|gene1307	LC_N31|gene2257	LC_N40|gene1306	LC_N80|gene1286	LC_N88|gene0789
ORTHOMCL1832(7)	LC_N16|gene1305	LC_N17|gene1306	LC_N31|gene2258	LC_N40|gene1305	LC_N80|gene1287	LC_N88|gene0790
ORTHOMCL1833(7)	LC_N16|gene1304	LC_N17|gene1305	LC_N31|gene2259	LC_N40|gene1304	LC_N80|gene1288	LC_N88|gene0791
ORTHOMCL1834(7)	LC_N16|gene1303	LC_N17|gene1304	LC_N31|gene2260	LC_N40|gene1303	LC_N80|gene1289	LC_N88|gene0792
ORTHOMCL1835(7)	LC_N16|gene1302	LC_N17|gene1303	LC_N31|gene2261	LC_N40|gene1302	LC_N80|gene1290	LC_N88|gene0793
ORTHOMCL1836(7)	LC_N16|gene1301	LC_N17|gene1302	LC_N31|gene2262	LC_N40|gene1301	LC_N80|gene1291	LC_N88|gene0794
ORTHOMCL1837(7)	LC_N16|gene1300	LC_N17|gene1301	LC_N31|gene2263	LC_N40|gene1300	LC_N80|gene1292	LC_N88|gene0795
ORTHOMCL1838(7)	LC_N16|gene1299	LC_N17|gene1300	LC_N31|gene2264	LC_N40|gene1299	LC_N80|gene1293	LC_N88|gene0796
ORTHOMCL1839(7)	LC_N16|gene1298	LC_N17|gene1299	LC_N31|gene2265	LC_N40|gene1298	LC_N80|gene1294	LC_N88|gene0798
ORTHOMCL1840(7)	LC_N16|gene1294	LC_N17|gene1295	LC_N31|gene2267	LC_N40|gene1294	LC_N80|gene1303	LC_N88|gene0806
ORTHOMCL1841(7)	LC_N16|gene1293	LC_N17|gene1294	LC_N31|gene2268	LC_N40|gene1293	LC_N80|gene1304	LC_N88|gene0807
ORTHOMCL1842(7)	LC_N16|gene1292	LC_N17|gene1293	LC_N31|gene2269	LC_N40|gene1292	LC_N80|gene1305	LC_N88|gene0808
ORTHOMCL1843(7)	LC_N16|gene1291	LC_N17|gene1292	LC_N31|gene2270	LC_N40|gene1291	LC_N80|gene1306	LC_N88|gene0809
ORTHOMCL1844(7)	LC_N16|gene2643	LC_N17|gene2645	LC_N31|gene2271	LC_N40|gene2643	LC_N80|gene1307	LC_N88|gene0810
ORTHOMCL1845(7)	LC_N16|gene2644	LC_N17|gene2644	LC_N31|gene2272	LC_N40|gene2644	LC_N80|gene1308	LC_N88|gene0811
ORTHOMCL1846(7)	LC_N16|gene2442	LC_N17|gene2428	LC_N31|gene2273	LC_N40|gene2423	LC_N80|gene1309	LC_N88|gene0812
ORTHOMCL1847(7)	LC_N16|gene2440	LC_N17|gene2430	LC_N31|gene2274	LC_N40|gene2425	LC_N80|gene1310	LC_N88|gene0813
ORTHOMCL1848(7)	LC_N16|gene2439	LC_N17|gene2431	LC_N31|gene2275	LC_N40|gene2426	LC_N80|gene1311	LC_N88|gene0814
ORTHOMCL1849(7)	LC_N16|gene2438	LC_N17|gene2432	LC_N31|gene2276	LC_N40|gene2427	LC_N80|gene1312	LC_N88|gene0815
ORTHOMCL1850(7)	LC_N16|gene2437	LC_N17|gene2433	LC_N31|gene2277	LC_N40|gene2428	LC_N80|gene1313	LC_N88|gene0816
ORTHOMCL1851(7)	LC_N16|gene2436	LC_N17|gene2434	LC_N31|gene2278	LC_N40|gene2429	LC_N80|gene1314	LC_N88|gene0817
ORTHOMCL1852(7)	LC_N16|gene2435	LC_N17|gene2435	LC_N31|gene2279	LC_N40|gene2430	LC_N80|gene1315	LC_N88|gene0818
ORTHOMCL1853(7)	LC_N16|gene2434	LC_N17|gene2436	LC_N31|gene2280	LC_N40|gene2431	LC_N80|gene1316	LC_N88|gene0819
ORTHOMCL1854(7)	LC_N16|gene2433	LC_N17|gene2437	LC_N31|gene2281	LC_N40|gene2432	LC_N80|gene1317	LC_N88|gene0820
ORTHOMCL1855(7)	LC_N16|gene2432	LC_N17|gene2438	LC_N31|gene2282	LC_N40|gene2433	LC_N80|gene1318	LC_N88|gene0821
ORTHOMCL1856(7)	LC_N16|gene2431	LC_N17|gene2439	LC_N31|gene2283	LC_N40|gene2434	LC_N80|gene1319	LC_N88|gene0822
ORTHOMCL1857(7)	LC_N16|gene2244	LC_N17|gene2237	LC_N31|gene2299	LC_N40|gene2247	LC_N80|gene2527	LC_N88|gene2512
ORTHOMCL1858(7)	LC_N16|gene2245	LC_N17|gene2238	LC_N31|gene2300	LC_N40|gene2248	LC_N80|gene2528	LC_N88|gene2513
ORTHOMCL1859(7)	LC_N16|gene2247	LC_N17|gene2240	LC_N31|gene2301	LC_N40|gene2250	LC_N80|gene2529	LC_N88|gene2514
ORTHOMCL1860(7)	LC_N16|gene2248	LC_N17|gene2241	LC_N31|gene2302	LC_N40|gene2251	LC_N80|gene2530	LC_N88|gene2515
ORTHOMCL1861(7)	LC_N16|gene2249	LC_N17|gene2242	LC_N31|gene2303	LC_N40|gene2252	LC_N80|gene2531	LC_N88|gene2516
ORTHOMCL1862(7)	LC_N16|gene2251	LC_N17|gene2244	LC_N31|gene2304	LC_N40|gene2254	LC_N80|gene2532	LC_N88|gene2517
ORTHOMCL1863(7)	LC_N16|gene2252	LC_N17|gene2245	LC_N31|gene2305	LC_N40|gene2255	LC_N80|gene2533	LC_N88|gene2518
ORTHOMCL1864(7)	LC_N16|gene2253	LC_N17|gene2246	LC_N31|gene2306	LC_N40|gene2256	LC_N80|gene2534	LC_N88|gene2519
ORTHOMCL1865(7)	LC_N16|gene2254	LC_N17|gene2247	LC_N31|gene2307	LC_N40|gene2257	LC_N80|gene2535	LC_N88|gene2520
ORTHOMCL1866(7)	LC_N16|gene2255	LC_N17|gene2248	LC_N31|gene2308	LC_N40|gene2258	LC_N80|gene2536	LC_N88|gene2521
ORTHOMCL1867(7)	LC_N16|gene2257	LC_N17|gene2250	LC_N31|gene2310	LC_N40|gene2260	LC_N80|gene2538	LC_N88|gene2522
ORTHOMCL1868(7)	LC_N16|gene2258	LC_N17|gene2251	LC_N31|gene2311	LC_N40|gene2261	LC_N80|gene2539	LC_N88|gene2523
ORTHOMCL1869(7)	LC_N16|gene2259	LC_N17|gene2252	LC_N31|gene2312	LC_N40|gene2262	LC_N80|gene2540	LC_N88|gene2524
ORTHOMCL1870(7)	LC_N16|gene2260	LC_N17|gene2253	LC_N31|gene2314	LC_N40|gene2263	LC_N80|gene2829	LC_N88|gene2526
ORTHOMCL1871(7)	LC_N16|gene2561	LC_N17|gene2558	LC_N31|gene2316	LC_N40|gene2552	LC_N80|gene2831	LC_N88|gene2527
ORTHOMCL1872(7)	LC_N16|gene2558	LC_N17|gene2555	LC_N31|gene2319	LC_N40|gene2549	LC_N80|gene2834	LC_N88|gene1516
ORTHOMCL1873(7)	LC_N16|gene2557	LC_N17|gene2554	LC_N31|gene2320	LC_N40|gene2548	LC_N80|gene1602	LC_N88|gene1515
ORTHOMCL1874(7)	LC_N16|gene2556	LC_N17|gene2553	LC_N31|gene2321	LC_N40|gene2547	LC_N80|gene1601	LC_N88|gene1514
ORTHOMCL1875(7)	LC_N16|gene2554	LC_N17|gene2551	LC_N31|gene2323	LC_N40|gene2545	LC_N80|gene1599	LC_N88|gene1512
ORTHOMCL1876(7)	LC_N16|gene2552	LC_N17|gene2549	LC_N31|gene2325	LC_N40|gene2543	LC_N80|gene1597	LC_N88|gene1511
ORTHOMCL1877(7)	LC_N16|gene1347	LC_N17|gene1398	LC_N31|gene2327	LC_N40|gene1397	LC_N80|gene1595	LC_N88|gene1509
ORTHOMCL1878(7)	LC_N16|gene1348	LC_N17|gene1399	LC_N31|gene2328	LC_N40|gene1398	LC_N80|gene1594	LC_N88|gene1508
ORTHOMCL1879(7)	LC_N16|gene1352	LC_N17|gene1403	LC_N31|gene2332	LC_N40|gene1402	LC_N80|gene1591	LC_N88|gene1504
ORTHOMCL1880(7)	LC_N16|gene1353	LC_N17|gene1404	LC_N31|gene2333	LC_N40|gene1403	LC_N80|gene1590	LC_N88|gene1503
ORTHOMCL1881(7)	LC_N16|gene1354	LC_N17|gene1405	LC_N31|gene2334	LC_N40|gene1404	LC_N80|gene1589	LC_N88|gene1502
ORTHOMCL1882(7)	LC_N16|gene1355	LC_N17|gene1406	LC_N31|gene2335	LC_N40|gene1405	LC_N80|gene1588	LC_N88|gene1501
ORTHOMCL1883(7)	LC_N16|gene1356	LC_N17|gene1407	LC_N31|gene2336	LC_N40|gene1406	LC_N80|gene1587	LC_N88|gene1500
ORTHOMCL1884(7)	LC_N16|gene1357	LC_N17|gene1408	LC_N31|gene2337	LC_N40|gene1407	LC_N80|gene1586	LC_N88|gene1499
ORTHOMCL1885(7)	LC_N16|gene1358	LC_N17|gene1409	LC_N31|gene2338	LC_N40|gene1408	LC_N80|gene1585	LC_N88|gene1498
ORTHOMCL1886(7)	LC_N16|gene1359	LC_N17|gene1410	LC_N31|gene2339	LC_N40|gene1409	LC_N80|gene1584	LC_N88|gene1497
ORTHOMCL1887(7)	LC_N16|gene1360	LC_N17|gene1411	LC_N31|gene2340	LC_N40|gene1410	LC_N80|gene1583	LC_N88|gene1496
ORTHOMCL1888(7)	LC_N16|gene1361	LC_N17|gene1412	LC_N31|gene2341	LC_N40|gene1411	LC_N80|gene1582	LC_N88|gene1495
ORTHOMCL1889(7)	LC_N16|gene1362	LC_N17|gene1413	LC_N31|gene2342	LC_N40|gene1412	LC_N80|gene1581	LC_N88|gene1494
ORTHOMCL1890(7)	LC_N16|gene1363	LC_N17|gene1414	LC_N31|gene2343	LC_N40|gene1413	LC_N80|gene1580	LC_N88|gene1493
ORTHOMCL1891(7)	LC_N16|gene1364	LC_N17|gene1415	LC_N31|gene2344	LC_N40|gene1414	LC_N80|gene1579	LC_N88|gene1492
ORTHOMCL1892(7)	LC_N16|gene1365	LC_N17|gene1416	LC_N31|gene2345	LC_N40|gene1415	LC_N80|gene1578	LC_N88|gene1491
ORTHOMCL1893(7)	LC_N16|gene1366	LC_N17|gene1417	LC_N31|gene2346	LC_N40|gene1416	LC_N80|gene1577	LC_N88|gene1490
ORTHOMCL1894(7)	LC_N16|gene1367	LC_N17|gene1418	LC_N31|gene2347	LC_N40|gene1417	LC_N80|gene1576	LC_N88|gene1489
ORTHOMCL1895(7)	LC_N16|gene1368	LC_N17|gene1419	LC_N31|gene2348	LC_N40|gene1418	LC_N80|gene1575	LC_N88|gene1488
ORTHOMCL1896(7)	LC_N16|gene1369	LC_N17|gene1420	LC_N31|gene2349	LC_N40|gene1419	LC_N80|gene1574	LC_N88|gene1487
ORTHOMCL1897(7)	LC_N16|gene1370	LC_N17|gene1421	LC_N31|gene2350	LC_N40|gene1420	LC_N80|gene1573	LC_N88|gene1486
ORTHOMCL1898(7)	LC_N16|gene1873	LC_N17|gene1883	-	LC_N40|gene1873	LC_N80|gene0875;LC_N80|gene2345	LC_N88|gene2631
ORTHOMCL1899(7)	LC_N16|gene2204	LC_N17|gene2179	LC_N31|gene2582	LC_N40|gene2205	-	LC_N88|gene0398
ORTHOMCL1900(7)	LC_N16|gene2185	LC_N17|gene2161	LC_N31|gene2485	LC_N40|gene2186	LC_N80|gene0896	LC_N88|gene1368
ORTHOMCL1901(7)	LC_N16|gene2184	LC_N17|gene2160	LC_N31|gene2484	LC_N40|gene2185	LC_N80|gene0895	LC_N88|gene1369
ORTHOMCL1902(7)	LC_N16|gene2183	LC_N17|gene2159	LC_N31|gene2483	LC_N40|gene2184	LC_N80|gene0894	LC_N88|gene1370
ORTHOMCL1903(7)	LC_N16|gene2182	LC_N17|gene2158	LC_N31|gene2482	LC_N40|gene2183	LC_N80|gene0893	LC_N88|gene1371
ORTHOMCL1904(7)	LC_N16|gene2181	LC_N17|gene2157	LC_N31|gene2481	LC_N40|gene2182	LC_N80|gene0892	LC_N88|gene1372
ORTHOMCL1905(7)	LC_N16|gene2180	LC_N17|gene2156	LC_N31|gene2480	LC_N40|gene2181	LC_N80|gene0891	LC_N88|gene1373
ORTHOMCL1906(7)	LC_N16|gene2024	LC_N17|gene2040	LC_N31|gene2479	LC_N40|gene2046	LC_N80|gene0890	LC_N88|gene1374
ORTHOMCL1907(7)	LC_N16|gene2025	LC_N17|gene2039	LC_N31|gene2478	LC_N40|gene2045	LC_N80|gene0889	LC_N88|gene1375
ORTHOMCL1908(7)	LC_N16|gene2026	LC_N17|gene2038	LC_N31|gene2477	LC_N40|gene2044	LC_N80|gene0888	LC_N88|gene1376
ORTHOMCL1909(7)	LC_N16|gene2027	LC_N17|gene2037	LC_N31|gene2476	LC_N40|gene2043	LC_N80|gene0887	LC_N88|gene1377
ORTHOMCL1910(7)	LC_N16|gene2028	LC_N17|gene2036	LC_N31|gene2475	LC_N40|gene2042	LC_N80|gene0886	LC_N88|gene1378
ORTHOMCL1911(7)	LC_N16|gene2029	LC_N17|gene2035	LC_N31|gene2474	LC_N40|gene2041	LC_N80|gene0885	LC_N88|gene1379
ORTHOMCL1912(7)	LC_N16|gene2030	LC_N17|gene2034	LC_N31|gene2473	LC_N40|gene2040	LC_N80|gene0884	LC_N88|gene1380
ORTHOMCL1913(7)	LC_N16|gene2031	LC_N17|gene2033	LC_N31|gene2472	LC_N40|gene2039	LC_N80|gene0883	LC_N88|gene1382
ORTHOMCL1914(7)	LC_N16|gene2032	LC_N17|gene2032	LC_N31|gene2471	LC_N40|gene2038	LC_N80|gene0882	LC_N88|gene1383
ORTHOMCL1915(7)	LC_N16|gene2033	LC_N17|gene2031	LC_N31|gene2470	LC_N40|gene2037	LC_N80|gene0881	LC_N88|gene1384
ORTHOMCL1916(7)	LC_N16|gene2034	LC_N17|gene2030	LC_N31|gene2469	LC_N40|gene2036	LC_N80|gene0880	LC_N88|gene1385
ORTHOMCL1917(7)	LC_N16|gene2035	LC_N17|gene2029	LC_N31|gene2468	LC_N40|gene2035	LC_N80|gene0879	LC_N88|gene1386
ORTHOMCL1918(7)	LC_N16|gene2036	LC_N17|gene2028	LC_N31|gene2467	LC_N40|gene2034	LC_N80|gene2698	LC_N88|gene1387
ORTHOMCL1919(7)	LC_N16|gene2037	LC_N17|gene2027	LC_N31|gene2466	LC_N40|gene2033	LC_N80|gene2697	LC_N88|gene1388
ORTHOMCL1920(7)	LC_N16|gene2038	LC_N17|gene2026	LC_N31|gene2465	LC_N40|gene2032	LC_N80|gene2695	LC_N88|gene1389
ORTHOMCL1921(7)	LC_N16|gene2065	LC_N17|gene2059	LC_N31|gene2353	LC_N40|gene2065	LC_N80|gene2805	LC_N88|gene2276
ORTHOMCL1922(7)	LC_N16|gene2064	LC_N17|gene2058	LC_N31|gene2354	LC_N40|gene2064	LC_N80|gene2806	LC_N88|gene2277
ORTHOMCL1923(7)	LC_N16|gene2062	LC_N17|gene2056	LC_N31|gene2356	LC_N40|gene2062	LC_N80|gene1924	LC_N88|gene2279
ORTHOMCL1924(7)	LC_N16|gene2061	LC_N17|gene2055	LC_N31|gene2357	LC_N40|gene2061	LC_N80|gene1925	LC_N88|gene2280
ORTHOMCL1925(7)	LC_N16|gene2060	LC_N17|gene2054	LC_N31|gene2358	LC_N40|gene2060	LC_N80|gene1926	LC_N88|gene2281
ORTHOMCL1926(7)	LC_N16|gene2058	LC_N17|gene2052	LC_N31|gene2359	LC_N40|gene2058	LC_N80|gene1927	LC_N88|gene2282
ORTHOMCL1927(7)	LC_N16|gene2057	LC_N17|gene2051	LC_N31|gene2360	LC_N40|gene2057	LC_N80|gene1928	LC_N88|gene2283
ORTHOMCL1928(7)	LC_N16|gene2056	LC_N17|gene2050	LC_N31|gene2361	LC_N40|gene2056	LC_N80|gene1929	LC_N88|gene2284
ORTHOMCL1929(7)	LC_N16|gene2055	LC_N17|gene2049	LC_N31|gene2362	LC_N40|gene2055	LC_N80|gene1930	LC_N88|gene2285
ORTHOMCL1930(7)	LC_N16|gene2054	LC_N17|gene2048	LC_N31|gene2363	LC_N40|gene2054	LC_N80|gene1931	LC_N88|gene2286
ORTHOMCL1931(7)	LC_N16|gene2053	LC_N17|gene2047	LC_N31|gene2364	LC_N40|gene2053	LC_N80|gene1932	LC_N88|gene2287
ORTHOMCL1932(7)	LC_N16|gene2052	LC_N17|gene2046	LC_N31|gene2365	LC_N40|gene2052	LC_N80|gene1933	LC_N88|gene2288
ORTHOMCL1933(7)	LC_N16|gene2051	LC_N17|gene2045	LC_N31|gene2366	LC_N40|gene2051	LC_N80|gene1934	LC_N88|gene2289
ORTHOMCL1934(7)	LC_N16|gene2050	LC_N17|gene2044	LC_N31|gene2367	LC_N40|gene2050	LC_N80|gene1935	LC_N88|gene2290
ORTHOMCL1935(7)	LC_N16|gene2049	LC_N17|gene2043	LC_N31|gene2368	LC_N40|gene2049	LC_N80|gene1936	LC_N88|gene2291
ORTHOMCL1936(7)	LC_N16|gene2048	LC_N17|gene2042	LC_N31|gene2369	LC_N40|gene2048	LC_N80|gene1937	LC_N88|gene2292
ORTHOMCL1937(7)	LC_N16|gene2047	LC_N17|gene2041	LC_N31|gene2370	LC_N40|gene2047	LC_N80|gene1938	LC_N88|gene2293
ORTHOMCL1938(7)	LC_N16|gene2390	LC_N17|gene2374	LC_N31|gene2371	LC_N40|gene2368	LC_N80|gene1939	LC_N88|gene2693
ORTHOMCL1939(7)	LC_N16|gene2389	LC_N17|gene2375	LC_N31|gene2372	LC_N40|gene2369	LC_N80|gene1940	LC_N88|gene2694
ORTHOMCL1940(7)	LC_N16|gene2388	LC_N17|gene2376	LC_N31|gene2373	LC_N40|gene2370	LC_N80|gene1941	LC_N88|gene2695
ORTHOMCL1941(7)	LC_N16|gene2387	LC_N17|gene2377	LC_N31|gene2374	LC_N40|gene2371	LC_N80|gene1942	LC_N88|gene2696
ORTHOMCL1942(7)	LC_N16|gene2386	LC_N17|gene2378	LC_N31|gene2375	LC_N40|gene2372	LC_N80|gene1943	LC_N88|gene2697
ORTHOMCL1943(7)	LC_N16|gene2385	LC_N17|gene2379	LC_N31|gene2376	LC_N40|gene2373	LC_N80|gene1944	LC_N88|gene2698
ORTHOMCL1944(7)	LC_N16|gene2384	LC_N17|gene2380	LC_N31|gene2377	LC_N40|gene2374	LC_N80|gene1945	LC_N88|gene2699
ORTHOMCL1945(7)	LC_N16|gene2383	LC_N17|gene2381	LC_N31|gene2378	LC_N40|gene2375	LC_N80|gene2749	LC_N88|gene2700
ORTHOMCL1946(7)	LC_N16|gene2382	LC_N17|gene2382	LC_N31|gene2379	LC_N40|gene2376	LC_N80|gene2748	LC_N88|gene2701
ORTHOMCL1947(7)	LC_N16|gene2381	LC_N17|gene2383	LC_N31|gene2380	LC_N40|gene2377	LC_N80|gene2747	LC_N88|gene2702
ORTHOMCL1948(7)	LC_N16|gene2380	LC_N17|gene2384	LC_N31|gene2381	LC_N40|gene2378	LC_N80|gene2746	LC_N88|gene2703
ORTHOMCL1949(7)	LC_N16|gene2379	LC_N17|gene2385	LC_N31|gene2382	LC_N40|gene2379	LC_N80|gene2745	LC_N88|gene2704
ORTHOMCL1950(7)	LC_N16|gene2376	LC_N17|gene2388	LC_N31|gene2383	LC_N40|gene2382	LC_N80|gene2742	LC_N88|gene2776
ORTHOMCL1951(7)	LC_N16|gene1996	LC_N17|gene1990	LC_N31|gene2416	LC_N40|gene1996	LC_N80|gene2740	LC_N88|gene1827
ORTHOMCL1952(7)	LC_N16|gene1997	LC_N17|gene1991	LC_N31|gene2415	LC_N40|gene1997	LC_N80|gene2739	LC_N88|gene1826
ORTHOMCL1953(7)	LC_N16|gene1998	LC_N17|gene1992	LC_N31|gene2414	LC_N40|gene1998	LC_N80|gene2738	LC_N88|gene1825
ORTHOMCL1954(7)	LC_N16|gene1999	LC_N17|gene1993	LC_N31|gene2413	LC_N40|gene1999	LC_N80|gene2737	LC_N88|gene1824
ORTHOMCL1955(7)	LC_N16|gene2000	LC_N17|gene1994	LC_N31|gene2412	LC_N40|gene2000	LC_N80|gene2642	LC_N88|gene1823
ORTHOMCL1956(7)	LC_N16|gene2001	LC_N17|gene1995	LC_N31|gene2411	LC_N40|gene2001	LC_N80|gene2643	LC_N88|gene1822
ORTHOMCL1957(7)	LC_N16|gene2002	LC_N17|gene1996	LC_N31|gene2410	LC_N40|gene2002	LC_N80|gene2644	LC_N88|gene1821
ORTHOMCL1958(7)	LC_N16|gene2003	LC_N17|gene1997	LC_N31|gene2409	LC_N40|gene2003	LC_N80|gene2645	LC_N88|gene1820
ORTHOMCL1959(7)	LC_N16|gene2004	LC_N17|gene1998	LC_N31|gene2408	LC_N40|gene2004	LC_N80|gene2646	LC_N88|gene1819
ORTHOMCL1960(7)	LC_N16|gene2005	LC_N17|gene1999	LC_N31|gene2407	LC_N40|gene2005	LC_N80|gene2647	LC_N88|gene1818
ORTHOMCL1961(7)	LC_N16|gene2006	LC_N17|gene2000	LC_N31|gene2406	LC_N40|gene2006	LC_N80|gene2648	LC_N88|gene1817
ORTHOMCL1962(7)	LC_N16|gene2007	LC_N17|gene2001	LC_N31|gene2405	LC_N40|gene2007	LC_N80|gene2649	LC_N88|gene1816
ORTHOMCL1963(7)	LC_N16|gene2008	LC_N17|gene2002	LC_N31|gene2404	LC_N40|gene2008	LC_N80|gene2650	LC_N88|gene1815
ORTHOMCL1964(7)	LC_N16|gene2009	LC_N17|gene2003	LC_N31|gene2402	LC_N40|gene2009	LC_N80|gene2161	LC_N88|gene1814
ORTHOMCL1965(7)	LC_N16|gene2010	LC_N17|gene2004	LC_N31|gene2401	LC_N40|gene2010	LC_N80|gene2160	LC_N88|gene1813
ORTHOMCL1966(7)	LC_N16|gene2011	LC_N17|gene2005	LC_N31|gene2400	LC_N40|gene2011	LC_N80|gene2159	LC_N88|gene1812
ORTHOMCL1967(7)	LC_N16|gene2012	LC_N17|gene2006	LC_N31|gene2399	LC_N40|gene2012	LC_N80|gene2158	LC_N88|gene1811
ORTHOMCL1968(7)	LC_N16|gene2013	LC_N17|gene2007	LC_N31|gene2398	LC_N40|gene2013	LC_N80|gene2156	LC_N88|gene1810
ORTHOMCL1969(7)	LC_N16|gene2014	LC_N17|gene2008	LC_N31|gene2397	LC_N40|gene2014	LC_N80|gene2155	LC_N88|gene1809
ORTHOMCL1970(7)	LC_N16|gene2015	LC_N17|gene2009	LC_N31|gene2396	LC_N40|gene2015	LC_N80|gene2154	LC_N88|gene1808
ORTHOMCL1971(7)	LC_N16|gene2016	LC_N17|gene2010	LC_N31|gene2395	LC_N40|gene2016	LC_N80|gene2153	LC_N88|gene1807
ORTHOMCL1972(7)	LC_N16|gene2017	LC_N17|gene2011	LC_N31|gene2394	LC_N40|gene2017	LC_N80|gene2152	LC_N88|gene1806
ORTHOMCL1973(7)	LC_N16|gene2018	LC_N17|gene2012	LC_N31|gene2393	LC_N40|gene2018	LC_N80|gene2151	LC_N88|gene1805
ORTHOMCL1974(7)	LC_N16|gene2019	LC_N17|gene2013	LC_N31|gene2391	LC_N40|gene2019	LC_N80|gene2150	LC_N88|gene1804
ORTHOMCL1975(7)	LC_N16|gene2020	LC_N17|gene2014	LC_N31|gene2390	LC_N40|gene2020	LC_N80|gene2149	LC_N88|gene1803
ORTHOMCL1976(7)	LC_N16|gene2021	LC_N17|gene2015	LC_N31|gene2389	LC_N40|gene2021	LC_N80|gene2147	LC_N88|gene1801
ORTHOMCL1977(7)	LC_N16|gene2022	LC_N17|gene2016	LC_N31|gene2388	LC_N40|gene2022	LC_N80|gene2146	LC_N88|gene1800
ORTHOMCL1978(7)	LC_N16|gene2023	LC_N17|gene2017	LC_N31|gene2387	LC_N40|gene2023	LC_N80|gene2145	LC_N88|gene1799
ORTHOMCL1979(7)	LC_N16|gene2067	LC_N17|gene2061	LC_N31|gene2431	LC_N40|gene2068	LC_N80|gene1479	LC_N88|gene1841
ORTHOMCL1980(7)	LC_N16|gene2068	LC_N17|gene2062	LC_N31|gene2432	LC_N40|gene2069	LC_N80|gene1478	LC_N88|gene1842
ORTHOMCL1981(7)	LC_N16|gene2069	LC_N17|gene2063	LC_N31|gene2433	LC_N40|gene2070	LC_N80|gene1477	LC_N88|gene1843
ORTHOMCL1982(7)	LC_N16|gene2071	LC_N17|gene2065	LC_N31|gene2435	LC_N40|gene2072	LC_N80|gene1475	LC_N88|gene1850
ORTHOMCL1983(7)	LC_N16|gene2072	LC_N17|gene2066	LC_N31|gene2436	LC_N40|gene2073	LC_N80|gene1474	LC_N88|gene1851
ORTHOMCL1984(7)	LC_N16|gene2073	LC_N17|gene2067	LC_N31|gene2437	LC_N40|gene2074	LC_N80|gene1473	LC_N88|gene1852
ORTHOMCL1985(7)	LC_N16|gene2074	LC_N17|gene2068	LC_N31|gene2438	LC_N40|gene2075	LC_N80|gene1472	LC_N88|gene1853
ORTHOMCL1986(7)	LC_N16|gene2075	LC_N17|gene2069	LC_N31|gene2439	LC_N40|gene2076	LC_N80|gene1471	LC_N88|gene1854
ORTHOMCL1987(7)	LC_N16|gene2076	LC_N17|gene2070	LC_N31|gene2440	LC_N40|gene2077	LC_N80|gene1470	LC_N88|gene1855
ORTHOMCL1988(7)	LC_N16|gene2077	LC_N17|gene2071	LC_N31|gene2441	LC_N40|gene2078	LC_N80|gene1469	LC_N88|gene1856
ORTHOMCL1989(7)	LC_N16|gene2078	LC_N17|gene2072	LC_N31|gene2442	LC_N40|gene2079	LC_N80|gene1468	LC_N88|gene1857
ORTHOMCL1990(7)	LC_N16|gene2079	LC_N17|gene2073	LC_N31|gene2443	LC_N40|gene2080	LC_N80|gene1467	LC_N88|gene1858
ORTHOMCL1991(7)	LC_N16|gene2080	LC_N17|gene2074	LC_N31|gene2444	LC_N40|gene2081	LC_N80|gene1466	LC_N88|gene1859
ORTHOMCL1992(7)	LC_N16|gene2081	LC_N17|gene2075	LC_N31|gene2445	LC_N40|gene2082	LC_N80|gene1465	LC_N88|gene1860
ORTHOMCL1993(7)	LC_N16|gene2082	LC_N17|gene2076	LC_N31|gene2446	LC_N40|gene2083	LC_N80|gene1464	LC_N88|gene1861
ORTHOMCL1994(7)	LC_N16|gene2083	LC_N17|gene2077	LC_N31|gene2447	LC_N40|gene2084	LC_N80|gene1463	LC_N88|gene1862
ORTHOMCL1995(7)	LC_N16|gene2084	LC_N17|gene2078	LC_N31|gene2448	LC_N40|gene2085	LC_N80|gene1462	LC_N88|gene1863
ORTHOMCL1996(7)	LC_N16|gene2085	LC_N17|gene2079	LC_N31|gene2449	LC_N40|gene2086	LC_N80|gene1461	LC_N88|gene1864
ORTHOMCL1997(7)	LC_N16|gene2086	LC_N17|gene2080	LC_N31|gene2450	LC_N40|gene2087	LC_N80|gene1460	LC_N88|gene1865
[truncated: 1,986 more rows]

## Sheet: B
Supplemental Table S4 Data set B: Presence/absence of core genes in HC group strains
Gene	Gene Description	ClusterID	LC_N16	LC_N17	LC_N40	COG ID	COG Description	COG Type	COG Type Description	KO ID	KO Description
glpK	glycerol kinase GlpK	ORTHOMCL0(9)	LC_N16|gene0465;LC_N16|gene1721;LC_N16|gene2525	LC_N17|gene0463;LC_N17|gene1681;LC_N17|gene2516	LC_N40|gene0463;LC_N40|gene1720;LC_N40|gene2516	COG0554	Key enzyme in the regulation of glycerol uptake and metabolism (By similarity)	C	Energy production and conversion	K00864	glycerol kinase [EC:2.7.1.30]
yhgE	hypothetical protein	ORTHOMCL1(7)	LC_N16|gene1346;LC_N16|gene2608	LC_N17|gene1347;LC_N17|gene2617	LC_N40|gene1346;LC_N40|gene2610;LC_N40|gene2611	COG1511	domain protein	S	Function unknown	K01421	putative membrane protein
copB	MULTISPECIES: copper-translocating P-type ATPase	ORTHOMCL2(6)	LC_N16|gene0232;LC_N16|gene2657	LC_N17|gene0232;LC_N17|gene2663	LC_N40|gene0231;LC_N40|gene2657	COG2217	p-type ATPase	P	Inorganic ion transport and metabolism	K01533	P-type Cu2+ transporter [EC:7.2.2.9]
glnH	MULTISPECIES: ABC transporter substrate-binding protein/permease	ORTHOMCL3(6)	LC_N16|gene0664;LC_N16|gene0665	LC_N17|gene0663;LC_N17|gene0664	LC_N40|gene0663;LC_N40|gene0664	COG0834	(ABC) transporter	E	Amino acid transport and metabolism	K10036	glutamine transport system substrate-binding protein
celB	MULTISPECIES: PTS sugar transporter subunit IIC	ORTHOMCL4(6)	LC_N16|gene0697;LC_N16|gene1858	LC_N17|gene0696;LC_N17|gene1818	LC_N40|gene0696;LC_N40|gene1858	COG1455	pts system	G	Carbohydrate transport and metabolism	K02761	cellobiose PTS system EIIC component
clpB	ATP-dependent chaperone ClpB	ORTHOMCL5(6)	LC_N16|gene0756;LC_N16|gene1497	LC_N17|gene0757;LC_N17|gene1497	LC_N40|gene0755;LC_N40|gene1496	COG0542	ATP-dependent CLP protease ATP-binding subunit	O	Post-translational modification, protein turnover, chaperones	K03695	ATP-dependent Clp protease ATP-binding subunit ClpB
treC	alpha,alpha-phosphotrehalase	ORTHOMCL6(6)	LC_N16|gene1080;LC_N16|gene2620	LC_N17|gene1081;LC_N17|gene2626	LC_N40|gene1080;LC_N40|gene2620	COG0366	alpha amylase, catalytic	G	Carbohydrate transport and metabolism	K01226	trehalose-6-phosphate hydrolase [EC:3.2.1.93]
bglF	PTS glucose transporter subunit IIA	ORTHOMCL7(6)	LC_N16|gene1081;LC_N16|gene2619	LC_N17|gene1082;LC_N17|gene2625	LC_N40|gene1081;LC_N40|gene2619	COG1263	PTS System	G	Carbohydrate transport and metabolism	K02757	beta-glucoside PTS system EIICBA component [EC:2.7.1.-]
-	PII-type proteinase precursor	ORTHOMCL8(6)	LC_N16|gene1709;LC_N16|gene1710	LC_N17|gene1668;LC_N17|gene1669	LC_N40|gene1708;LC_N40|gene1709	COG1404	peptidase (S8 and S53, subtilisin, kexin, sedolisin	O	Post-translational modification, protein turnover, chaperones	-	-
-	type 1 glycerol-3-phosphate oxidase	ORTHOMCL9(6)	LC_N16|gene1720;LC_N16|gene2526	LC_N17|gene1680;LC_N17|gene2517	LC_N40|gene1719;LC_N40|gene2517	COG0578	glycerol-3-phosphate dehydrogenase	C	Energy production and conversion	K00105	alpha-glycerophosphate oxidase [EC:1.1.3.21]
-	-	ORTHOMCL10(3)	LC_N16|gene0001	LC_N17|gene0001	LC_N40|gene0001	-	-	-	-	-	-
-	-	ORTHOMCL11(3)	LC_N16|gene0002	LC_N17|gene0002	LC_N40|gene0002	-	-	-	-	-	-
recO	MULTISPECIES: DNA repair protein RecO	ORTHOMCL12(3)	LC_N16|gene0003	LC_N17|gene0003	LC_N40|gene0003	COG1381	Involved in DNA repair and RecF pathway recombination (By similarity)	L	Replication, recombination and repair	K03584	DNA repair protein RecO (recombination protein O)
era	MULTISPECIES: GTPase Era	ORTHOMCL13(3)	LC_N16|gene0004	LC_N17|gene0004	LC_N40|gene0004	COG1159	An essential GTPase that binds both GDP and GTP, with rapid nucleotide exchange. Plays a role in 16S rRNA processing and 30S ribosomal subunit biogenesis and possibly also in cell cycle regulation and energy metabolism (By similarity)	S	Function unknown	K03595	GTPase
cdd	MULTISPECIES: cytidine deaminase	ORTHOMCL14(3)	LC_N16|gene0005	LC_N17|gene0005	LC_N40|gene0005	COG0295	cytidine deaminase	F	Nucleotide transport and metabolism	K01489	cytidine deaminase [EC:3.5.4.5]
dgkA	diacylglycerol kinase family protein	ORTHOMCL15(3)	LC_N16|gene0006	LC_N17|gene0006	LC_N40|gene0006	COG0818	Diacylglycerol kinase	M	Cell wall/membrane/envelope biogenesis	K00887	undecaprenol kinase [EC:2.7.1.66]
ybeY	MULTISPECIES: rRNA maturation RNase YbeY	ORTHOMCL16(3)	LC_N16|gene0007	LC_N17|gene0007	LC_N40|gene0007	COG0319	metalloendopeptidase activity	S	Function unknown	K07042	probable rRNA maturation factor
phoH	MULTISPECIES: PhoH family protein	ORTHOMCL17(3)	LC_N16|gene0008	LC_N17|gene0008	LC_N40|gene0008	COG1702	Phoh family	T	Signal transduction mechanisms	K06217	phosphate starvation-inducible protein PhoH and related proteins
-	MULTISPECIES: hypothetical protein	ORTHOMCL18(3)	LC_N16|gene0009	LC_N17|gene0009	LC_N40|gene0009	-	-	-	-	-	-
-	MULTISPECIES: GatB/YqeY domain-containing protein	ORTHOMCL19(3)	LC_N16|gene0010	LC_N17|gene0010	LC_N40|gene0010	COG1610	gatB Yqey	S	Function unknown	K09117	uncharacterized protein
rpsU	MULTISPECIES: 30S ribosomal protein S21	ORTHOMCL20(3)	LC_N16|gene0011	LC_N17|gene0011	LC_N40|gene0011	COG0828	30S ribosomal protein S21	J	Translation, ribosomal structure and biogenesis	K02970	small subunit ribosomal protein S21
ppsR	MULTISPECIES: kinase/pyrophosphorylase	ORTHOMCL21(3)	LC_N16|gene0012	LC_N17|gene0012	LC_N40|gene0012	COG1806	Bifunctional serine threonine kinase and phosphorylase involved in the regulation of the pyruvate, phosphate dikinase (PPDK) by catalyzing its phosphorylation dephosphorylation (By similarity)	S	Function unknown	K09773	[pyruvate, water dikinase]-phosphate phosphotransferase / [pyruvate, water dikinase] kinase [EC:2.7.4.28 2.7.11.33]
nfo	deoxyribonuclease IV	ORTHOMCL22(3)	LC_N16|gene0013	LC_N17|gene0013	LC_N40|gene0013	COG0648	Endonuclease IV plays a role in DNA repair. It cleaves phosphodiester bonds at apurinic or apyrimidinic sites (AP sites) to produce new 5'-ends that are base-free deoxyribose 5-phosphate residues. It preferentially attacks modified AP sites created by bleomycin and neocarzinostatin (By similarity)	L	Replication, recombination and repair	K01151	deoxyribonuclease IV [EC:3.1.21.2]
-	hypothetical protein	ORTHOMCL23(3)	LC_N16|gene0014	LC_N17|gene0014	LC_N40|gene0014	COG1284	membrane	S	Function unknown	-	-
msrB	peptide-methionine (R)-S-oxide reductase MsrB	ORTHOMCL24(3)	LC_N16|gene0015	LC_N17|gene0015	LC_N40|gene0015	COG0229	)-reductase	O	Post-translational modification, protein turnover, chaperones	K07305	peptide-methionine (R)-S-oxide reductase [EC:1.8.4.12]
aspS	MULTISPECIES: aspartate--tRNA ligase	ORTHOMCL25(3)	LC_N16|gene0016	LC_N17|gene0016	LC_N40|gene0016	COG0173	aspartyl-trna synthetase	J	Translation, ribosomal structure and biogenesis	K01876	aspartyl-tRNA synthetase [EC:6.1.1.12]
hisS	histidine--tRNA ligase	ORTHOMCL26(3)	LC_N16|gene0017	LC_N17|gene0017	LC_N40|gene0017	COG0124	Histidyl-trna synthetase	J	Translation, ribosomal structure and biogenesis	K01892	histidyl-tRNA synthetase [EC:6.1.1.21]
ppa	MULTISPECIES: inorganic diphosphatase	ORTHOMCL27(3)	LC_N16|gene0018	LC_N17|gene0018	LC_N40|gene0018	COG0221	Pyrophosphate phospho-hydrolase	C	Energy production and conversion	K01507	inorganic pyrophosphatase [EC:3.6.1.1]
-	MULTISPECIES: zinc-binding dehydrogenase	ORTHOMCL28(3)	LC_N16|gene0019	LC_N17|gene0019	LC_N40|gene0019	COG0604	alcohol dehydrogenase	C	Energy production and conversion	-	-
-	hypothetical protein	ORTHOMCL29(3)	LC_N16|gene0020	LC_N17|gene0020	LC_N40|gene0020	ENOG410YT24	-	S	Function unknown	-	-
-	MULTISPECIES: helix-turn-helix transcriptional regulator	ORTHOMCL30(3)	LC_N16|gene0021	LC_N17|gene0021	LC_N40|gene0021	ENOG4111NXV	transcriptional regulator	K	Transcription	-	-
-	MULTISPECIES: ABC transporter permease	ORTHOMCL31(3)	LC_N16|gene0022	LC_N17|gene0022	LC_N40|gene0022	-	-	-	-	-	-
-	ATP-binding cassette domain-containing protein	ORTHOMCL32(3)	LC_N16|gene0023	LC_N17|gene0023	LC_N40|gene0023	ENOG410XQRE	(ABC) transporter	S	Function unknown	-	-
-	hypothetical protein	ORTHOMCL33(3)	LC_N16|gene0024	LC_N17|gene0024	LC_N40|gene0024	COG0537	histidine triad (hIT) protein	F;G	Nucleotide transport and metabolism; Carbohydrate transport and metabolism	-	-
amiABC	N-acetylmuramoyl-L-alanine amidase	ORTHOMCL34(3)	LC_N16|gene0025	LC_N17|gene0025	LC_N40|gene0025	COG0860	n-acetylmuramoyl-l-alanine amidase	M	Cell wall/membrane/envelope biogenesis	K01448	N-acetylmuramoyl-L-alanine amidase [EC:3.5.1.28]
-	HAD family hydrolase	ORTHOMCL35(3)	LC_N16|gene0026	LC_N17|gene0026	LC_N40|gene0026	COG0546	had-superfamily hydrolase, subfamily ia, variant	S	Function unknown	-	-
dtd	MULTISPECIES: D-tyrosyl-tRNA(Tyr) deacylase	ORTHOMCL36(3)	LC_N16|gene0027	LC_N17|gene0027	LC_N40|gene0027	COG1490	Hydrolyzes D-tyrosyl-tRNA(Tyr) into D-tyrosine and free tRNA(Tyr). Could be a defense mechanism against a harmful effect of D-tyrosine (By similarity)	J	Translation, ribosomal structure and biogenesis	K07560	D-aminoacyl-tRNA deacylase [EC:3.1.1.96]
relA	MULTISPECIES: bifunctional (p)ppGpp synthetase/guanosine-3',5'-bis(diphosphate) 3'-pyrophosphohydrolase	ORTHOMCL37(3)	LC_N16|gene0028	LC_N17|gene0028	LC_N40|gene0028	COG0317	In eubacteria ppGpp (guanosine 3'-diphosphate 5-' diphosphate) is a mediator of the stringent response that coordinates a variety of cellular activities in response to changes in nutritional abundance (By similarity)	K;T	Transcription; Signal transduction mechanisms	K00951	GTP pyrophosphokinase [EC:2.7.6.5]
-	MULTISPECIES: hypothetical protein	ORTHOMCL38(3)	LC_N16|gene0029	LC_N17|gene0029	LC_N40|gene0029	-	-	-	-	-	-
rsmE	MULTISPECIES: 16S rRNA (uracil(1498)-N(3))-methyltransferase	ORTHOMCL39(3)	LC_N16|gene0030	LC_N17|gene0030	LC_N40|gene0030	COG1385	Specifically methylates the N3 position of the uracil ring of uridine 1498 (m3U1498) in 16S rRNA. Acts on the fully assembled 30S ribosomal subunit (By similarity)	S	Function unknown	K09761	16S rRNA (uracil1498-N3)-methyltransferase [EC:2.1.1.193]
prmA	MULTISPECIES: 50S ribosomal protein L11 methyltransferase	ORTHOMCL40(3)	LC_N16|gene0031	LC_N17|gene0031	LC_N40|gene0031	COG2264	Methylates ribosomal protein L11 (By similarity)	J	Translation, ribosomal structure and biogenesis	K02687	ribosomal protein L11 methyltransferase [EC:2.1.1.-]
-	MULTISPECIES: DUF3013 family protein	ORTHOMCL41(3)	LC_N16|gene0032	LC_N17|gene0032	LC_N40|gene0032	ENOG411289G	Protein of unknown function (DUF3013)	S	Function unknown	-	-
-	DNA-3-methyladenine glycosylase	ORTHOMCL42(3)	LC_N16|gene0033	LC_N17|gene0033	LC_N40|gene0033	COG2094	3-methyladenine DNA glycosylase	L	Replication, recombination and repair	K03652	DNA-3-methyladenine glycosylase [EC:3.2.2.21]
-	MULTISPECIES: hypothetical protein	ORTHOMCL43(3)	LC_N16|gene0034	LC_N17|gene0034	LC_N40|gene0034	-	-	-	-	-	-
-	MULTISPECIES: YxeA family protein	ORTHOMCL44(3)	LC_N16|gene0035	LC_N17|gene0035	LC_N40|gene0035	ENOG410YWFE	Protein of unknown function (DUF1093)	S	Function unknown	-	-
-	MULTISPECIES: hypothetical protein	ORTHOMCL45(3)	LC_N16|gene0036	LC_N17|gene0036	LC_N40|gene0036	-	-	-	-	-	-
-	MULTISPECIES: hypothetical protein	ORTHOMCL46(3)	LC_N16|gene0037	LC_N17|gene0037	LC_N40|gene0037	-	-	-	-	-	-
-	GNAT family N-acetyltransferase	ORTHOMCL47(3)	LC_N16|gene0038	LC_N17|gene0038	LC_N40|gene0038	COG0454	acetyltransferase	K	Transcription	-	-
-	MULTISPECIES: hypothetical protein	ORTHOMCL48(3)	LC_N16|gene0039	LC_N17|gene0039	LC_N40|gene0039	COG0454	acetyltransferase	K	Transcription	-	-
-	MULTISPECIES: NAD(P)H-dependent oxidoreductase	ORTHOMCL49(3)	LC_N16|gene0041	LC_N17|gene0041	LC_N40|gene0041	COG2249	(NAD(P)H dehydrogenase) (Quinone)	S	Function unknown	-	-
-	TetR/AcrR family transcriptional regulator	ORTHOMCL50(3)	LC_N16|gene0042	LC_N17|gene0042	LC_N40|gene0042	ENOG410XUF9	TetR family transcriptional Regulator	K	Transcription	-	-
-	N-formylglutamate amidohydrolase	ORTHOMCL51(3)	LC_N16|gene0043	LC_N17|gene0043	LC_N40|gene0043	COG3741	N-formylglutamate amidohydrolase	E	Amino acid transport and metabolism	-	-
-	Putative uncharacterized protein	ORTHOMCL52(3)	LC_N16|gene0044	LC_N17|gene0044	LC_N40|gene0044	ENOG410YTGD	Pfam:DUF3230	S	Function unknown	-	-
ybaK	MULTISPECIES: Cys-tRNA(Pro) deacylase	ORTHOMCL53(3)	LC_N16|gene0045	LC_N17|gene0045	LC_N40|gene0045	COG2606	YbaK ebsC protein	S	Function unknown	K03976	Cys-tRNA(Pro)/Cys-tRNA(Cys) deacylase [EC:3.1.1.-]
apt	MULTISPECIES: adenine phosphoribosyltransferase	ORTHOMCL54(3)	LC_N16|gene0046	LC_N17|gene0046	LC_N40|gene0046	COG0503	Catalyzes a salvage reaction resulting in the formation of AMP, that is energically less costly than de novo synthesis (By similarity)	F	Nucleotide transport and metabolism	K00759	adenine phosphoribosyltransferase [EC:2.4.2.7]
recJ	single-stranded-DNA-specific exonuclease RecJ	ORTHOMCL55(3)	LC_N16|gene0047	LC_N17|gene0047	LC_N40|gene0047	COG0608	Single-stranded-DNA-specific exonuclease (RecJ)	L	Replication, recombination and repair	K07462	single-stranded-DNA-specific exonuclease [EC:3.1.-.-]
-	hypothetical protein	ORTHOMCL56(3)	LC_N16|gene0048	LC_N17|gene0048	LC_N40|gene0048	-	-	-	-	-	-
-	ASCH domain-containing protein	ORTHOMCL57(3)	LC_N16|gene0049	LC_N17|gene0049	LC_N40|gene0049	COG4405	asch domain protein	S	Function unknown	-	-
-	hypothetical protein	ORTHOMCL58(3)	LC_N16|gene0050	LC_N17|gene0050	LC_N40|gene0050	-	-	-	-	-	-
lepA	MULTISPECIES: elongation factor 4	ORTHOMCL59(3)	LC_N16|gene0051	LC_N17|gene0051	LC_N40|gene0051	COG0481	Required for accurate and efficient protein synthesis under certain stress conditions. May act as a fidelity factor of the translation reaction, by catalyzing a one-codon backward translocation of tRNAs on improperly translocated ribosomes. Back- translocation proceeds from a post-translocation (POST) complex to a pre-translocation (PRE) complex, thus giving elongation factor G a second chance to…	M	Cell wall/membrane/envelope biogenesis	K03596	GTP-binding protein LepA
dnaJ	chaperone protein DnaJ	ORTHOMCL60(3)	LC_N16|gene0052	LC_N17|gene0052	LC_N40|gene0052	COG0484	ATP binding to DnaK triggers the release of the substrate protein, thus completing the reaction cycle. Several rounds of ATP-dependent interactions between DnaJ, DnaK and GrpE are required for fully efficient folding. Also involved, together with DnaK and GrpE, in the DNA replication of plasmids through activation of initiation proteins (By similarity)	O	Post-translational modification, protein turnover, chaperones	K03686	molecular chaperone DnaJ
dnaK	molecular chaperone DnaK	ORTHOMCL61(3)	LC_N16|gene0053	LC_N17|gene0053	LC_N40|gene0053	COG0443	Heat shock protein	O	Post-translational modification, protein turnover, chaperones	K04043	molecular chaperone DnaK
-	MULTISPECIES: nucleotide exchange factor GrpE	ORTHOMCL62(3)	LC_N16|gene0054	LC_N17|gene0054	LC_N40|gene0054	COG0576	Participates actively in the response to hyperosmotic and heat shock by preventing the aggregation of stress-denatured proteins, in association with DnaK and GrpE. It is the nucleotide exchange factor for DnaK and may function as a thermosensor. Unfolded proteins bind initially to DnaJ	O	Post-translational modification, protein turnover, chaperones	K03687	molecular chaperone GrpE
hrcA	MULTISPECIES: heat-inducible transcriptional repressor HrcA	ORTHOMCL63(3)	LC_N16|gene0055	LC_N17|gene0055	LC_N40|gene0055	COG1420	Negative regulator of class I heat shock genes (grpE- dnaK-dnaJ and groELS operons). Prevents heat-shock induction of these operons (By similarity)	K	Transcription	K03705	heat-inducible transcriptional repressor
-	MULTISPECIES: oxygen-independent coproporphyrinogen III oxidase	ORTHOMCL64(3)	LC_N16|gene0056	LC_N17|gene0056	LC_N40|gene0056	COG0635	Coproporphyrinogen III oxidase	H	Coenzyme transport and metabolism	-	-
ribF	MULTISPECIES: riboflavin biosynthesis protein RibF	ORTHOMCL65(3)	LC_N16|gene0057	LC_N17|gene0057	LC_N40|gene0057	COG0196	riboflavin biosynthesis protein ribF	H	Coenzyme transport and metabolism	K11753	riboflavin kinase / FMN adenylyltransferase [EC:2.7.1.26 2.7.7.2]
truB	tRNA pseudouridine synthase B	ORTHOMCL66(3)	LC_N16|gene0058	LC_N17|gene0058	LC_N40|gene0058	COG0130	Responsible for synthesis of pseudouridine from uracil- 55 in the psi GC loop of transfer RNAs (By similarity)	J	Translation, ribosomal structure and biogenesis	K03177	tRNA pseudouridine55 synthase [EC:5.4.99.25]
-	MULTISPECIES: DUF475 domain-containing protein	ORTHOMCL67(3)	LC_N16|gene0059	LC_N17|gene0059	LC_N40|gene0059	COG0861	membrane protein terC	P	Inorganic ion transport and metabolism	-	-
rbfA	Ribosome-binding factor A	ORTHOMCL68(3)	LC_N16|gene0061	LC_N17|gene0061	LC_N40|gene0060	COG0858	Associates with free 30S ribosomal subunits (but not with 30S subunits that are part of 70S ribosomes or polysomes). Essential for efficient processing of 16S rRNA. May interact with the 5'-terminal helix region of 16S rRNA (By similarity)	J	Translation, ribosomal structure and biogenesis	K02834	ribosome-binding factor A
infB	translation initiation factor IF-2	ORTHOMCL69(3)	LC_N16|gene0062	LC_N17|gene0062	LC_N40|gene0061	COG0532	One of the essential components for the initiation of protein synthesis. Protects formylmethionyl-tRNA from spontaneous hydrolysis and promotes its binding to the 30S ribosomal subunits. Also involved in the hydrolysis of GTP during the formation of the 70S ribosomal complex (By similarity)	J	Translation, ribosomal structure and biogenesis	K02519	translation initiation factor IF-2
-	MULTISPECIES: YlxQ-related RNA-binding protein	ORTHOMCL70(3)	LC_N16|gene0063	LC_N17|gene0063	LC_N40|gene0062	COG1358	(ribosomal) protein	J	Translation, ribosomal structure and biogenesis	-	-
ylxR	MULTISPECIES: YlxR family protein	ORTHOMCL71(3)	LC_N16|gene0064	LC_N17|gene0064	LC_N40|gene0063	COG2740	Nucleic-acid-binding protein implicated in transcription termination	K	Transcription	K07742	uncharacterized protein
nusA	MULTISPECIES: transcription termination/antitermination protein NusA	ORTHOMCL72(3)	LC_N16|gene0065	LC_N17|gene0065	LC_N40|gene0064	COG0195	Transcription elongation factor NusA	K	Transcription	K02600	transcription termination/antitermination protein NusA
rimP	MULTISPECIES: ribosome maturation factor RimP	ORTHOMCL73(3)	LC_N16|gene0066	LC_N17|gene0066	LC_N40|gene0065	COG0779	Required for maturation of 30S ribosomal subunits (By similarity)	S	Function unknown	K09748	ribosome maturation factor RimP
polC	DNA polymerase III subunit alpha	ORTHOMCL74(3)	LC_N16|gene0067	LC_N17|gene0067	LC_N40|gene0066	COG2176	Required for replicative DNA synthesis. This DNA polymerase also exhibits 3' to 5' exonuclease activity (By similarity)	L	Replication, recombination and repair	K03763	DNA polymerase III subunit alpha, Gram-positive type [EC:2.7.7.7]
proS	Prolyl-tRNA synthetase (Proline--tRNA ligase) (ProRS)	ORTHOMCL75(3)	LC_N16|gene0068	LC_N17|gene0068	LC_N40|gene0067	COG0442	Catalyzes the attachment of proline to tRNA(Pro) in a two-step reaction proline is first activated by ATP to form Pro- AMP and then transferred to the acceptor end of tRNA(Pro). As ProRS can inadvertently accommodate and process non-cognate amino acids such as alanine and cysteine, to avoid such errors it has two additional distinct editing activities against alanine. One activity is designated a…	J	Translation, ribosomal structure and biogenesis	K01881	prolyl-tRNA synthetase [EC:6.1.1.15]
rseP	MULTISPECIES: RIP metalloprotease RseP	ORTHOMCL76(3)	LC_N16|gene0069	LC_N17|gene0069	LC_N40|gene0068	COG0750	Membrane-associated zinc metalloprotease	M	Cell wall/membrane/envelope biogenesis	K11749	regulator of sigma E protease [EC:3.4.24.-]
cdsA	isoprenyl transferase	ORTHOMCL77(3)	LC_N16|gene0070	LC_N17|gene0070	LC_N40|gene0069	COG0575	phosphatidate Cytidylyltransferase	I	Lipid transport and metabolism	K00981	phosphatidate cytidylyltransferase [EC:2.7.7.41]
uppS	isoprenyl transferase	ORTHOMCL78(3)	LC_N16|gene0071	LC_N17|gene0071	LC_N40|gene0070	COG0020	Catalyzes the condensation of isopentenyl diphosphate (IPP) with allylic pyrophosphates generating different type of terpenoids (By similarity)	I	Lipid transport and metabolism	K00806	undecaprenyl diphosphate synthase [EC:2.5.1.31]
frr	MULTISPECIES: ribosome recycling factor	ORTHOMCL79(3)	LC_N16|gene0072	LC_N17|gene0072	LC_N40|gene0071	COG0233	Responsible for the release of ribosomes from messenger RNA at the termination of protein biosynthesis. May increase the efficiency of translation by recycling ribosomes from one round of translation to another (By similarity)	J	Translation, ribosomal structure and biogenesis	K02838	ribosome recycling factor
pyrH	Uridylate kinase	ORTHOMCL80(3)	LC_N16|gene0073	LC_N17|gene0073	LC_N40|gene0072	COG0528	UMP kinase activity	F	Nucleotide transport and metabolism	K09903	uridylate kinase [EC:2.7.4.22]
tsf	MULTISPECIES: elongation factor Ts	ORTHOMCL81(3)	LC_N16|gene0074	LC_N17|gene0074	LC_N40|gene0073	COG0264	Associates with the EF-Tu.GDP complex and induces the exchange of GDP to GTP. It remains bound to the aminoacyl-tRNA.EF- Tu.GTP complex up to the GTP hydrolysis stage on the ribosome (By similarity)	J	Translation, ribosomal structure and biogenesis	K02357	elongation factor Ts
rpsB	MULTISPECIES: 30S ribosomal protein S2	ORTHOMCL82(3)	LC_N16|gene0075	LC_N17|gene0075	LC_N40|gene0074	COG0052	30S ribosomal protein S2	J	Translation, ribosomal structure and biogenesis	K02967	small subunit ribosomal protein S2
-	MULTISPECIES: GIY-YIG nuclease family protein	ORTHOMCL83(3)	LC_N16|gene0076	LC_N17|gene0076	LC_N40|gene0075	COG2827	Excinuclease abc c subunit domain protein	L	Replication, recombination and repair	K07461	putative endonuclease
-	O-methyltransferase	ORTHOMCL84(3)	LC_N16|gene0077	LC_N17|gene0077	LC_N40|gene0076	COG4123	Specifically methylates the adenine in position 37 of tRNA(1)(Val) (anticodon cmo5UAC) (By similarity)	S	Function unknown	-	-
plsC	MULTISPECIES: 1-acyl-sn-glycerol-3-phosphate acyltransferase	ORTHOMCL85(3)	LC_N16|gene0078	LC_N17|gene0078	LC_N40|gene0077	COG0204	Acyltransferase	I	Lipid transport and metabolism	K00655	1-acyl-sn-glycerol-3-phosphate acyltransferase [EC:2.3.1.51]
-	MULTISPECIES: amino acid permease	ORTHOMCL86(3)	LC_N16|gene0079	LC_N17|gene0079	LC_N40|gene0078	COG0531	amino acid	E	Amino acid transport and metabolism	K03294	basic amino acid/polyamine antiporter, APA family
-	amino acid permease	ORTHOMCL87(3)	LC_N16|gene0080	LC_N17|gene0080	LC_N40|gene0079	COG0531	amino acid	E	Amino acid transport and metabolism	K03294	basic amino acid/polyamine antiporter, APA family
-	MULTISPECIES: DUF1003 domain-containing protein	ORTHOMCL88(3)	LC_N16|gene0081	LC_N17|gene0081	LC_N40|gene0080	COG4420	integral membrane protein	S	Function unknown	-	-
mdlB	MULTISPECIES: ABC transporter ATP-binding protein	ORTHOMCL89(3)	LC_N16|gene0082	LC_N17|gene0082	LC_N40|gene0081	COG1132	(ABC) transporter	V	Defense mechanisms	K18890	ATP-binding cassette, subfamily B, multidrug efflux pump
mdlA	ATP-binding cassette domain-containing protein	ORTHOMCL90(3)	LC_N16|gene0083	LC_N17|gene0083	LC_N40|gene0082	COG1132	(ABC) transporter	V	Defense mechanisms	K18889	ATP-binding cassette, subfamily B, multidrug efflux pump
-	MULTISPECIES: YneF family protein	ORTHOMCL91(3)	LC_N16|gene0084	LC_N17|gene0084	LC_N40|gene0083	COG3763	UPF0154 protein	S	Function unknown	K09976	uncharacterized protein
-	UPF0291 protein LCA_1274	ORTHOMCL92(3)	LC_N16|gene0085	LC_N17|gene0085	LC_N40|gene0084	COG4224	UPF0291 protein	S	Function unknown	-	-
-	MULTISPECIES: hypothetical protein	ORTHOMCL93(3)	LC_N16|gene0086	LC_N17|gene0086	LC_N40|gene0085	-	-	-	-	-	-
rplS	50S ribosomal protein L19	ORTHOMCL94(3)	LC_N16|gene0087	LC_N17|gene0087	LC_N40|gene0086	COG0335	This protein is located at the 30S-50S ribosomal subunit interface and may play a role in the structure and function of the aminoacyl-tRNA binding site (By similarity)	J	Translation, ribosomal structure and biogenesis	K02884	large subunit ribosomal protein L19
trmD	tRNA (guanine-N(1)-)-methyltransferase	ORTHOMCL95(3)	LC_N16|gene0088	LC_N17|gene0088	LC_N40|gene0087	COG0336	Specifically methylates guanosine-37 in various tRNAs (By similarity)	J	Translation, ribosomal structure and biogenesis	K00554	tRNA (guanine37-N1)-methyltransferase [EC:2.1.1.228]
rimM	MULTISPECIES: ribosome maturation factor RimM	ORTHOMCL96(3)	LC_N16|gene0089	LC_N17|gene0089	LC_N40|gene0088	COG0806	An accessory protein needed during the final step in the assembly of 30S ribosomal subunit, possibly for assembly of the head region. Probably interacts with S19. Essential for efficient processing of 16S rRNA. May be needed both before and after RbfA during the maturation of 16S rRNA. It has affinity for free ribosomal 30S subunits but not for 70S ribosomes (By similarity)	J	Translation, ribosomal structure and biogenesis	K02860	16S rRNA processing protein RimM
-	MULTISPECIES: KH domain-containing protein	ORTHOMCL97(3)	LC_N16|gene0090	LC_N17|gene0090	LC_N40|gene0089	COG1837	UPF0109 protein	S	Function unknown	K06960	uncharacterized protein
rpsP	MULTISPECIES: 30S ribosomal protein S16	ORTHOMCL98(3)	LC_N16|gene0091	LC_N17|gene0091	LC_N40|gene0090	COG0228	30s ribosomal protein S16	J	Translation, ribosomal structure and biogenesis	K02959	small subunit ribosomal protein S16
ffh	Signal recognition particle protein	ORTHOMCL99(3)	LC_N16|gene0092	LC_N17|gene0092	LC_N40|gene0091	COG0541	Involved in targeting and insertion of nascent membrane proteins into the cytoplasmic membrane. Binds to the hydrophobic signal sequence of the ribosome-nascent chain (RNC) as it emerges from the ribosomes. The SRP-RNC complex is then targeted to the cytoplasmic membrane where it interacts with the SRP receptor FtsY	U	Intracellular trafficking, secretion, and vesicular transport	K03106	signal recognition particle subunit SRP54 [EC:3.6.5.4]
-	helix-turn-helix protein, YlxM/p13 family	ORTHOMCL100(3)	LC_N16|gene0093	LC_N17|gene0093	LC_N40|gene0092	COG2739	Might take part in the signal recognition particle (SRP) pathway. This is inferred from the conservation of its genetic proximity to ftsY ffh. May be a regulatory protein (By similarity)	S	Function unknown	K09787	uncharacterized protein
-	hypothetical protein	ORTHOMCL101(3)	LC_N16|gene0094	LC_N17|gene0094	LC_N40|gene0093	-	-	-	-	-	-
-	MULTISPECIES: hypothetical protein	ORTHOMCL102(3)	LC_N16|gene0095	LC_N17|gene0095	LC_N40|gene0094	-	-	-	-	-	-
ftsY	signal recognition particle-docking protein FtsY	ORTHOMCL103(3)	LC_N16|gene0096	LC_N17|gene0096	LC_N40|gene0095	COG0552	Involved in targeting and insertion of nascent membrane proteins into the cytoplasmic membrane. Acts as a receptor for the complex formed by the signal recognition particle (SRP) and the ribosome-nascent chain (RNC)	U	Intracellular trafficking, secretion, and vesicular transport	K03110	fused signal recognition particle receptor
smc	chromosome segregation protein SMC	ORTHOMCL104(3)	LC_N16|gene0097	LC_N17|gene0097	LC_N40|gene0096	COG1196	Required for chromosome condensation and partitioning (By similarity)	D	Cell cycle control, cell division, chromosome partitioning	K03529	chromosome segregation protein
rnc	MULTISPECIES: ribonuclease III	ORTHOMCL105(3)	LC_N16|gene0098	LC_N17|gene0098	LC_N40|gene0097	COG0571	Digests double-stranded RNA. Involved in the processing of primary rRNA transcript to yield the immediate precursors to the large and small rRNAs (23S and 16S). Also processes some mRNAs, and tRNAs when they are encoded in the rRNA operon (By similarity)	K	Transcription	K03685	ribonuclease III [EC:3.1.26.3]
-	MULTISPECIES: oligopeptide ABC transporter substrate-binding protein	ORTHOMCL106(3)	LC_N16|gene0099	LC_N17|gene0099	LC_N40|gene0098	COG0747	Extracellular solute-binding protein, family 5	E	Amino acid transport and metabolism	K02035	peptide/nickel transport system substrate-binding protein
-	MULTISPECIES: ABC transporter permease	ORTHOMCL107(3)	LC_N16|gene0100	LC_N17|gene0100	LC_N40|gene0099	COG1173	Binding-protein-dependent transport systems inner membrane component	P	Inorganic ion transport and metabolism	K02034	peptide/nickel transport system permease protein
-	MULTISPECIES: ABC transporter permease	ORTHOMCL108(3)	LC_N16|gene0101	LC_N17|gene0101	LC_N40|gene0100	COG0601	Binding-protein-dependent transport systems inner membrane component	P	Inorganic ion transport and metabolism	K02033	peptide/nickel transport system permease protein
ddpF	MULTISPECIES: ABC transporter ATP-binding protein	ORTHOMCL109(3)	LC_N16|gene0102	LC_N17|gene0102	LC_N40|gene0101	COG4608	(ABC) transporter	E	Amino acid transport and metabolism	K02032	peptide/nickel transport system ATP-binding protein
ddpD	MULTISPECIES: ABC transporter ATP-binding protein	ORTHOMCL110(3)	LC_N16|gene0103	LC_N17|gene0103	LC_N40|gene0102	COG0444	(ABC) transporter	E;P	Amino acid transport and metabolism; Inorganic ion transport and metabolism	K02031	peptide/nickel transport system ATP-binding protein
acpP	acyl carrier protein	ORTHOMCL111(3)	LC_N16|gene0104	LC_N17|gene0104	LC_N40|gene0103	COG0236	Carrier of the growing fatty acid chain in fatty acid biosynthesis (By similarity)	I	Lipid transport and metabolism	K02078	acyl carrier protein
plsX	MULTISPECIES: phosphate acyltransferase PlsX	ORTHOMCL112(3)	LC_N16|gene0105	LC_N17|gene0105	LC_N40|gene0104	COG0416	Catalyzes the reversible formation of acyl-phosphate (acyl-PO(4)) from acyl- acyl-carrier-protein (acyl-ACP). This enzyme utilizes acyl-ACP as fatty acyl donor, but not acyl-CoA (By similarity)	I	Lipid transport and metabolism	K03621	phosphate acyltransferase [EC:2.3.1.274]
recG	ATP-dependent DNA helicase RecG	ORTHOMCL113(3)	LC_N16|gene0106	LC_N17|gene0106	LC_N40|gene0105	COG1200	ATP-dependent DNA helicase recG	L	Replication, recombination and repair	K03655	ATP-dependent DNA helicase RecG [EC:3.6.4.12]
-	MULTISPECIES: DAK2 domain-containing protein	ORTHOMCL114(3)	LC_N16|gene0107	LC_N17|gene0107	LC_N40|gene0106	COG1461	dak2 domain fusion protein ylov	S	Function unknown	K07030	uncharacterized protein
-	MULTISPECIES: Asp23/Gls24 family envelope stress response protein	ORTHOMCL115(3)	LC_N16|gene0108	LC_N17|gene0108	LC_N40|gene0107	COG1302	alkaline shock protein	S	Function unknown	-	-
rpmB	MULTISPECIES: 50S ribosomal protein L28	ORTHOMCL116(3)	LC_N16|gene0109	LC_N17|gene0109	LC_N40|gene0108	COG0227	50s ribosomal protein L28	J	Translation, ribosomal structure and biogenesis	K02902	large subunit ribosomal protein L28
thiN	thiamine diphosphokinase	ORTHOMCL117(3)	LC_N16|gene0110	LC_N17|gene0110	LC_N40|gene0109	COG1564	thiamine diphosphokinase activity	H	Coenzyme transport and metabolism	K00949	thiamine pyrophosphokinase [EC:2.7.6.2]
rpe	ribulose-phosphate 3-epimerase	ORTHOMCL118(3)	LC_N16|gene0111	LC_N17|gene0111	LC_N40|gene0110	COG0036	ribulose-phosphate 3-epimerase activity	G	Carbohydrate transport and metabolism	K01783	ribulose-phosphate 3-epimerase [EC:5.1.3.1]
rsgA	ribosome small subunit-dependent GTPase A	ORTHOMCL119(3)	LC_N16|gene0112	LC_N17|gene0112	LC_N40|gene0111	COG1162	May play a role in 30S ribosomal subunit biogenesis. Unusual circulary permuted GTPase that catalyzes rapid hydrolysis of GTP with a slow catalytic turnover (By similarity)	S	Function unknown	K06949	ribosome biogenesis GTPase / thiamine phosphate phosphatase [EC:3.6.1.- 3.1.3.100]
prkC	Stk1 family PASTA domain-containing Ser/Thr kinase	ORTHOMCL120(3)	LC_N16|gene0113	LC_N17|gene0113	LC_N40|gene0112	COG0515	Serine Threonine protein kinase	T	Signal transduction mechanisms	K12132	eukaryotic-like serine/threonine-protein kinase [EC:2.7.11.1]
prpC	MULTISPECIES: Stp1/IreP family PP2C-type Ser/Thr phosphatase	ORTHOMCL121(3)	LC_N16|gene0114	LC_N17|gene0114	LC_N40|gene0113	COG0631	Phosphatase	T	Signal transduction mechanisms	K20074	PPM family protein phosphatase [EC:3.1.3.16]
rsmB	16S rRNA (cytosine(967)-C(5))-methyltransferase RsmB	ORTHOMCL122(3)	LC_N16|gene0115	LC_N17|gene0115	LC_N40|gene0114	COG0144	nOP2 Sun	J	Translation, ribosomal structure and biogenesis	K03500	16S rRNA (cytosine967-C5)-methyltransferase [EC:2.1.1.176]
fmt	MULTISPECIES: methionyl-tRNA formyltransferase	ORTHOMCL123(3)	LC_N16|gene0116	LC_N17|gene0116	LC_N40|gene0115	COG0223	Modifies the free amino group of the aminoacyl moiety of methionyl-tRNA(fMet). The formyl group appears to play a dual role in the initiator identity of N-formylmethionyl-tRNA by (I) promoting its recognition by IF2 and (II) impairing its binding to EFTu-GTP (By similarity)	J	Translation, ribosomal structure and biogenesis	K00604	methionyl-tRNA formyltransferase [EC:2.1.2.9]
priA	primosomal protein N'	ORTHOMCL124(3)	LC_N16|gene0117	LC_N17|gene0117	LC_N40|gene0116	COG1198	Primosomal protein n'	L	Replication, recombination and repair	K04066	primosomal protein N' (replication factor Y) (superfamily II helicase) [EC:3.6.4.-]
coaBC	bifunctional phosphopantothenoylcysteine decarboxylase/phosphopantothenate--cysteine ligase CoaBC	ORTHOMCL125(3)	LC_N16|gene0118	LC_N17|gene0118	LC_N40|gene0117	COG0452	Phosphopantothenoylcysteine decarboxylase	H	Coenzyme transport and metabolism	K13038	phosphopantothenoylcysteine decarboxylase / phosphopantothenate---cysteine ligase [EC:4.1.1.36 6.3.2.5]
rpoZ	MULTISPECIES: DNA-directed RNA polymerase subunit omega	ORTHOMCL126(3)	LC_N16|gene0119	LC_N17|gene0119	LC_N40|gene0118	COG1758	Promotes RNA polymerase assembly. Latches the N- and C- terminal regions of the beta' subunit thereby facilitating its interaction with the beta and alpha subunits (By similarity)	K	Transcription	K03060	DNA-directed RNA polymerase subunit omega [EC:2.7.7.6]
gmk	MULTISPECIES: guanylate kinase	ORTHOMCL127(3)	LC_N16|gene0120	LC_N17|gene0120	LC_N40|gene0119	COG0194	Essential for recycling GMP and indirectly, cGMP (By similarity)	F	Nucleotide transport and metabolism	K00942	guanylate kinase [EC:2.7.4.8]
-	patatin-like phospholipase family protein	ORTHOMCL128(3)	LC_N16|gene0121	LC_N17|gene0121	LC_N40|gene0120	ENOG410YEF4	Patatin-like phospholipase	S	Function unknown	K07001	NTE family protein
-	MULTISPECIES: hypothetical protein	ORTHOMCL129(3)	LC_N16|gene0122	LC_N17|gene0122	LC_N40|gene0121	-	-	-	-	-	-
-	hypothetical protein	ORTHOMCL130(3)	LC_N16|gene0123	LC_N17|gene0123	LC_N40|gene0122	-	-	-	-	-	-
recN	DNA repair protein RecN	ORTHOMCL131(3)	LC_N16|gene0124	LC_N17|gene0124	LC_N40|gene0123	COG0497	May be involved in recombinational repair of damaged DNA (By similarity)	L	Replication, recombination and repair	K03631	DNA repair protein RecN (Recombination protein N)
argR	arginine repressor	ORTHOMCL132(3)	LC_N16|gene0125	LC_N17|gene0125	LC_N40|gene0124	COG1438	Regulates arginine biosynthesis genes (By similarity)	K	Transcription	K03402	transcriptional regulator of arginine metabolism
tlyA	MULTISPECIES: TlyA family rRNA (cytidine-2'-O)-methyltransferase	ORTHOMCL133(3)	LC_N16|gene0126	LC_N17|gene0126	LC_N40|gene0125	COG1189	hemolysin a	J	Translation, ribosomal structure and biogenesis	K06442	23S rRNA (cytidine1920-2'-O)/16S rRNA (cytidine1409-2'-O)-methyltransferase [EC:2.1.1.226 2.1.1.227]
-	polyprenyl synthetase family protein	ORTHOMCL134(3)	LC_N16|gene0127	LC_N17|gene0127	LC_N40|gene0126	COG0142	synthase	H	Coenzyme transport and metabolism	K13789	geranylgeranyl diphosphate synthase, type II [EC:2.5.1.1 2.5.1.10 2.5.1.29]
xseB	MULTISPECIES: exodeoxyribonuclease VII small subunit	ORTHOMCL135(3)	LC_N16|gene0128	LC_N17|gene0128	LC_N40|gene0127	COG1722	Bidirectionally degrades single-stranded DNA into large acid-insoluble oligonucleotides, which are then degraded further into small acid-soluble oligonucleotides (By similarity)	L	Replication, recombination and repair	K03602	exodeoxyribonuclease VII small subunit [EC:3.1.11.6]
xseA	exodeoxyribonuclease VII large subunit	ORTHOMCL136(3)	LC_N16|gene0129	LC_N17|gene0129	LC_N40|gene0128	COG1570	Bidirectionally degrades single-stranded DNA into large acid-insoluble oligonucleotides, which are then degraded further into small acid-soluble oligonucleotides (By similarity)	L	Replication, recombination and repair	K03601	exodeoxyribonuclease VII large subunit [EC:3.1.11.6]
folD	bifunctional methylenetetrahydrofolate dehydrogenase/methenyltetrahydrofolate cyclohydrolase FolD	ORTHOMCL137(3)	LC_N16|gene0130	LC_N17|gene0130	LC_N40|gene0129	COG0190	Catalyzes the oxidation of 5,10- methylenetetrahydrofolate to 5,10-methenyltetrahydrofolate and then the hydrolysis of 5,10-methenyltetrahydrofolate to 10- formyltetrahydrofolate (By similarity)	H	Coenzyme transport and metabolism	K01491	methylenetetrahydrofolate dehydrogenase (NADP+) / methenyltetrahydrofolate cyclohydrolase [EC:1.5.1.5 3.5.4.9]
nusB	MULTISPECIES: transcription antitermination factor NusB	ORTHOMCL138(3)	LC_N16|gene0131	LC_N17|gene0131	LC_N40|gene0130	COG0781	DNA-dependent transcription, termination	K	Transcription	K03625	transcription antitermination protein NusB
-	MULTISPECIES: Asp23/Gls24 family envelope stress response protein	ORTHOMCL139(3)	LC_N16|gene0132	LC_N17|gene0132	LC_N40|gene0131	COG1302	alkaline shock protein	S	Function unknown	-	-
efp	Elongation factor P	ORTHOMCL140(3)	LC_N16|gene0133	LC_N17|gene0133	LC_N40|gene0132	COG0231	Involved in peptide bond synthesis. Stimulates efficient translation and peptide-bond synthesis on native or reconstituted 70S ribosomes in vitro. Probably functions indirectly by altering the affinity of the ribosome for aminoacyl-tRNA, thus increasing their reactivity as acceptors for peptidyl transferase (By similarity)	J	Translation, ribosomal structure and biogenesis	K02356	elongation factor P
pepP	aminopeptidase P family protein	ORTHOMCL141(3)	LC_N16|gene0134	LC_N17|gene0134	LC_N40|gene0133	COG0006	peptidase M24	E	Amino acid transport and metabolism	K01262	Xaa-Pro aminopeptidase [EC:3.4.11.9]
rpmA	MULTISPECIES: 50S ribosomal protein L27	ORTHOMCL142(3)	LC_N16|gene0135	LC_N17|gene0135	LC_N40|gene0134	COG0211	50S ribosomal protein l27	J	Translation, ribosomal structure and biogenesis	K02899	large subunit ribosomal protein L27
ysxB	MULTISPECIES: ribosomal-processing cysteine protease Prp	ORTHOMCL143(3)	LC_N16|gene0136	LC_N17|gene0136	LC_N40|gene0135	COG2868	(ribosomal) protein	J	Translation, ribosomal structure and biogenesis	K07584	uncharacterized protein
rplU	MULTISPECIES: 50S ribosomal protein L21	ORTHOMCL144(3)	LC_N16|gene0137	LC_N17|gene0137	LC_N40|gene0136	COG0261	This protein binds to 23S rRNA in the presence of protein L20 (By similarity)	J	Translation, ribosomal structure and biogenesis	K02888	large subunit ribosomal protein L21
-	MULTISPECIES: hypothetical protein	ORTHOMCL145(3)	LC_N16|gene0138	LC_N17|gene0138	LC_N40|gene0137	-	-	-	-	-	-
-	MULTISPECIES: hypothetical protein	ORTHOMCL146(3)	LC_N16|gene0139	LC_N17|gene0139	LC_N40|gene0138	-	-	-	-	-	-
pepX	LPXTG cell wall surface protein, X-prolyl dipeptidylaminopeptidase, putative	ORTHOMCL147(3)	LC_N16|gene0141	LC_N17|gene0141	LC_N40|gene0140	ENOG410XPUZ	Removes N-terminal dipeptides sequentially from polypeptides having unsubstituted N-termini provided that the penultimate residue is proline (By similarity)	E	Amino acid transport and metabolism	K01281	X-Pro dipeptidyl-peptidase [EC:3.4.14.11]
glnA	MULTISPECIES: type I glutamate--ammonia ligase	ORTHOMCL148(3)	LC_N16|gene0142	LC_N17|gene0142	LC_N40|gene0141	COG0174	glutamine synthetase	E	Amino acid transport and metabolism	K01915	glutamine synthetase [EC:6.3.1.2]
glnR	MerR family transcriptional regulator	ORTHOMCL149(3)	LC_N16|gene0143	LC_N17|gene0143	LC_N40|gene0142	COG0789	Transcriptional regulator	K	Transcription	K03713	MerR family transcriptional regulator, glutamine synthetase repressor
speC	ornithine decarboxylase	ORTHOMCL150(3)	LC_N16|gene0144	LC_N17|gene0144	LC_N40|gene0143	COG1982	decarboxylase	E	Amino acid transport and metabolism	K01581	ornithine decarboxylase [EC:4.1.1.17]
-	aluminum resistance protein	ORTHOMCL151(3)	LC_N16|gene0145	LC_N17|gene0145	LC_N40|gene0144	COG4100	aluminum resistance protein	P	Inorganic ion transport and metabolism	-	-
miaA	MULTISPECIES: tRNA (adenosine(37)-N6)-dimethylallyltransferase MiaA	ORTHOMCL152(3)	LC_N16|gene0146	LC_N17|gene0146	LC_N40|gene0145	COG0324	Catalyzes the transfer of a dimethylallyl group onto the adenine at position 37 in tRNAs that read codons beginning with uridine, leading to the formation of N6-(dimethylallyl)adenosine (i(6)A) (By similarity)	J	Translation, ribosomal structure and biogenesis	K00791	tRNA dimethylallyltransferase [EC:2.5.1.75]
-	MULTISPECIES: DUF3042 family protein	ORTHOMCL153(3)	LC_N16|gene0147	LC_N17|gene0147	LC_N40|gene0146	ENOG410Y0YB	Protein of unknown function (DUF3042)	S	Function unknown	-	-
-	MULTISPECIES: sulfurtransferase	ORTHOMCL154(3)	LC_N16|gene0148	LC_N17|gene0148	LC_N40|gene0147	COG0607	Rhodanese domain protein	P	Inorganic ion transport and metabolism	-	-
glk	Glucokinase	ORTHOMCL155(3)	LC_N16|gene0149	LC_N17|gene0149	LC_N40|gene0148	COG1940	ROK family	G	Carbohydrate transport and metabolism	K00845	glucokinase [EC:2.7.1.2]
-	MULTISPECIES: YqgQ family protein	ORTHOMCL156(3)	LC_N16|gene0150	LC_N17|gene0150	LC_N40|gene0149	COG4483	Bacterial protein of unknown function (DUF910)	S	Function unknown	-	-
gluP	MULTISPECIES: rhomboid family intramembrane serine protease	ORTHOMCL157(3)	LC_N16|gene0151	LC_N17|gene0151	LC_N40|gene0150	COG0705	rhomboid family	S	Function unknown	K19225	rhomboid protease GluP [EC:3.4.21.105]
-	penicillin-binding protein 2	ORTHOMCL158(3)	LC_N16|gene0152	LC_N17|gene0152	LC_N40|gene0151	COG0768	penicillin-binding protein	M	Cell wall/membrane/envelope biogenesis	-	-
-	YfhO family protein	ORTHOMCL159(3)	LC_N16|gene0153	LC_N17|gene0153	LC_N40|gene0152	COG4485	Membrane	S	Function unknown	-	-
-	HesB/YadR/YfhF-family protein	ORTHOMCL160(3)	LC_N16|gene0154	LC_N17|gene0154	LC_N40|gene0153	COG4841	hesb yadr yfhf-family protein	S	Function unknown	-	-
liaR	hypothetical protein	ORTHOMCL161(3)	LC_N16|gene0155	LC_N17|gene0155	LC_N40|gene0154	COG2197	Two component transcriptional regulator, LuxR family	T	Signal transduction mechanisms	K11618	two-component system, NarL family, response regulator LiaR
liaS	sensor histidine kinase	ORTHOMCL162(3)	LC_N16|gene0156	LC_N17|gene0156	LC_N40|gene0155	COG4585	Histidine kinase	T	Signal transduction mechanisms	K11617	two-component system, NarL family, sensor histidine kinase LiaS [EC:2.7.13.3]
-	MULTISPECIES: membrane protein	ORTHOMCL163(3)	LC_N16|gene0157	LC_N17|gene0157	LC_N40|gene0156	COG4758	Cell wall-active antibiotics response protein	S	Function unknown	-	-
greA	MULTISPECIES: transcription elongation factor GreA	ORTHOMCL164(3)	LC_N16|gene0158	LC_N17|gene0158	LC_N40|gene0157	COG0782	Necessary for efficient RNA polymerase transcription elongation past template-encoded arresting sites. The arresting sites in DNA have the property of trapping a certain fraction of elongating RNA polymerases that pass through, resulting in locked ternary complexes. Cleavage of the nascent transcript by cleavage factors such as GreA or GreB allows the resumption of elongation from the new 3'termi…	K	Transcription	K03624	transcription elongation factor GreA
udk	MULTISPECIES: uridine kinase	ORTHOMCL165(3)	LC_N16|gene0159	LC_N17|gene0159	LC_N40|gene0158	COG0572	uridine kinase	F	Nucleotide transport and metabolism	K00876	uridine kinase [EC:2.7.1.48]
-	endolytic transglycosylase MltG	ORTHOMCL166(3)	LC_N16|gene0160	LC_N17|gene0160	LC_N40|gene0159	COG1559	Aminodeoxychorismate lyase	S	Function unknown	K07082	UPF0755 protein
pheT	phenylalanine--tRNA ligase subunit beta	ORTHOMCL167(3)	LC_N16|gene0161	LC_N17|gene0161	LC_N40|gene0160	COG0073	Is required not only for elongation of protein synthesis but also for the initiation of all mRNA translation through initiator tRNA(fMet) aminoacylation (By similarity)	J	Translation, ribosomal structure and biogenesis	K01890	phenylalanyl-tRNA synthetase beta chain [EC:6.1.1.20]
pheS	MULTISPECIES: phenylalanine--tRNA ligase subunit alpha	ORTHOMCL168(3)	LC_N16|gene0162	LC_N17|gene0162	LC_N40|gene0161	COG0016	phenylalanyL-tRNA synthetase, alpha subunit	J	Translation, ribosomal structure and biogenesis	K01889	phenylalanyl-tRNA synthetase alpha chain [EC:6.1.1.20]
-	MULTISPECIES: helix-turn-helix transcriptional regulator	ORTHOMCL169(3)	LC_N16|gene0163	LC_N17|gene0163	LC_N40|gene0162	COG1733	transcription, DNA-dependent	K	Transcription	-	-
-	MULTISPECIES: HD domain-containing protein	ORTHOMCL170(3)	LC_N16|gene0164	LC_N17|gene0164	LC_N40|gene0163	COG1418	Endoribonuclease that initiates mRNA decay (By similarity)	S	Function unknown	K06950	uncharacterized protein
spoU	MULTISPECIES: RNA methyltransferase	ORTHOMCL171(3)	LC_N16|gene0165	LC_N17|gene0165	LC_N40|gene0164	COG0566	Methyltransferase	J	Translation, ribosomal structure and biogenesis	K03437	RNA methyltransferase, TrmH family
acyP	Acylphosphate phosphohydrolase, putative	ORTHOMCL172(3)	LC_N16|gene0166	LC_N17|gene0166	LC_N40|gene0165	COG1254	Acylphosphatase (EC 3.6.1.7)	C	Energy production and conversion	K01512	acylphosphatase [EC:3.6.1.7]
yidC	MULTISPECIES: membrane protein insertase YidC	ORTHOMCL173(3)	LC_N16|gene0167	LC_N17|gene0167	LC_N40|gene0166	COG0706	Required for the insertion and or proper folding and or complex formation of integral membrane proteins into the membrane. Involved in integration of membrane proteins that insert both dependently and independently of the Sec translocase complex, as well as at least some lipoproteins	U	Intracellular trafficking, secretion, and vesicular transport	K03217	YidC/Oxa1 family membrane protein insertase
-	MULTISPECIES: HAMP domain-containing protein	ORTHOMCL174(3)	LC_N16|gene0168	LC_N17|gene0168	LC_N40|gene0167	COG0642	Histidine kinase	T	Signal transduction mechanisms	-	-
-	response regulator receiver domain protein	ORTHOMCL175(3)	LC_N16|gene0169	LC_N17|gene0169	LC_N40|gene0168	COG0745	regulatoR	T	Signal transduction mechanisms	-	-
gnd	NADP-dependent phosphogluconate dehydrogenase	ORTHOMCL176(3)	LC_N16|gene0170	LC_N17|gene0170	LC_N40|gene0169	COG0362	Catalyzes the oxidative decarboxylation of 6- phosphogluconate to ribulose 5-phosphate and CO(2), with concomitant reduction of NADP to NADPH (By similarity)	G	Carbohydrate transport and metabolism	K00033	6-phosphogluconate dehydrogenase [EC:1.1.1.44 1.1.1.343]
-	MULTISPECIES: DUF177 domain-containing protein	ORTHOMCL177(3)	LC_N16|gene0171	LC_N17|gene0171	LC_N40|gene0170	COG1399	nucleic acidbinding protein	S	Function unknown	K07040	uncharacterized protein
-	MULTISPECIES: nucleotidyltransferase	ORTHOMCL178(3)	LC_N16|gene0172	LC_N17|gene0172	LC_N40|gene0171	COG1323	UPF0348 protein	S	Function unknown	-	-
-	MULTISPECIES: class I SAM-dependent methyltransferase	ORTHOMCL179(3)	LC_N16|gene0173	LC_N17|gene0173	LC_N40|gene0172	COG0500	Methyltransferase	Q	Secondary metabolites biosynthesis, transport and catabolism	-	-
ybeB	MULTISPECIES: ribosome silencing factor	ORTHOMCL180(3)	LC_N16|gene0174	LC_N17|gene0174	LC_N40|gene0173	COG0799	Functions as a ribosomal silencing factor. Interacts with ribosomal protein L14 (rplN), blocking formation of intersubunit bridge B8. Prevents association of the 30S and 50S ribosomal subunits and the formation of functional ribosomes, thus repressing translation (By similarity)	S	Function unknown	K09710	ribosome-associated protein
-	MULTISPECIES: HD domain-containing protein	ORTHOMCL181(3)	LC_N16|gene0175	LC_N17|gene0175	LC_N40|gene0174	COG1713	Metal Dependent Phosphohydrolase	H	Coenzyme transport and metabolism	-	-
nadD	MULTISPECIES: nicotinate-nucleotide adenylyltransferase	ORTHOMCL182(3)	LC_N16|gene0176	LC_N17|gene0176	LC_N40|gene0175	COG1057	Catalyzes the reversible adenylation of nicotinate mononucleotide (NaMN) to nicotinic acid adenine dinucleotide (NaAD) (By similarity)	H	Coenzyme transport and metabolism	K00969	nicotinate-nucleotide adenylyltransferase [EC:2.7.7.18]
yhbY	RNA-binding protein, YhbY family	ORTHOMCL183(3)	LC_N16|gene0177	LC_N17|gene0177	LC_N40|gene0176	COG1534	Rna-binding protein	J	Translation, ribosomal structure and biogenesis	K07574	RNA-binding protein
yqeH	Uncharacterized protein yqeH	ORTHOMCL184(3)	LC_N16|gene0178	LC_N17|gene0178	LC_N40|gene0177	COG1161	Required for a late step of 50S ribosomal subunit assembly. Has GTPase activity (By similarity)	S	Function unknown	K06948	30S ribosome assembly GTPase
-	MULTISPECIES: YqeG family HAD IIIA-type phosphatase	ORTHOMCL185(3)	LC_N16|gene0179	LC_N17|gene0179	LC_N40|gene0178	COG2179	had superfamily (subfamily IIIa) phosphatase	S	Function unknown	K07015	uncharacterized protein
-	MULTISPECIES: VOC family protein	ORTHOMCL186(3)	LC_N16|gene0180	LC_N17|gene0180	LC_N40|gene0179	COG0346	glyoxalase bleomycin resistance protein dioxygenase	E	Amino acid transport and metabolism	-	-
-	MULTISPECIES: ring-cleaving dioxygenase	ORTHOMCL187(3)	LC_N16|gene0181	LC_N17|gene0181	LC_N40|gene0180	COG0346	glyoxalase bleomycin resistance protein dioxygenase	E	Amino acid transport and metabolism	K15975	glyoxalase family protein
-	MULTISPECIES: alpha/beta hydrolase	ORTHOMCL188(3)	LC_N16|gene0182	LC_N17|gene0182	LC_N40|gene0181	COG0400	phospholipase carboxylesterase	S	Function unknown	K06999	phospholipase/carboxylesterase
-	NADP-dependent oxidoreductase	ORTHOMCL189(3)	LC_N16|gene0183	LC_N17|gene0183	LC_N40|gene0182	COG0604	alcohol dehydrogenase	C	Energy production and conversion	-	-
-	MULTISPECIES: TIGR00730 family Rossman fold protein	ORTHOMCL190(3)	LC_N16|gene0184	LC_N17|gene0184	LC_N40|gene0183	COG1611	decarboxylase	S	Function unknown	-	-
rplT	MULTISPECIES: 50S ribosomal protein L20	ORTHOMCL191(3)	LC_N16|gene0185	LC_N17|gene0185	LC_N40|gene0184	COG0292	Binds directly to 23S ribosomal RNA and is necessary for the in vitro assembly process of the 50S ribosomal subunit. It is not involved in the protein synthesizing functions of that subunit (By similarity)	J	Translation, ribosomal structure and biogenesis	K02887	large subunit ribosomal protein L20
rpmI	MULTISPECIES: 50S ribosomal protein L35	ORTHOMCL192(3)	LC_N16|gene0186	LC_N17|gene0186	LC_N40|gene0185	COG0291	50s ribosomal protein L35	J	Translation, ribosomal structure and biogenesis	K02916	large subunit ribosomal protein L35
infC	bacterial translation initiation factor 3 (bIF-3)	ORTHOMCL193(3)	LC_N16|gene0187	LC_N17|gene0187	LC_N40|gene0186	COG0290	IF-3 binds to the 30S ribosomal subunit and shifts the equilibrum between 70S ribosomes and their 50S and 30S subunits in favor of the free subunits, thus enhancing the availability of 30S subunits on which protein synthesis initiation begins (By similarity)	J	Translation, ribosomal structure and biogenesis	K02520	translation initiation factor IF-3
-	hypothetical protein	ORTHOMCL194(3)	LC_N16|gene0188	LC_N17|gene0188	LC_N40|gene0187	ENOG410XYVS	-	S	Function unknown	-	-
-	hypothetical protein	ORTHOMCL195(3)	LC_N16|gene0189	LC_N17|gene0189	LC_N40|gene0188	-	-	-	-	-	-
gpmA	MULTISPECIES: histidine phosphatase family protein	ORTHOMCL196(3)	LC_N16|gene0190	LC_N17|gene0190	LC_N40|gene0189	COG0406	Phosphoglycerate mutase	G	Carbohydrate transport and metabolism	K01834	2,3-bisphosphoglycerate-dependent phosphoglycerate mutase [EC:5.4.2.11]
thrS	MULTISPECIES: threonine--tRNA ligase	ORTHOMCL197(3)	LC_N16|gene0191	LC_N17|gene0191	LC_N40|gene0190	COG0441	threonine-tRNA ligase activity	J	Translation, ribosomal structure and biogenesis	K01868	threonyl-tRNA synthetase [EC:6.1.1.3]
-	MULTISPECIES: hypothetical protein	ORTHOMCL198(3)	LC_N16|gene0192	LC_N17|gene0192	LC_N40|gene0191	-	-	-	-	-	-
dnaI	MULTISPECIES: primosomal protein DnaI	ORTHOMCL199(3)	LC_N16|gene0193	LC_N17|gene0193	LC_N40|gene0192	COG1484	IstB domain protein ATP-binding protein	L	Replication, recombination and repair	K11144	primosomal protein DnaI
dnaB	MULTISPECIES: DnaD domain protein	ORTHOMCL200(3)	LC_N16|gene0194	LC_N17|gene0194	LC_N40|gene0193	COG3611	replication initiation and membrane attachment	L	Replication, recombination and repair	K03346	replication initiation and membrane attachment protein
nrdR	MULTISPECIES: transcriptional repressor NrdR	ORTHOMCL201(3)	LC_N16|gene0195	LC_N17|gene0195	LC_N40|gene0194	COG1327	Negatively regulates transcription of bacterial ribonucleotide reductase nrd genes and operons by binding to NrdR- boxes (By similarity)	K	Transcription	K07738	transcriptional repressor NrdR
coaE	dephospho-CoA kinase	ORTHOMCL202(3)	LC_N16|gene0196	LC_N17|gene0196	LC_N40|gene0195	COG0237	Catalyzes the phosphorylation of the 3'-hydroxyl group of dephosphocoenzyme A to form coenzyme A (By similarity)	H	Coenzyme transport and metabolism	K00859	dephospho-CoA kinase [EC:2.7.1.24]
mutM	formamidopyrimidine/5-formyluracil/ 5-hydroxymethyluracil DNA glycosylase	ORTHOMCL203(3)	LC_N16|gene0197	LC_N17|gene0197	LC_N40|gene0196	COG0266	Involved in base excision repair of DNA damaged by oxidation or by mutagenic agents. Acts as DNA glycosylase that recognizes and removes damaged bases. Has a preference for oxidized purines, such as 7,8-dihydro-8-oxoguanine (8-oxoG). Has AP (apurinic apyrimidinic) lyase activity and introduces nicks in the DNA strand. Cleaves the DNA backbone by beta-delta elimination to generate a single-strand …	L	Replication, recombination and repair	K10563	formamidopyrimidine-DNA glycosylase [EC:3.2.2.23 4.2.99.18]
polA	MULTISPECIES: DNA polymerase I	ORTHOMCL204(3)	LC_N16|gene0198	LC_N17|gene0198	LC_N40|gene0197	COG0258	Structure-specific nuclease with 5'-flap endonuclease and 5'-3' exonuclease activities involved in DNA replication and repair. During DNA replication, cleaves the 5'-overhanging flap structure that is generated by displacement synthesis when DNA polymerase encounters the 5'-end of a downstream Okazaki fragment. It enters the flap from the 5'-end and then tracks to cleave the flap base, leaving a …	L	Replication, recombination and repair	K02335	DNA polymerase I [EC:2.7.7.7]
-	MULTISPECIES: Bax inhibitor-1/YccA family protein	ORTHOMCL205(3)	LC_N16|gene0199	LC_N17|gene0199	LC_N40|gene0198	COG0670	Membrane	S	Function unknown	K06890	uncharacterized protein
murC	MULTISPECIES: UDP-N-acetylmuramate--L-alanine ligase	ORTHOMCL206(3)	LC_N16|gene0200	LC_N17|gene0200	LC_N40|gene0199	COG0773	cell wall formation (By similarity)	M	Cell wall/membrane/envelope biogenesis	K01924	UDP-N-acetylmuramate--alanine ligase [EC:6.3.2.8]
ftsK	MULTISPECIES: DNA translocase FtsK	ORTHOMCL207(3)	LC_N16|gene0201	LC_N17|gene0201	LC_N40|gene0200	COG1674	cell division protein FtsK	D	Cell cycle control, cell division, chromosome partitioning	K03466	DNA segregation ATPase FtsK/SpoIIIE, S-DNA-T family
-	MULTISPECIES: DUF4479 and tRNA-binding domain-containing protein	ORTHOMCL208(3)	LC_N16|gene0202	LC_N17|gene0202	LC_N40|gene0201	COG0073	Is required not only for elongation of protein synthesis but also for the initiation of all mRNA translation through initiator tRNA(fMet) aminoacylation (By similarity)	J	Translation, ribosomal structure and biogenesis	K06878	tRNA-binding protein
-	MULTISPECIES: thioredoxin family protein	ORTHOMCL209(3)	LC_N16|gene0203	LC_N17|gene0203	LC_N40|gene0202	COG0526	Thioredoxin	O	Post-translational modification, protein turnover, chaperones	-	-
-	MULTISPECIES: hypothetical protein	ORTHOMCL210(3)	LC_N16|gene0204	LC_N17|gene0204	LC_N40|gene0203	-	-	-	-	-	-
trmB	MULTISPECIES: tRNA (guanosine(46)-N7)-methyltransferase TrmB	ORTHOMCL211(3)	LC_N16|gene0205	LC_N17|gene0205	LC_N40|gene0204	COG0220	Catalyzes the formation of N(7)-methylguanine at position 46 (m7G46) in tRNA (By similarity)	S	Function unknown	K03439	tRNA (guanine-N7-)-methyltransferase [EC:2.1.1.33]
-	MULTISPECIES: phosphotransferase family protein	ORTHOMCL212(3)	LC_N16|gene0206	LC_N17|gene0206	LC_N40|gene0205	COG0510	Ethanolamine kinase	M	Cell wall/membrane/envelope biogenesis	-	-
-	ABC transporter permease	ORTHOMCL213(3)	LC_N16|gene0207	LC_N17|gene0207	LC_N40|gene0206	COG4473	(ABC) transporter	U	Intracellular trafficking, secretion, and vesicular transport	K01992	ABC-2 type transport system permease protein
-	MULTISPECIES: ABC transporter ATP-binding protein	ORTHOMCL214(3)	LC_N16|gene0208	LC_N17|gene0208	LC_N40|gene0207	COG1131	(ABC) transporter	V	Defense mechanisms	K01990	ABC-2 type transport system ATP-binding protein
hinT	MULTISPECIES: HIT family protein	ORTHOMCL215(3)	LC_N16|gene0209	LC_N17|gene0209	LC_N40|gene0208	COG0537	histidine triad (hIT) protein	F;G	Nucleotide transport and metabolism; Carbohydrate transport and metabolism	K02503	histidine triad (HIT) family protein
-	MULTISPECIES: YtxH domain-containing protein	ORTHOMCL216(3)	LC_N16|gene0210	LC_N17|gene0210	LC_N40|gene0209	ENOG410Y6S9	-	S	Function unknown	-	-
prsA	MULTISPECIES: peptidylprolyl isomerase	ORTHOMCL217(3)	LC_N16|gene0211	LC_N17|gene0211	LC_N40|gene0210	COG0760	peptidyl-prolyl cis-trans isomerase	O	Post-translational modification, protein turnover, chaperones	K07533	foldase protein PrsA [EC:5.2.1.8]
cbf	HD-superfamily hydrolase	ORTHOMCL218(3)	LC_N16|gene0212	LC_N17|gene0212	LC_N40|gene0211	COG3481	Metal Dependent Phosphohydrolase	S	Function unknown	K03698	3'-5' exoribonuclease [EC:3.1.-.-]
-	MULTISPECIES: YlbF family regulator	ORTHOMCL219(3)	LC_N16|gene0213	LC_N17|gene0213	LC_N40|gene0212	COG3679	UPF0342 protein	S	Function unknown	-	-
pbp2A	penicillin-binding protein, 1A family	ORTHOMCL220(3)	LC_N16|gene0214	LC_N17|gene0214	LC_N40|gene0213	COG0744	penicillin-binding protein	M	Cell wall/membrane/envelope biogenesis	K12555	penicillin-binding protein 2A [EC:2.4.1.129 3.4.16.4]
rluD	MULTISPECIES: RluA family pseudouridine synthase	ORTHOMCL221(3)	LC_N16|gene0215	LC_N17|gene0215	LC_N40|gene0214	COG0564	pseudouridine synthase activity	J	Translation, ribosomal structure and biogenesis	K06180	23S rRNA pseudouridine1911/1915/1917 synthase [EC:5.4.99.23]
argR	MULTISPECIES: ArgR family transcriptional regulator	ORTHOMCL222(3)	LC_N16|gene0216	LC_N17|gene0216	LC_N40|gene0215	COG1438	Regulates arginine biosynthesis genes (By similarity)	K	Transcription	K03402	transcriptional regulator of arginine metabolism
argS	MULTISPECIES: arginine--tRNA ligase	ORTHOMCL223(3)	LC_N16|gene0217	LC_N17|gene0217	LC_N40|gene0216	COG0018	arginyL-tRNA synthetase	J	Translation, ribosomal structure and biogenesis	K01887	arginyl-tRNA synthetase [EC:6.1.1.19]
-	MULTISPECIES: hypothetical protein	ORTHOMCL224(3)	LC_N16|gene0219	LC_N17|gene0219	LC_N40|gene0218	-	-	-	-	-	-
-	MULTISPECIES: hypothetical protein	ORTHOMCL225(3)	LC_N16|gene0220	LC_N17|gene0220	LC_N40|gene0219	-	-	-	-	-	-
pyrD	MULTISPECIES: dihydroorotate oxidase	ORTHOMCL226(3)	LC_N16|gene0221	LC_N17|gene0221	LC_N40|gene0220	COG0167	Catalyzes the conversion of dihydroorotate to orotate	F	Nucleotide transport and metabolism	K00226	dihydroorotate dehydrogenase (fumarate) [EC:1.3.98.1]
glpQ	MULTISPECIES: glycerophosphoryl diester phosphodiesterase membrane domain-containing protein	ORTHOMCL227(3)	LC_N16|gene0222	LC_N17|gene0222	LC_N40|gene0221	COG4781	glycerophosphoryl diester phosphodiesterase	C	Energy production and conversion	K01126	glycerophosphoryl diester phosphodiesterase [EC:3.1.4.46]
mecA1_2	MULTISPECIES: adaptor protein MecA	ORTHOMCL228(3)	LC_N16|gene0223	LC_N17|gene0223	LC_N40|gene0222	COG4862	Enables the recognition and targeting of unfolded and aggregated proteins to the ClpC protease or to other proteins involved in proteolysis	O	Post-translational modification, protein turnover, chaperones	K16511	adapter protein MecA 1/2
spxA	transcriptional regulator Spx	ORTHOMCL229(3)	LC_N16|gene0224	LC_N17|gene0224	LC_N40|gene0223	COG1393	arsenate reductase (glutaredoxin) activity	P	Inorganic ion transport and metabolism	K16509	regulatory protein spx
-	MULTISPECIES: MBL fold metallo-hydrolase	ORTHOMCL230(3)	LC_N16|gene0225	LC_N17|gene0225	LC_N40|gene0224	COG1234	Zinc phosphodiesterase, which displays some tRNA 3'- processing endonuclease activity. Probably involved in tRNA maturation, by removing a 3'-trailer from precursor tRNA (By similarity)	S	Function unknown	-	-
-	MULTISPECIES: monooxygenase	ORTHOMCL231(3)	LC_N16|gene0226	LC_N17|gene0226	LC_N40|gene0225	-	-	-	-	-	-
-	MULTISPECIES: ABC transporter permease	ORTHOMCL232(3)	LC_N16|gene0227	LC_N17|gene0227	LC_N40|gene0226	ENOG410ZRJQ	ABC transporter (permease)	V	Defense mechanisms	K02004	putative ABC transport system permease protein
-	MULTISPECIES: ABC transporter ATP-binding protein	ORTHOMCL233(3)	LC_N16|gene0228	LC_N17|gene0228	LC_N40|gene0227	COG1136	(ABC) transporter	V	Defense mechanisms	K02003	putative ABC transport system ATP-binding protein
-	response regulator transcription factor	ORTHOMCL234(3)	LC_N16|gene0229	LC_N17|gene0229	LC_N40|gene0228	COG0745	regulatoR	T	Signal transduction mechanisms	-	-
cptA	MULTISPECIES: HAMP domain-containing histidine kinase	ORTHOMCL235(3)	LC_N16|gene0230	LC_N17|gene0230	LC_N40|gene0229	COG0642	Histidine kinase	T	Signal transduction mechanisms	K19168	toxin CptA
nrdG	MULTISPECIES: anaerobic ribonucleoside-triphosphate reductase activating protein	ORTHOMCL236(3)	LC_N16|gene0231	LC_N17|gene0231	LC_N40|gene0230	COG0602	Catalyzes the conversion of 6-carboxy-5,6,7,8- tetrahydropterin (CPH4) to 7-carboxy-7-deazaguanine (CDG) (By similarity)	O	Post-translational modification, protein turnover, chaperones	K04068	anaerobic ribonucleoside-triphosphate reductase activating protein [EC:1.97.1.4]
-	MULTISPECIES: CopY/TcrY family copper transport repressor	ORTHOMCL237(3)	LC_N16|gene0233	LC_N17|gene0233	LC_N40|gene0232	COG3682	transcriptional repressor, copy family	K	Transcription	-	-
rnj	MULTISPECIES: MBL fold metallo-hydrolase	ORTHOMCL238(3)	LC_N16|gene0235	LC_N17|gene0234	LC_N40|gene0233	COG0595	Metallo-Beta-Lactamase	S	Function unknown	K12574	ribonuclease J [EC:3.1.-.-]
-	MULTISPECIES: helix-turn-helix transcriptional regulator	ORTHOMCL239(3)	LC_N16|gene0236	LC_N17|gene0235	LC_N40|gene0234	COG1476	Transcriptional regulator	K	Transcription	K07729	putative transcriptional regulator
-	hypothetical protein	ORTHOMCL240(3)	LC_N16|gene0237	LC_N17|gene0236	LC_N40|gene0235	-	-	-	-	-	-
ganQ	sugar ABC transporter permease	ORTHOMCL241(3)	LC_N16|gene0238	LC_N17|gene0237	LC_N40|gene0236	COG3833	carbohydrate transport	P	Inorganic ion transport and metabolism	K15772	arabinogalactan oligomer / maltooligosaccharide transport system permease protein
ganP	sugar ABC transporter permease	ORTHOMCL242(3)	LC_N16|gene0239	LC_N17|gene0238	LC_N40|gene0237	COG1175	binding-protein-dependent transport systems inner membrane Component	P	Inorganic ion transport and metabolism	K15771	arabinogalactan oligomer / maltooligosaccharide transport system permease protein
cycB	extracellular solute-binding protein	ORTHOMCL243(3)	LC_N16|gene0240	LC_N17|gene0239	LC_N40|gene0238	COG2182	extracellular solute-binding protein, family 1	G	Carbohydrate transport and metabolism	K15770	arabinogalactan oligomer / maltooligosaccharide transport system substrate-binding protein
dexB	alpha-glucosidase	ORTHOMCL244(3)	LC_N16|gene0241	LC_N17|gene0240	LC_N40|gene0239	COG0366	alpha amylase, catalytic	G	Carbohydrate transport and metabolism	K01215	glucan 1,6-alpha-glucosidase [EC:3.2.1.70]
msmX	sn-glycerol-3-phosphate ABC transporter ATP-binding protein UgpC	ORTHOMCL245(3)	LC_N16|gene0242	LC_N17|gene0241	LC_N40|gene0240	COG3839	(ABC) transporter	G	Carbohydrate transport and metabolism	K10112	multiple sugar transport system ATP-binding protein
pgmB	MULTISPECIES: beta-phosphoglucomutase	ORTHOMCL246(3)	LC_N16|gene0243	LC_N17|gene0242	LC_N40|gene0241	COG0637	HAD-superfamily hydrolase subfamily IA variant 3	S	Function unknown	K01838	beta-phosphoglucomutase [EC:5.4.2.6]
mapA	glycoside hydrolase family 65 protein	ORTHOMCL247(3)	LC_N16|gene0244	LC_N17|gene0243	LC_N40|gene0242	COG1554	hydrolase family 65	G	Carbohydrate transport and metabolism	K00691	maltose phosphorylase [EC:2.4.1.8]
cd	alpha-glycosidase	ORTHOMCL248(3)	LC_N16|gene0245	LC_N17|gene0244	LC_N40|gene0243	COG0366	alpha amylase, catalytic	G	Carbohydrate transport and metabolism	K01208	cyclomaltodextrinase / maltogenic alpha-amylase / neopullulanase [EC:3.2.1.54 3.2.1.133 3.2.1.135]
malZ	alpha-glucosidase	ORTHOMCL249(3)	LC_N16|gene0246	LC_N17|gene0245	LC_N40|gene0244	COG0366	alpha amylase, catalytic	G	Carbohydrate transport and metabolism	K01187	alpha-glucosidase [EC:3.2.1.20]
-	LacI family DNA-binding transcriptional regulator	ORTHOMCL250(3)	LC_N16|gene0247	LC_N17|gene0246	LC_N40|gene0245	COG1609	Transcriptional regulator	K	Transcription	-	-
smpB	MULTISPECIES: SsrA-binding protein SmpB	ORTHOMCL251(3)	LC_N16|gene0248	LC_N17|gene0247	LC_N40|gene0246	COG0691	Binds specifically to the SsrA RNA (tmRNA) and is required for stable association of SsrA with ribosomes (By similarity)	O	Post-translational modification, protein turnover, chaperones	K03664	SsrA-binding protein
rnr	MULTISPECIES: ribonuclease R	ORTHOMCL252(3)	LC_N16|gene0249	LC_N17|gene0248	LC_N40|gene0247	COG0557	3'-5' exoribonuclease that releases 5'-nucleoside monophosphates and is involved in maturation of structured RNAs (By similarity)	K	Transcription	K12573	ribonuclease R [EC:3.1.13.1]
yvaK	MULTISPECIES: alpha/beta fold hydrolase	ORTHOMCL253(3)	LC_N16|gene0250	LC_N17|gene0249	LC_N40|gene0248	COG1647	carboxylesterase (ec 3.1.1.1)	S	Function unknown	K03928	carboxylesterase [EC:3.1.1.1]
secG	MULTISPECIES: preprotein translocase subunit SecG	ORTHOMCL254(3)	LC_N16|gene0251	LC_N17|gene0250	LC_N40|gene0249	ENOG41129R8	Preprotein translocase, subunit SecG	U	Intracellular trafficking, secretion, and vesicular transport	K03075	preprotein translocase subunit SecG
-	ClC family H(+)/Cl(-) exchange transporter	ORTHOMCL255(3)	LC_N16|gene0252	LC_N17|gene0251	LC_N40|gene0250	COG0038	chloride channel	P	Inorganic ion transport and metabolism	-	-
-	hypothetical protein	ORTHOMCL256(3)	LC_N16|gene0253	LC_N17|gene0252	LC_N40|gene0251	-	-	-	-	-	-
mef	MULTISPECIES: MFS transporter	ORTHOMCL257(3)	LC_N16|gene0254	LC_N17|gene0253	LC_N40|gene0252	COG0477	major facilitator Superfamily	G	Carbohydrate transport and metabolism	K08217	MFS transporter, DHA3 family, macrolide efflux protein
eno	MULTISPECIES: phosphopyruvate hydratase	ORTHOMCL258(3)	LC_N16|gene0255	LC_N17|gene0254	LC_N40|gene0253	COG0148	Catalyzes the reversible conversion of 2- phosphoglycerate into phosphoenolpyruvate. It is essential for the degradation of carbohydrates via glycolysis (By similarity)	G	Carbohydrate transport and metabolism	K01689	enolase [EC:4.2.1.11]
tpiA	MULTISPECIES: triose-phosphate isomerase	ORTHOMCL259(3)	LC_N16|gene0256	LC_N17|gene0255	LC_N40|gene0254	COG0149	triosephosphate isomerase	G	Carbohydrate transport and metabolism	K01803	triosephosphate isomerase (TIM) [EC:5.3.1.1]
pgk	MULTISPECIES: phosphoglycerate kinase	ORTHOMCL260(3)	LC_N16|gene0257	LC_N17|gene0256	LC_N40|gene0255	COG0126	phosphoglycerate kinase	G	Carbohydrate transport and metabolism	K00927	phosphoglycerate kinase [EC:2.7.2.3]
gapA	MULTISPECIES: type I glyceraldehyde-3-phosphate dehydrogenase	ORTHOMCL261(3)	LC_N16|gene0258	LC_N17|gene0257	LC_N40|gene0256	COG0057	glyceraldehyde3phosphate dehydrogenase	G	Carbohydrate transport and metabolism	K00134	glyceraldehyde 3-phosphate dehydrogenase [EC:1.2.1.12]
cggR	MULTISPECIES: central glycolytic genes regulator	ORTHOMCL262(3)	LC_N16|gene0259	LC_N17|gene0258	LC_N40|gene0257	COG2390	Transcriptional regulator	K	Transcription	K05311	central glycolytic genes regulator
dnaQ	MULTISPECIES: 3'-5' exoribonuclease	ORTHOMCL263(3)	LC_N16|gene0260	LC_N17|gene0259	LC_N40|gene0258	COG2176	Required for replicative DNA synthesis. This DNA polymerase also exhibits 3' to 5' exonuclease activity (By similarity)	L	Replication, recombination and repair	K02342	DNA polymerase III subunit epsilon [EC:2.7.7.7]
-	MULTISPECIES: hypothetical protein	ORTHOMCL264(3)	LC_N16|gene0261	LC_N17|gene0260	LC_N40|gene0259	-	-	-	-	-	-
-	MULTISPECIES: hypothetical protein	ORTHOMCL265(3)	LC_N16|gene0262	LC_N17|gene0261	LC_N40|gene0260	-	-	-	-	-	-
clpP	MULTISPECIES: ATP-dependent Clp endopeptidase proteolytic subunit ClpP	ORTHOMCL266(3)	LC_N16|gene0264	LC_N17|gene0263	LC_N40|gene0262	COG0740	Cleaves peptides in various proteins in a process that requires ATP hydrolysis. Has a chymotrypsin-like activity. Plays a major role in the degradation of misfolded proteins (By similarity)	O	Post-translational modification, protein turnover, chaperones	K01358	ATP-dependent Clp protease, protease subunit [EC:3.4.21.92]
ohrR	MarR family transcriptional regulator	ORTHOMCL267(3)	LC_N16|gene0265	LC_N17|gene0264	LC_N40|gene0263	ENOG4111TPH	Transcriptional regulator	K	Transcription	K23775	MarR family transcriptional regulator, organic hydroperoxide resistance regulator
-	MULTISPECIES: DNA-binding protein WhiA	ORTHOMCL268(3)	LC_N16|gene0266	LC_N17|gene0265	LC_N40|gene0264	COG1481	May be required for sporulation (By similarity)	K	Transcription	K09762	uncharacterized protein
-	MULTISPECIES: uridine diphosphate-N-acetylglucosamine-binding protein YvcK	ORTHOMCL269(3)	LC_N16|gene0267	LC_N17|gene0266	LC_N40|gene0265	COG0391	Catalyzes the transfer of the 2-phospholactate moiety from lactyl (2) diphospho-(5')guanosine (LPPG) to 7,8-didemethyl- 8-hydroxy-5-deazariboflavin (FO) with the formation of the L- lactyl phosphodiester of 7,8-didemethyl-8-hydroxy-5- deazariboflavin (F420-0) and GMP (By similarity)	S	Function unknown	-	-
rapZ	hypothetical protein	ORTHOMCL270(3)	LC_N16|gene0268	LC_N17|gene0267	LC_N40|gene0266	COG1660	Displays ATPase and GTPase activities (By similarity)	S	Function unknown	K06958	RNase adapter protein RapZ
-	MULTISPECIES: DUF308 domain-containing protein	ORTHOMCL271(3)	LC_N16|gene0269	LC_N17|gene0268	LC_N40|gene0267	ENOG41123WC	Membrane	S	Function unknown	-	-
uvrA	MULTISPECIES: excinuclease ABC subunit UvrA	ORTHOMCL272(3)	LC_N16|gene0270	LC_N17|gene0269	LC_N40|gene0268	COG0178	The UvrABC repair system catalyzes the recognition and processing of DNA lesions. UvrA is an ATPase and a DNA-binding protein. A damage recognition complex composed of 2 UvrA and 2 UvrB subunits scans DNA for abnormalities. When the presence of a lesion has been verified by UvrB, the UvrA molecules dissociate (By similarity)	L	Replication, recombination and repair	K03701	excinuclease ABC subunit A
uvrB	excinuclease ABC, B subunit	ORTHOMCL273(3)	LC_N16|gene0271	LC_N17|gene0270	LC_N40|gene0269	COG0556	damaged site, the DNA wraps around one UvrB monomer. DNA wrap is dependent on ATP binding by UvrB and probably causes local melting of the DNA helix, facilitating insertion of UvrB beta-hairpin between the DNA strands. Then UvrB probes one DNA strand for the presence of a lesion. If a lesion is found the UvrA subunits dissociate and the UvrB-DNA preincision complex is formed. This complex is subs…	L	Replication, recombination and repair	K03702	excinuclease ABC subunit B
-	MULTISPECIES: HD domain-containing protein	ORTHOMCL274(3)	LC_N16|gene0272	LC_N17|gene0271	LC_N40|gene0270	COG1896	Metal Dependent Phosphohydrolase	S	Function unknown	K07023	putative hydrolases of HD superfamily
-	MULTISPECIES: ABC transporter permease	ORTHOMCL275(3)	LC_N16|gene0274	LC_N17|gene0272	LC_N40|gene0272	ENOG4110234	(ABC) transporter	V	Defense mechanisms	K02004	putative ABC transport system permease protein
-	MULTISPECIES: ABC transporter ATP-binding protein	ORTHOMCL276(3)	LC_N16|gene0275	LC_N17|gene0273	LC_N40|gene0273	COG1136	(ABC) transporter	V	Defense mechanisms	K02003	putative ABC transport system ATP-binding protein
-	MULTISPECIES: HAMP domain-containing histidine kinase	ORTHOMCL277(3)	LC_N16|gene0276	LC_N17|gene0274	LC_N40|gene0274	COG0642	Histidine kinase	T	Signal transduction mechanisms	-	-
-	response regulator transcription factor	ORTHOMCL278(3)	LC_N16|gene0277	LC_N17|gene0275	LC_N40|gene0275	COG0745	regulatoR	T	Signal transduction mechanisms	-	-
pgm	phospho-sugar mutase	ORTHOMCL279(3)	LC_N16|gene0278	LC_N17|gene0276	LC_N40|gene0276	COG1109	Catalyzes the conversion of glucosamine-6-phosphate to glucosamine-1-phosphate (By similarity)	G	Carbohydrate transport and metabolism	K01835	phosphoglucomutase [EC:5.4.2.2]
trxB	MULTISPECIES: thioredoxin-disulfide reductase	ORTHOMCL280(3)	LC_N16|gene0279	LC_N17|gene0277	LC_N40|gene0277	COG0492	thioredoxin reductase	O	Post-translational modification, protein turnover, chaperones	K00384	thioredoxin reductase (NADPH) [EC:1.8.1.9]
gpsA	MULTISPECIES: NAD(P)H-dependent glycerol-3-phosphate dehydrogenase	ORTHOMCL281(3)	LC_N16|gene0280	LC_N17|gene0278	LC_N40|gene0278	COG0240	glycerol-3-phosphate dehydrogenase	C	Energy production and conversion	K00057	glycerol-3-phosphate dehydrogenase (NAD(P)+) [EC:1.1.1.94]
lgt	unnamed protein product AUC00340.1 prolipoprotein diacylglyceryl transferase	ORTHOMCL282(3)	LC_N16|gene0281	LC_N17|gene0279	LC_N40|gene0279	COG0682	Transfers the N-acyl diglyceride group on what will become the N-terminal cysteine of membrane lipoproteins (By similarity)	M	Cell wall/membrane/envelope biogenesis	K13292	phosphatidylglycerol---prolipoprotein diacylglyceryl transferase [EC:2.5.1.145]
hprK	MULTISPECIES: HPr kinase/phosphorylase	ORTHOMCL283(3)	LC_N16|gene0282	LC_N17|gene0280	LC_N40|gene0280	COG1493	Catalyzes the ATP- as well as the pyrophosphate- dependent phosphorylation of a specific serine residue in HPr, a phosphocarrier protein of the phosphoenolpyruvate-dependent sugar phosphotransferase system (PTS). HprK P also catalyzes the pyrophosphate-producing, inorganic phosphate-dependent dephosphorylation (phosphorolysis) of seryl-phosphorylated HPr (P- Ser-HPr). The two antagonistic activit…	T	Signal transduction mechanisms	K06023	HPr kinase/phosphorylase [EC:2.7.11.- 2.7.4.-]
-	MULTISPECIES: phage holin family protein	ORTHOMCL284(3)	LC_N16|gene0283	LC_N17|gene0281	LC_N40|gene0281	ENOG410ZR6P	Membrane protein of unknown function	S	Function unknown	K08972	putative membrane protein
-	MULTISPECIES: hypothetical protein	ORTHOMCL285(3)	LC_N16|gene0284	LC_N17|gene0282	LC_N40|gene0282	-	-	-	-	-	-
-	MULTISPECIES: daptomycin-sensing surface protein LiaX	ORTHOMCL286(3)	LC_N16|gene0285	LC_N17|gene0283	LC_N40|gene0283	COG3595	-	S	Function unknown	-	-
phoU	MULTISPECIES: phosphate signaling complex protein PhoU	ORTHOMCL287(3)	LC_N16|gene0286	LC_N17|gene0284	LC_N40|gene0284	COG0704	Plays a role in the regulation of phosphate uptake	P	Inorganic ion transport and metabolism	K02039	phosphate transport system protein
pstB	MULTISPECIES: phosphate ABC transporter ATP-binding protein	ORTHOMCL288(3)	LC_N16|gene0287	LC_N17|gene0285	LC_N40|gene0285	COG1117	Part of the ABC transporter complex PstSACB involved in phosphate import. Responsible for energy coupling to the transport system (By similarity)	P	Inorganic ion transport and metabolism	K02036	phosphate transport system ATP-binding protein [EC:7.3.2.1]
pstB	MULTISPECIES: phosphate ABC transporter ATP-binding protein	ORTHOMCL289(3)	LC_N16|gene0288	LC_N17|gene0286	LC_N40|gene0286	COG1117	Part of the ABC transporter complex PstSACB involved in phosphate import. Responsible for energy coupling to the transport system (By similarity)	P	Inorganic ion transport and metabolism	K02036	phosphate transport system ATP-binding protein [EC:7.3.2.1]
pstA	MULTISPECIES: phosphate ABC transporter permease PstA	ORTHOMCL290(3)	LC_N16|gene0289	LC_N17|gene0287	LC_N40|gene0287	COG0581	phosphate abc transporter	P	Inorganic ion transport and metabolism	K02038	phosphate transport system permease protein
pstC	MULTISPECIES: phosphate ABC transporter permease subunit PstC	ORTHOMCL291(3)	LC_N16|gene0290	LC_N17|gene0288	LC_N40|gene0288	COG0573	phosphate abc transporter	P	Inorganic ion transport and metabolism	K02037	phosphate transport system permease protein
pstS	MULTISPECIES: phosphate ABC transporter substrate-binding protein PstS family protein	ORTHOMCL292(3)	LC_N16|gene0291	LC_N17|gene0289	LC_N40|gene0289	COG0226	phosphate abc transporter	P	Inorganic ion transport and metabolism	K02040	phosphate transport system substrate-binding protein
phoR	MULTISPECIES: PAS domain-containing protein	ORTHOMCL293(3)	LC_N16|gene0292	LC_N17|gene0290	LC_N40|gene0290	ENOG410XNMH	Histidine kinase	T	Signal transduction mechanisms	K07636	two-component system, OmpR family, phosphate regulon sensor histidine kinase PhoR [EC:2.7.13.3]
phoB1	MULTISPECIES: response regulator transcription factor	ORTHOMCL294(3)	LC_N16|gene0293	LC_N17|gene0291	LC_N40|gene0291	COG0745	regulatoR	T	Signal transduction mechanisms	K07658	two-component system, OmpR family, alkaline phosphatase synthesis response regulator PhoP
-	MULTISPECIES: PDZ domain-containing protein	ORTHOMCL295(3)	LC_N16|gene0294	LC_N17|gene0292	LC_N40|gene0292	COG0265	Serine protease	O	Post-translational modification, protein turnover, chaperones	-	-
ftsX	MULTISPECIES: ABC transporter permease	ORTHOMCL296(3)	LC_N16|gene0295	LC_N17|gene0293	LC_N40|gene0293	COG2177	Part of the ABC transporter FtsEX involved in	D	Cell cycle control, cell division, chromosome partitioning	K09811	cell division transport system permease protein
ftsE	MULTISPECIES: cell division ATP-binding protein FtsE	ORTHOMCL297(3)	LC_N16|gene0296	LC_N17|gene0294	LC_N40|gene0294	COG2884	Cell division ATP-binding protein ftsE	D	Cell cycle control, cell division, chromosome partitioning	K09812	cell division transport system ATP-binding protein
prfB	MULTISPECIES: peptide chain release factor 2	ORTHOMCL298(3)	LC_N16|gene0297	LC_N17|gene0295	LC_N40|gene0295	COG1186	Peptide chain release factor 2 directs the termination of translation in response to the peptide chain termination codons UGA and UAA (By similarity)	J	Translation, ribosomal structure and biogenesis	K02836	peptide chain release factor 2
secA	preprotein translocase subunit SecA	ORTHOMCL299(3)	LC_N16|gene0298	LC_N17|gene0296	LC_N40|gene0296	COG0653	Part of the Sec protein translocase complex. Interacts with the SecYEG preprotein conducting channel. Has a central role in coupling the hydrolysis of ATP to the transfer of proteins into and across the cell membrane, serving	U	Intracellular trafficking, secretion, and vesicular transport	K03070	preprotein translocase subunit SecA [EC:7.4.2.8]
-	MULTISPECIES: ribosome-associated translation inhibitor RaiA	ORTHOMCL300(3)	LC_N16|gene0299	LC_N17|gene0297	LC_N40|gene0297	COG1544	sigma 54 modulation protein ribosomal protein S30ea	J	Translation, ribosomal structure and biogenesis	-	-
comFC	ComF operon protein, amidophosphoribosyltransferase	ORTHOMCL301(3)	LC_N16|gene0300	LC_N17|gene0298	LC_N40|gene0298	COG1040	Competence protein	S	Function unknown	K02242	competence protein ComFC
comFA	competence protein ComFA	ORTHOMCL302(3)	LC_N16|gene0301	LC_N17|gene0299	LC_N40|gene0299	COG4098	Competence protein	L	Replication, recombination and repair	K02240	competence protein ComFA
-	MULTISPECIES: YigZ family protein	ORTHOMCL303(3)	LC_N16|gene0302	LC_N17|gene0300	LC_N40|gene0300	COG1739	protein family UPF0029, Impact, N-terminal protein	S	Function unknown	-	-
rny	membrane-associated HD superfamily hydrolase	ORTHOMCL304(3)	LC_N16|gene0303	LC_N17|gene0301	LC_N40|gene0301	COG1418	Endoribonuclease that initiates mRNA decay (By similarity)	S	Function unknown	K18682	ribonucrease Y [EC:3.1.-.-]
recA	MULTISPECIES: recombinase RecA	ORTHOMCL305(3)	LC_N16|gene0304	LC_N17|gene0302	LC_N40|gene0302	COG0468	Can catalyze the hydrolysis of ATP in the presence of single-stranded DNA, the ATP-dependent uptake of single-stranded DNA by duplex DNA, and the ATP-dependent hybridization of homologous single-stranded DNAs. It interacts with LexA causing its activation and leading to its autocatalytic cleavage (By similarity)	L	Replication, recombination and repair	K03553	recombination protein RecA
pncC	competence/damage-inducible protein A	ORTHOMCL306(3)	LC_N16|gene0305	LC_N17|gene0303	LC_N40|gene0303	COG1058	competence damage-inducible protein	H	Coenzyme transport and metabolism	K03742	nicotinamide-nucleotide amidase [EC:3.5.1.42]
-	hypothetical protein	ORTHOMCL307(3)	LC_N16|gene0306	LC_N17|gene0304	LC_N40|gene0304	-	-	-	-	-	-
pgsA	MULTISPECIES: CDP-diacylglycerol--glycerol-3-phosphate 3-phosphatidyltransferase	ORTHOMCL308(3)	LC_N16|gene0307	LC_N17|gene0305	LC_N40|gene0305	COG0558	cdp-diacylglycerol-glycerol-3-phosphate 3-phosphatidyltransferase	I	Lipid transport and metabolism	K00995	CDP-diacylglycerol---glycerol-3-phosphate 3-phosphatidyltransferase [EC:2.7.8.5]
-	MULTISPECIES: helix-turn-helix domain-containing protein	ORTHOMCL309(3)	LC_N16|gene0308	LC_N17|gene0306	LC_N40|gene0306	COG1426	Cytoskeletal protein that is involved in cell-shape control through regulation of the length of the long axis (By similarity)	S	Function unknown	-	-
fabG	MULTISPECIES: SDR family oxidoreductase	ORTHOMCL310(3)	LC_N16|gene0309	LC_N17|gene0307	LC_N40|gene0307	ENOG410XNW1	)-reductase	S	Function unknown	K00059	3-oxoacyl-[acyl-carrier protein] reductase [EC:1.1.1.100]
-	MULTISPECIES: insulinase family protein	ORTHOMCL311(3)	LC_N16|gene0310	LC_N17|gene0308	LC_N40|gene0308	COG0612	peptidase'	O	Post-translational modification, protein turnover, chaperones	-	-
-	MULTISPECIES: insulinase family protein	ORTHOMCL312(3)	LC_N16|gene0311	LC_N17|gene0309	LC_N40|gene0309	COG0612	peptidase'	O	Post-translational modification, protein turnover, chaperones	-	-
ftsK	MULTISPECIES: DNA translocase FtsK	ORTHOMCL313(3)	LC_N16|gene0312	LC_N17|gene0310	LC_N40|gene0310	COG1674	cell division protein FtsK	D	Cell cycle control, cell division, chromosome partitioning	K03466	DNA segregation ATPase FtsK/SpoIIIE, S-DNA-T family
-	MULTISPECIES: DUF1149 family protein	ORTHOMCL314(3)	LC_N16|gene0313	LC_N17|gene0311	LC_N40|gene0311	COG4835	Protein of unknown function (DUF1149)	S	Function unknown	-	-
trmL	MULTISPECIES: tRNA (uridine(34)/cytosine(34)/5-carboxymethylaminomethyluridine(34)-2'-O)-methyltransferase TrmL	ORTHOMCL315(3)	LC_N16|gene0314	LC_N17|gene0312	LC_N40|gene0312	COG0219	Methylates the ribose at the nucleotide 34 wobble position in the two leucyl isoacceptors tRNA(Leu)(CmAA) and tRNA(Leu)(cmnm5UmAA). Catalyzes the methyl transfer from S- adenosyl-L-methionine to the 2'-OH of the wobble nucleotide (By similarity)	J	Translation, ribosomal structure and biogenesis	K03216	tRNA (cytidine/uridine-2'-O-)-methyltransferase [EC:2.1.1.207]
rlmA1	MULTISPECIES: methyltransferase domain-containing protein	ORTHOMCL316(3)	LC_N16|gene0315	LC_N17|gene0313	LC_N40|gene0313	COG0500	Methyltransferase	Q	Secondary metabolites biosynthesis, transport and catabolism	K00563	23S rRNA (guanine745-N1)-methyltransferase [EC:2.1.1.187]
corA	MULTISPECIES: magnesium transporter CorA family protein	ORTHOMCL317(3)	LC_N16|gene0316	LC_N17|gene0314	LC_N40|gene0314	COG0598	magnesium and cobalt transport protein CorA	P	Inorganic ion transport and metabolism	K03284	magnesium transporter
guaC	MULTISPECIES: GMP reductase	ORTHOMCL318(3)	LC_N16|gene0317	LC_N17|gene0315	LC_N40|gene0315	COG0516	Catalyzes the conversion of inosine 5'-phosphate (IMP) to xanthosine 5'-phosphate (XMP), the first committed and rate- limiting step in the de novo synthesis of guanine nucleotides, and therefore plays an important role in the regulation of cell growth (By similarity)	F	Nucleotide transport and metabolism	K00364	GMP reductase [EC:1.7.1.7]
rpsN	MULTISPECIES: 30S ribosomal protein S14	ORTHOMCL319(3)	LC_N16|gene0318	LC_N17|gene0316	LC_N40|gene0316	COG0199	Binds 16S rRNA, required for the assembly of 30S particles and may also be responsible for determining the conformation of the 16S rRNA at the A site (By similarity)	J	Translation, ribosomal structure and biogenesis	K02954	small subunit ribosomal protein S14
srlB	MULTISPECIES: PTS glucitol/sorbitol transporter subunit IIA	ORTHOMCL320(3)	LC_N16|gene0319	LC_N17|gene0317	LC_N40|gene0317	ENOG411253B	Pts system, glucitol sorbitol-specific	G	Carbohydrate transport and metabolism	K02781	glucitol/sorbitol PTS system EIIA component [EC:2.7.1.198]
pgl	MULTISPECIES: lactonase family protein	ORTHOMCL321(3)	LC_N16|gene0320	LC_N17|gene0318	LC_N40|gene0318	COG2706	6-phosphogluconolactonase	G	Carbohydrate transport and metabolism	K07404	6-phosphogluconolactonase [EC:3.1.1.31]
bacA	MULTISPECIES: undecaprenyl-diphosphate phosphatase	ORTHOMCL322(3)	LC_N16|gene0321	LC_N17|gene0319	LC_N40|gene0319	COG1968	Catalyzes the dephosphorylation of undecaprenyl diphosphate (UPP). Confers resistance to bacitracin (By similarity)	V	Defense mechanisms	K06153	undecaprenyl-diphosphatase [EC:3.6.1.27]
cutC	MULTISPECIES: copper homeostasis protein CutC	ORTHOMCL323(3)	LC_N16|gene0322	LC_N17|gene0320	LC_N40|gene0320	COG3142	copper homeostasis protein cutc	P	Inorganic ion transport and metabolism	K06201	copper homeostasis protein
apbE	MULTISPECIES: FAD:protein FMN transferase	ORTHOMCL324(3)	LC_N16|gene0323	LC_N17|gene0321	LC_N40|gene0321	COG1477	(LipO)protein	H	Coenzyme transport and metabolism	K03734	FAD:protein FMN transferase [EC:2.7.1.180]
rluD	MULTISPECIES: RluA family pseudouridine synthase	ORTHOMCL325(3)	LC_N16|gene0324	LC_N17|gene0322	LC_N40|gene0322	COG0564	pseudouridine synthase activity	J	Translation, ribosomal structure and biogenesis	K06180	23S rRNA pseudouridine1911/1915/1917 synthase [EC:5.4.99.23]
ppnK	Probable inorganic polyphosphate/ATP-NAD kinase (Poly(P)/ATP NAD kinase)	ORTHOMCL326(3)	LC_N16|gene0325	LC_N17|gene0323	LC_N40|gene0323	COG0061	Catalyzes the phosphorylation of NAD to NADP. Utilizes ATP and other nucleoside triphosphates as well as inorganic polyphosphate as a source of phosphorus (By similarity)	G	Carbohydrate transport and metabolism	K00858	NAD+ kinase [EC:2.7.1.23]
-	MULTISPECIES: GTP pyrophosphokinase family protein	ORTHOMCL327(3)	LC_N16|gene0326	LC_N17|gene0324	LC_N40|gene0324	COG2357	relA SpoT domain protein	S	Function unknown	K07816	putative GTP pyrophosphokinase [EC:2.7.6.5]
-	MULTISPECIES: CYTH domain-containing protein	ORTHOMCL328(3)	LC_N16|gene0327	LC_N17|gene0325	LC_N40|gene0325	COG4116	adenylate cyclase	S	Function unknown	-	-
-	MULTISPECIES: DsbA family protein	ORTHOMCL329(3)	LC_N16|gene0328	LC_N17|gene0326	LC_N40|gene0326	COG2761	DSBA oxidoreductase	Q	Secondary metabolites biosynthesis, transport and catabolism	-	-
coiA	competence protein	ORTHOMCL330(3)	LC_N16|gene0329	LC_N17|gene0327	LC_N40|gene0327	COG4469	Competence protein	S	Function unknown	K06198	competence protein CoiA
-	MULTISPECIES: PFL family protein	ORTHOMCL331(3)	LC_N16|gene0330	LC_N17|gene0328	LC_N40|gene0328	COG2848	UPF0210 protein	S	Function unknown	K09157	uncharacterized protein
-	MULTISPECIES: ACT domain-containing protein	ORTHOMCL332(3)	LC_N16|gene0331	LC_N17|gene0329	LC_N40|gene0329	COG3830	UPF0237 protein	E	Amino acid transport and metabolism	K07166	ACT domain-containing protein
-	MULTISPECIES: metallophosphoesterase	ORTHOMCL333(3)	LC_N16|gene0332	LC_N17|gene0330	LC_N40|gene0330	COG1409	Hydrolyzes cAMP to 5'-AMP. Plays an important regulatory role in modulating the intracellular concentration of cAMP, thereby influencing cAMP-dependent processes (By similarity)	S	Function unknown	-	-
patB	MULTISPECIES: putative C-S lyase	ORTHOMCL334(3)	LC_N16|gene0333	LC_N17|gene0331	LC_N40|gene0331	COG1168	Aminotransferase	E	Amino acid transport and metabolism	K14155	cysteine-S-conjugate beta-lyase [EC:4.4.1.13]
-	hypothetical protein	ORTHOMCL335(3)	LC_N16|gene0334	LC_N17|gene0332	LC_N40|gene0332	-	-	-	-	-	-
gpx	MULTISPECIES: glutathione peroxidase	ORTHOMCL336(3)	LC_N16|gene0336	LC_N17|gene0334	LC_N40|gene0334	COG0386	glutathione peroxidase	O	Post-translational modification, protein turnover, chaperones	K00432	glutathione peroxidase [EC:1.11.1.9]
tagE	glycosyltransferase	ORTHOMCL337(3)	LC_N16|gene0337	LC_N17|gene0335	LC_N40|gene0335	COG0438	Glycosyl transferase (Group 1	M	Cell wall/membrane/envelope biogenesis	K00712	poly(glycerol-phosphate) alpha-glucosyltransferase [EC:2.4.1.52]
tagE	MULTISPECIES: glycosyltransferase	ORTHOMCL338(3)	LC_N16|gene0338	LC_N17|gene0336	LC_N40|gene0336	COG0438	Glycosyl transferase (Group 1	M	Cell wall/membrane/envelope biogenesis	K00712	poly(glycerol-phosphate) alpha-glucosyltransferase [EC:2.4.1.52]
-	MULTISPECIES: NUDIX hydrolase	ORTHOMCL339(3)	LC_N16|gene0340	LC_N17|gene0338	LC_N40|gene0338	COG0494	Nudix hydrolase	L	Replication, recombination and repair	-	-
nnrD	ADP-dependent (S)-NAD(P)H-hydrate dehydratase	ORTHOMCL340(3)	LC_N16|gene0341	LC_N17|gene0339	LC_N40|gene0339	COG0063	Together with NAD(P)HX epimerase, which catalyzes the epimerization of the S- and R-forms, the enzyme allows the repair of both epimers of NAD(P)HX, a damaged form of NAD(P)H that is a result of enzymatic or heat-dependent hydration (By similarity)	G	Carbohydrate transport and metabolism	K17758	ADP-dependent NAD(P)H-hydrate dehydratase [EC:4.2.1.136]
-	MULTISPECIES: DNA-binding protein	ORTHOMCL341(3)	LC_N16|gene0342	LC_N17|gene0340	LC_N40|gene0340	COG3478	nucleic-acid-binding protein containing a zn-ribbon domain	S	Function unknown	K07069	uncharacterized protein
rsuA	MULTISPECIES: pseudouridine synthase	ORTHOMCL342(3)	LC_N16|gene0343	LC_N17|gene0341	LC_N40|gene0341	COG1187	pseudouridine synthase activity	J	Translation, ribosomal structure and biogenesis	K06183	16S rRNA pseudouridine516 synthase [EC:5.4.99.19]
-	MULTISPECIES: polysaccharide biosynthesis protein	ORTHOMCL343(3)	LC_N16|gene0344	LC_N17|gene0342	LC_N40|gene0342	COG2244	Polysaccharide biosynthesis protein	M	Cell wall/membrane/envelope biogenesis	-	-
leuS	leucyl-tRNA synthetase	ORTHOMCL344(3)	LC_N16|gene0345	LC_N17|gene0343	LC_N40|gene0343	COG0495	Leucyl-trna synthetase	J	Translation, ribosomal structure and biogenesis	K01869	leucyl-tRNA synthetase [EC:6.1.1.4]
bcrC	MULTISPECIES: phosphatase PAP2 family protein	ORTHOMCL345(3)	LC_N16|gene0346	LC_N17|gene0344	LC_N40|gene0344	COG0671	PHOsphatase	I	Lipid transport and metabolism	K19302	undecaprenyl-diphosphatase [EC:3.6.1.27]
-	DUF4811 domain-containing protein	ORTHOMCL346(3)	LC_N16|gene0347	LC_N17|gene0345	LC_N40|gene0345	ENOG4111P5R	-	S	Function unknown	-	-
-	MULTISPECIES: multidrug efflux MFS transporter	ORTHOMCL347(3)	LC_N16|gene0348	LC_N17|gene0346	LC_N40|gene0346	ENOG410XNN3	drug resistance transporter emrb qaca subfamily	P	Inorganic ion transport and metabolism	-	-
-	MULTISPECIES: MerR family transcriptional regulator	ORTHOMCL348(3)	LC_N16|gene0349	LC_N17|gene0347	LC_N40|gene0347	ENOG4111YEF	Transcriptional regulator	K	Transcription	-	-
-	MULTISPECIES: MFS transporter	ORTHOMCL349(3)	LC_N16|gene0350	LC_N17|gene0348	LC_N40|gene0348	ENOG410XNN3	drug resistance transporter emrb qaca subfamily	P	Inorganic ion transport and metabolism	-	-
metK	MULTISPECIES: methionine adenosyltransferase	ORTHOMCL350(3)	LC_N16|gene0351	LC_N17|gene0349	LC_N40|gene0349	COG0192	Catalyzes the formation of S-adenosylmethionine from methionine and ATP	H	Coenzyme transport and metabolism	K00789	S-adenosylmethionine synthetase [EC:2.5.1.6]
-	MULTISPECIES: hypothetical protein	ORTHOMCL351(3)	LC_N16|gene0352	LC_N17|gene0350	LC_N40|gene0350	-	-	-	-	-	-
-	MULTISPECIES: ABC transporter substrate-binding protein	ORTHOMCL352(3)	LC_N16|gene0355	LC_N17|gene0353	LC_N40|gene0353	COG1653	transporter activity	G	Carbohydrate transport and metabolism	K02027	multiple sugar transport system substrate-binding protein
-	carbohydrate ABC transporter permease	ORTHOMCL353(3)	LC_N16|gene0356	LC_N17|gene0354	LC_N40|gene0354	COG0395	Binding-protein-dependent transport systems inner membrane component	G	Carbohydrate transport and metabolism	K02026	multiple sugar transport system permease protein
-	MULTISPECIES: sugar ABC transporter permease	ORTHOMCL354(3)	LC_N16|gene0357	LC_N17|gene0355	LC_N40|gene0355	COG1175	binding-protein-dependent transport systems inner membrane Component	P	Inorganic ion transport and metabolism	K02025	multiple sugar transport system permease protein
msmX	MULTISPECIES: ABC transporter ATP-binding protein	ORTHOMCL355(3)	LC_N16|gene0358	LC_N17|gene0356	LC_N40|gene0356	COG3842	Part of the ABC transporter complex PotABCD involved in spermidine putrescine import. Responsible for energy coupling to the transport system (By similarity)	E	Amino acid transport and metabolism	K10112	multiple sugar transport system ATP-binding protein
-	MULTISPECIES: GNAT family N-acetyltransferase	ORTHOMCL356(3)	LC_N16|gene0359	LC_N17|gene0357	LC_N40|gene0357	ENOG4111TPW	acetyltransferase	S	Function unknown	-	-
-	MULTISPECIES: hypothetical protein	ORTHOMCL357(3)	LC_N16|gene0360	LC_N17|gene0358	LC_N40|gene0358	ENOG41124UI	-	S	Function unknown	-	-
-	MULTISPECIES: Cof-type HAD-IIB family hydrolase	ORTHOMCL358(3)	LC_N16|gene0361	LC_N17|gene0359	LC_N40|gene0359	COG0561	,hydrolase	S	Function unknown	-	-
UDG	MULTISPECIES: uracil-DNA glycosylase	ORTHOMCL359(3)	LC_N16|gene0362	LC_N17|gene0360	LC_N40|gene0360	COG0692	Excises uracil residues from the DNA which can arise as a result of misincorporation of dUMP residues by DNA polymerase or due to deamination of cytosine (By similarity)	L	Replication, recombination and repair	K03648	uracil-DNA glycosylase [EC:3.2.2.27]
pta	MULTISPECIES: phosphate acetyltransferase	ORTHOMCL360(3)	LC_N16|gene0363	LC_N17|gene0361	LC_N40|gene0361	COG0280	phosphate acetyltransferase	C	Energy production and conversion	K00625	phosphate acetyltransferase [EC:2.3.1.8]
tsaE	MULTISPECIES: tRNA (adenosine(37)-N6)-threonylcarbamoyltransferase complex ATPase subunit type 1 TsaE	ORTHOMCL361(3)	LC_N16|gene0364	LC_N17|gene0362	LC_N40|gene0362	COG0802	protein family UPF0079, ATPase	S	Function unknown	K06925	tRNA threonylcarbamoyladenosine biosynthesis protein TsaE
-	MULTISPECIES: helix-turn-helix transcriptional regulator	ORTHOMCL362(3)	LC_N16|gene0365	LC_N17|gene0363	LC_N40|gene0363	ENOG4111KHV	transcriptional regulator	K	Transcription	-	-
-	MULTISPECIES: ABC transporter ATP-binding protein	ORTHOMCL363(3)	LC_N16|gene0366	LC_N17|gene0364	LC_N40|gene0364	COG4152	(ABC) transporter	S	Function unknown	K01990	ABC-2 type transport system ATP-binding protein
-	MULTISPECIES: ABC transporter permease	ORTHOMCL364(3)	LC_N16|gene0367	LC_N17|gene0365	LC_N40|gene0365	COG1668	(ABC) transporter	C;P	Energy production and conversion; Inorganic ion transport and metabolism	K01992	ABC-2 type transport system permease protein
dnaQ	MULTISPECIES: exonuclease	ORTHOMCL365(3)	LC_N16|gene0368	LC_N17|gene0366	LC_N40|gene0366	COG0847	DNA polymerase iii	L	Replication, recombination and repair	K02342	DNA polymerase III subunit epsilon [EC:2.7.7.7]
xthA	Exodeoxyribonuclease	ORTHOMCL366(3)	LC_N16|gene0369	LC_N17|gene0367	LC_N40|gene0367	COG0708	Exodeoxyribonuclease III	L	Replication, recombination and repair	K01142	exodeoxyribonuclease III [EC:3.1.11.2]
murB	UDP-N-acetylenolpyruvoylglucosamine reductase	ORTHOMCL367(3)	LC_N16|gene0370	LC_N17|gene0368	LC_N40|gene0368	COG0812	cell wall formation (By similarity)	M	Cell wall/membrane/envelope biogenesis	K00075	UDP-N-acetylmuramate dehydrogenase [EC:1.3.1.98]
-	MULTISPECIES: sodium:proton antiporter	ORTHOMCL368(3)	LC_N16|gene0371	LC_N17|gene0369	LC_N40|gene0369	COG0025	Sodium hydrogen exchanger	P	Inorganic ion transport and metabolism	K03316	monovalent cation:H+ antiporter, CPA1 family
-	MULTISPECIES: helix-turn-helix transcriptional regulator	ORTHOMCL369(3)	LC_N16|gene0372	LC_N17|gene0370	LC_N40|gene0370	COG1396	Transcriptional regulator	K	Transcription	-	-
potA	MULTISPECIES: ABC transporter ATP-binding protein	ORTHOMCL370(3)	LC_N16|gene0373	LC_N17|gene0371	LC_N40|gene0371	COG3842	Part of the ABC transporter complex PotABCD involved in spermidine putrescine import. Responsible for energy coupling to the transport system (By similarity)	E	Amino acid transport and metabolism	K11072	spermidine/putrescine transport system ATP-binding protein [EC:7.6.2.11]
potB	MULTISPECIES: ABC transporter permease	ORTHOMCL371(3)	LC_N16|gene0374	LC_N17|gene0372	LC_N40|gene0372	COG1176	transporter activity	P	Inorganic ion transport and metabolism	K11071	spermidine/putrescine transport system permease protein
potC	MULTISPECIES: ABC transporter permease	ORTHOMCL372(3)	LC_N16|gene0375	LC_N17|gene0373	LC_N40|gene0373	COG1177	Binding-protein-dependent transport systems inner membrane component	P	Inorganic ion transport and metabolism	K11070	spermidine/putrescine transport system permease protein
potD	MULTISPECIES: ABC transporter substrate-binding protein	ORTHOMCL373(3)	LC_N16|gene0376	LC_N17|gene0374	LC_N40|gene0374	COG0687	polyamine binding	E	Amino acid transport and metabolism	K11069	spermidine/putrescine transport system substrate-binding protein
-	MULTISPECIES: hypothetical protein	ORTHOMCL374(3)	LC_N16|gene0377	LC_N17|gene0375	LC_N40|gene0375	-	-	-	-	-	-
-	cation-transporting P-type ATPase	ORTHOMCL375(3)	LC_N16|gene0378	LC_N17|gene0376	LC_N40|gene0376	COG0474	P-type atpase	P	Inorganic ion transport and metabolism	-	-
-	MULTISPECIES: TetR/AcrR family transcriptional regulator	ORTHOMCL376(3)	LC_N16|gene0379	LC_N17|gene0377	LC_N40|gene0377	ENOG41103AX	Transcriptional regulator, TetR family	K	Transcription	-	-
-	MULTISPECIES: ABC transporter permease	ORTHOMCL377(3)	LC_N16|gene0380	LC_N17|gene0378	LC_N40|gene0378	COG0842	(ABC) transporter	V	Defense mechanisms	K01992	ABC-2 type transport system permease protein
-	ABC transporter ATP-binding protein	ORTHOMCL378(3)	LC_N16|gene0381	LC_N17|gene0379	LC_N40|gene0379	COG1131	(ABC) transporter	V	Defense mechanisms	K01990	ABC-2 type transport system ATP-binding protein
dacA	MULTISPECIES: TIGR00159 family protein	ORTHOMCL379(3)	LC_N16|gene0382	LC_N17|gene0380	LC_N40|gene0380	COG1624	TIGR00159 family	S	Function unknown	K18672	diadenylate cyclase [EC:2.7.7.85]
-	MULTISPECIES: hypothetical protein	ORTHOMCL380(3)	LC_N16|gene0383	LC_N17|gene0381	LC_N40|gene0381	COG4856	ybbr family	S	Function unknown	-	-
glmM	MULTISPECIES: phosphoglucosamine mutase	ORTHOMCL381(3)	LC_N16|gene0384	LC_N17|gene0382	LC_N40|gene0382	COG1109	Catalyzes the conversion of glucosamine-6-phosphate to glucosamine-1-phosphate (By similarity)	G	Carbohydrate transport and metabolism	K03431	phosphoglucosamine mutase [EC:5.4.2.10]
glmS	MULTISPECIES: glutamine--fructose-6-phosphate transaminase (isomerizing)	ORTHOMCL382(3)	LC_N16|gene0385	LC_N17|gene0383	LC_N40|gene0383	COG0449	Catalyzes the first step in hexosamine metabolism, converting fructose-6P into glucosamine-6P using glutamine as a nitrogen source (By similarity)	M	Cell wall/membrane/envelope biogenesis	K00820	glutamine---fructose-6-phosphate transaminase (isomerizing) [EC:2.6.1.16]
-	MULTISPECIES: hypothetical protein	ORTHOMCL383(3)	LC_N16|gene0386	LC_N17|gene0384	LC_N40|gene0384	-	-	-	-	-	-
-	MULTISPECIES: M3 family oligoendopeptidase	ORTHOMCL384(3)	LC_N16|gene0387	LC_N17|gene0385	LC_N40|gene0385	COG1164	Oligoendopeptidase f	E	Amino acid transport and metabolism	-	-
-	MULTISPECIES: VanZ family protein	ORTHOMCL385(3)	LC_N16|gene0388	LC_N17|gene0386	LC_N40|gene0386	COG5652	vanz family	S	Function unknown	-	-
-	MULTISPECIES: YebC/PmpR family DNA-binding transcriptional regulator	ORTHOMCL386(3)	LC_N16|gene0389	LC_N17|gene0387	LC_N40|gene0387	COG0217	transcriptional regulatory protein	K	Transcription	-	-
comGA	MULTISPECIES: Flp pilus assembly complex ATPase component TadA	ORTHOMCL387(3)	LC_N16|gene0390	LC_N17|gene0388	LC_N40|gene0388	COG2804	type ii secretion system protein e	U	Intracellular trafficking, secretion, and vesicular transport	K02243	competence protein ComGA
comGB	MULTISPECIES: type II secretion system F family protein	ORTHOMCL388(3)	LC_N16|gene0391	LC_N17|gene0389	LC_N40|gene0389	COG1459	Type ii secretion system	U	Intracellular trafficking, secretion, and vesicular transport	K02244	competence protein ComGB
comGC	MULTISPECIES: type II secretion system protein	ORTHOMCL389(3)	LC_N16|gene0392	LC_N17|gene0390	LC_N40|gene0390	-	-	-	-	K02245	competence protein ComGC
comGD	MULTISPECIES: hypothetical protein	ORTHOMCL390(3)	LC_N16|gene0393	LC_N17|gene0391	LC_N40|gene0391	-	-	-	-	K02246	competence protein ComGD
-	hypothetical protein	ORTHOMCL391(3)	LC_N16|gene0394	LC_N17|gene0392	LC_N40|gene0392	-	-	-	-	-	-
comGF	MULTISPECIES: type II secretion system protein	ORTHOMCL392(3)	LC_N16|gene0395	LC_N17|gene0393	LC_N40|gene0393	-	-	-	-	K02248	competence protein ComGF
-	hypothetical protein	ORTHOMCL393(3)	LC_N16|gene0396	LC_N17|gene0394	LC_N40|gene0394	-	-	-	-	-	-
-	MULTISPECIES: class I SAM-dependent methyltransferase	ORTHOMCL394(3)	LC_N16|gene0397	LC_N17|gene0395	LC_N40|gene0395	COG0827	DNA Methylase	L	Replication, recombination and repair	K00571	site-specific DNA-methyltransferase (adenine-specific) [EC:2.1.1.72]
-	MULTISPECIES: hypothetical protein	ORTHOMCL395(3)	LC_N16|gene0398	LC_N17|gene0396	LC_N40|gene0396	-	-	-	-	-	-
-	MULTISPECIES: amino acid permease	ORTHOMCL396(3)	LC_N16|gene0399	LC_N17|gene0397	LC_N40|gene0397	COG1113	amino acid	E	Amino acid transport and metabolism	K03293	amino acid transporter, AAT family
-	MULTISPECIES: 1-acyl-sn-glycerol-3-phosphate acyltransferase	ORTHOMCL397(3)	LC_N16|gene0400	LC_N17|gene0398	LC_N40|gene0398	ENOG41122XW	1-acyl-sn-glycerol-3-phosphate acyltransferase	S	Function unknown	-	-
-	MULTISPECIES: glycosyltransferase family 8 protein	ORTHOMCL398(3)	LC_N16|gene0401	LC_N17|gene0399	LC_N40|gene0399	COG1442	glycosyl transferase, family 8	M	Cell wall/membrane/envelope biogenesis	-	-
-	MULTISPECIES: glycosyltransferase family 8 protein	ORTHOMCL399(3)	LC_N16|gene0402	LC_N17|gene0400	LC_N40|gene0400	COG1442	glycosyl transferase, family 8	M	Cell wall/membrane/envelope biogenesis	-	-
-	1-acyl-sn-glycerol-3-phosphate acyltransferase	ORTHOMCL400(3)	LC_N16|gene0403	LC_N17|gene0401	LC_N40|gene0401	ENOG4111PU7	phospho-beta-glycosidase	S	Function unknown	-	-
galA	alpha-galactosidase	ORTHOMCL401(3)	LC_N16|gene0404	LC_N17|gene0402	LC_N40|gene0402	COG3345	alpha-galactosidase	G	Carbohydrate transport and metabolism	K07407	alpha-galactosidase [EC:3.2.1.22]
-	MULTISPECIES: hypothetical protein	ORTHOMCL402(3)	LC_N16|gene0405	LC_N17|gene0403	LC_N40|gene0403	-	-	-	-	-	-
-	hypothetical protein	ORTHOMCL403(3)	LC_N16|gene0406	LC_N17|gene0404	LC_N40|gene0404	-	-	-	-	-	-
-	MULTISPECIES: response regulator transcription factor	ORTHOMCL404(3)	LC_N16|gene0407	LC_N17|gene0405	LC_N40|gene0405	COG0745	regulatoR	T	Signal transduction mechanisms	-	-
-	MULTISPECIES: sensor histidine kinase	ORTHOMCL405(3)	LC_N16|gene0408	LC_N17|gene0406	LC_N40|gene0406	ENOG410XNMH	Histidine kinase	T	Signal transduction mechanisms	-	-
-	MULTISPECIES: N-acetyltransferase	ORTHOMCL406(3)	LC_N16|gene0409	LC_N17|gene0407	LC_N40|gene0407	COG3153	acetyltransferase	S	Function unknown	-	-
-	hypothetical protein	ORTHOMCL407(3)	LC_N16|gene0410	LC_N17|gene0408	LC_N40|gene0408	-	-	-	-	-	-
pheB	MULTISPECIES: ACT domain-containing protein	ORTHOMCL408(3)	LC_N16|gene0411	LC_N17|gene0409	LC_N40|gene0409	COG4492	UPF0735 ACT domain-containing protein	E	Amino acid transport and metabolism	K06209	chorismate mutase [EC:5.4.99.5]
-	MULTISPECIES: hypothetical protein	ORTHOMCL409(3)	LC_N16|gene0412	LC_N17|gene0410	LC_N40|gene0410	-	-	-	-	-	-
-	MULTISPECIES: hypothetical protein	ORTHOMCL410(3)	LC_N16|gene0413	LC_N17|gene0411	LC_N40|gene0411	ENOG410Y0R6	-	S	Function unknown	-	-
umuC	MULTISPECIES: Y-family DNA polymerase	ORTHOMCL411(3)	LC_N16|gene0414	LC_N17|gene0412	LC_N40|gene0412	COG0389	Poorly processive error-prone DNA polymerase involved in untargeted mutagenesis. Copies undamaged DNA at stalled replication forks which arise in vivo from mismatched or misaligned primer ends. These misaligned primers can be extended by polIV. Exhibits no 3-5 exonuclease (proofreading) activity. May be involved in translesional synthesis in conjunction with the beta clamp from polIII (By similar…	L	Replication, recombination and repair	K03502	DNA polymerase V
-	MULTISPECIES: hypothetical protein	ORTHOMCL412(3)	LC_N16|gene0415	LC_N17|gene0413	LC_N40|gene0413	-	-	-	-	-	-
-	MULTISPECIES: zinc-ribbon domain-containing protein	ORTHOMCL413(3)	LC_N16|gene0416	LC_N17|gene0414	LC_N40|gene0414	COG4640	membrane-associated protein	S	Function unknown	-	-
tesA	MULTISPECIES: SGNH/GDSL hydrolase family protein	ORTHOMCL414(3)	LC_N16|gene0417	LC_N17|gene0415	LC_N40|gene0415	COG2755	lipolytic protein G-D-S-L family	E	Amino acid transport and metabolism	K10804	acyl-CoA thioesterase I [EC:3.1.2.- 3.1.2.2 3.1.1.2 3.1.1.5]
-	hypothetical protein	ORTHOMCL415(3)	LC_N16|gene0418	LC_N17|gene0416	LC_N40|gene0416	ENOG4111UV5	Bacterial protein of unknown function (DUF898)	S	Function unknown	-	-
-	hypothetical protein	ORTHOMCL416(3)	LC_N16|gene0419	LC_N17|gene0417	LC_N40|gene0417	-	-	-	-	-	-
uvrD	DNA helicase PcrA	ORTHOMCL417(3)	LC_N16|gene0420	LC_N17|gene0418	LC_N40|gene0418	COG0210	helicase	L	Replication, recombination and repair	K03657	DNA helicase II / ATP-dependent DNA helicase PcrA [EC:3.6.4.12]
ligA	MULTISPECIES: NAD-dependent DNA ligase LigA	ORTHOMCL418(3)	LC_N16|gene0421	LC_N17|gene0419	LC_N40|gene0419	COG0272	DNA ligase (NAD+) activity	L	Replication, recombination and repair	K01972	DNA ligase (NAD+) [EC:6.5.1.2]
-	MULTISPECIES: CamS family sex pheromone protein	ORTHOMCL419(3)	LC_N16|gene0422	LC_N17|gene0420	LC_N40|gene0420	COG4851	Sex pheromone	S	Function unknown	-	-
gatC	MULTISPECIES: Asp-tRNA(Asn)/Glu-tRNA(Gln) amidotransferase subunit GatC	ORTHOMCL420(3)	LC_N16|gene0423	LC_N17|gene0421	LC_N40|gene0421	COG0721	Allows the formation of correctly charged Asn-tRNA(Asn) or Gln-tRNA(Gln) through the transamidation of misacylated Asp- tRNA(Asn) or Glu-tRNA(Gln) in organisms which lack either or both of asparaginyl-tRNA or glutaminyl-tRNA synthetases. The reaction takes place in the presence of glutamine and ATP through an activated phospho-Asp-tRNA(Asn) or phospho-Glu-tRNA(Gln) (By similarity)	J	Translation, ribosomal structure and biogenesis	K02435	aspartyl-tRNA(Asn)/glutamyl-tRNA(Gln) amidotransferase subunit C [EC:6.3.5.6 6.3.5.7]
gatA	MULTISPECIES: Asp-tRNA(Asn)/Glu-tRNA(Gln) amidotransferase subunit GatA	ORTHOMCL421(3)	LC_N16|gene0424	LC_N17|gene0422	LC_N40|gene0422	COG0154	Allows the formation of correctly charged Gln-tRNA(Gln) through the transamidation of misacylated Glu-tRNA(Gln) in organisms which lack glutaminyl-tRNA synthetase. The reaction takes place in the presence of glutamine and ATP through an activated gamma-phospho-Glu-tRNA(Gln) (By similarity)	J	Translation, ribosomal structure and biogenesis	K02433	aspartyl-tRNA(Asn)/glutamyl-tRNA(Gln) amidotransferase subunit A [EC:6.3.5.6 6.3.5.7]
gatB	MULTISPECIES: Asp-tRNA(Asn)/Glu-tRNA(Gln) amidotransferase subunit GatB	ORTHOMCL422(3)	LC_N16|gene0425	LC_N17|gene0423	LC_N40|gene0423	COG0064	Allows the formation of correctly charged Asn-tRNA(Asn) or Gln-tRNA(Gln) through the transamidation of misacylated Asp- tRNA(Asn) or Glu-tRNA(Gln) in organisms which lack either or both of asparaginyl-tRNA or glutaminyl-tRNA synthetases. The reaction takes place in the presence of glutamine and ATP through an activated phospho-Asp-tRNA(Asn) or phospho-Glu-tRNA(Gln) (By similarity)	J	Translation, ribosomal structure and biogenesis	K02434	aspartyl-tRNA(Asn)/glutamyl-tRNA(Gln) amidotransferase subunit B [EC:6.3.5.6 6.3.5.7]
dagK	MULTISPECIES: diacylglycerol kinase	ORTHOMCL423(3)	LC_N16|gene0426	LC_N17|gene0424	LC_N40|gene0424	COG1597	diacylglycerol kinase	I	Lipid transport and metabolism	K07029	diacylglycerol kinase (ATP) [EC:2.7.1.107]
rumA	MULTISPECIES: 23S rRNA (uracil(1939)-C(5))-methyltransferase RlmD	ORTHOMCL424(3)	LC_N16|gene0427	LC_N17|gene0425	LC_N40|gene0425	COG2265	catalyzes the formation of 5-methyl-uridine at position	J	Translation, ribosomal structure and biogenesis	K03215	23S rRNA (uracil1939-C5)-methyltransferase [EC:2.1.1.190]
-	MFS transporter permease	ORTHOMCL425(3)	LC_N16|gene0428	LC_N17|gene0426	LC_N40|gene0426	ENOG410ZVV9	Major Facilitator	G	Carbohydrate transport and metabolism	-	-
-	MULTISPECIES: Cof-type HAD-IIB family hydrolase	ORTHOMCL426(3)	LC_N16|gene0429	LC_N17|gene0427	LC_N40|gene0427	COG0561	,hydrolase	S	Function unknown	-	-
-	MULTISPECIES: phosphate--nucleotide phosphotransferase	ORTHOMCL427(3)	LC_N16|gene0430	LC_N17|gene0428	LC_N40|gene0428	COG2326	Polyphosphate kinase 2	S	Function unknown	-	-
pepO	M13 family metallopeptidase	ORTHOMCL428(3)	LC_N16|gene0431	LC_N17|gene0429	LC_N40|gene0429	COG3590	endothelin-converting enzyme	O	Post-translational modification, protein turnover, chaperones	K07386	putative endopeptidase [EC:3.4.24.-]
-	EmrB/QacA subfamily drug resistance transporter	ORTHOMCL429(3)	LC_N16|gene0432	LC_N17|gene0430	LC_N40|gene0430	ENOG410YSYS	Major Facilitator	G	Carbohydrate transport and metabolism	-	-
-	GNAT family N-acetyltransferase	ORTHOMCL430(3)	LC_N16|gene0433	LC_N17|gene0431	LC_N40|gene0431	ENOG4111TYX	acetyltransferase	S	Function unknown	-	-
-	MULTISPECIES: DegV family protein	ORTHOMCL431(3)	LC_N16|gene0434	LC_N17|gene0432	LC_N40|gene0432	COG1307	degv family	S	Function unknown	-	-
-	MULTISPECIES: SPFH/Band 7/PHB domain protein	ORTHOMCL432(3)	LC_N16|gene0435	LC_N17|gene0433	LC_N40|gene0433	COG0330	Band 7 protein	O	Post-translational modification, protein turnover, chaperones	-	-
-	MULTISPECIES: hypothetical protein	ORTHOMCL433(3)	LC_N16|gene0436	LC_N17|gene0434	LC_N40|gene0434	-	-	-	-	-	-
acm	MULTISPECIES: lysozyme	ORTHOMCL434(3)	LC_N16|gene0437	LC_N17|gene0435	LC_N40|gene0435	COG3757	hydrolase, family 25	M	Cell wall/membrane/envelope biogenesis	K07273	lysozyme
-	MULTISPECIES: YxeA family protein	ORTHOMCL435(3)	LC_N16|gene0438	LC_N17|gene0436	LC_N40|gene0436	COG5294	Protein of unknown function (DUF1093)	S	Function unknown	-	-
-	MULTISPECIES: DUF4828 domain-containing protein	ORTHOMCL436(3)	LC_N16|gene0439	LC_N17|gene0437	LC_N40|gene0437	ENOG410XYWX	-	S	Function unknown	-	-
-	MULTISPECIES: Gfo/Idh/MocA family oxidoreductase	ORTHOMCL437(3)	LC_N16|gene0440	LC_N17|gene0438	LC_N40|gene0438	COG0673	oxidoreductase	S	Function unknown	-	-
-	DEAD/DEAH box helicase	ORTHOMCL438(3)	LC_N16|gene0441	LC_N17|gene0439	LC_N40|gene0439	COG0513	purine NTP-dependent helicase activity	L	Replication, recombination and repair	-	-
celC	MULTISPECIES: PTS lactose/cellobiose transporter subunit IIA	ORTHOMCL439(3)	LC_N16|gene0442	LC_N17|gene0440	LC_N40|gene0440	COG1447	IIa component	G	Carbohydrate transport and metabolism	K02759	cellobiose PTS system EIIA component [EC:2.7.1.196 2.7.1.205]
-	MULTISPECIES: DUF3284 domain-containing protein	ORTHOMCL440(3)	LC_N16|gene0443	LC_N17|gene0441	LC_N40|gene0441	-	-	-	-	-	-
-	hypothetical protein	ORTHOMCL441(3)	LC_N16|gene0445	LC_N17|gene0443	LC_N40|gene0443	-	-	-	-	-	-
recQ	MULTISPECIES: DNA helicase RecQ	ORTHOMCL442(3)	LC_N16|gene0446	LC_N17|gene0444	LC_N40|gene0444	COG0514	atp-dependent dna helicase	L	Replication, recombination and repair	K03654	ATP-dependent DNA helicase RecQ [EC:3.6.4.12]
ampS	aminopeptidase	ORTHOMCL443(3)	LC_N16|gene0447	LC_N17|gene0445	LC_N40|gene0445	COG2309	aminopeptidase	E	Amino acid transport and metabolism	K19689	aminopeptidase [EC:3.4.11.-]
-	MULTISPECIES: TetR/AcrR family transcriptional regulator	ORTHOMCL444(3)	LC_N16|gene0448	LC_N17|gene0446	LC_N40|gene0446	COG1309	Transcriptional regulator	K	Transcription	-	-
-	MULTISPECIES: hypothetical protein	ORTHOMCL445(3)	LC_N16|gene0449	LC_N17|gene0447	LC_N40|gene0447	-	-	-	-	-	-
-	DUF2252 domain-containing protein	ORTHOMCL446(3)	LC_N16|gene0450	LC_N17|gene0448	LC_N40|gene0448	COG4320	Uncharacterized protein conserved in bacteria (DUF2252)	S	Function unknown	-	-
-	Ribonuclease BN	ORTHOMCL447(3)	LC_N16|gene0451	LC_N17|gene0449	LC_N40|gene0449	COG1295	ribonuclease BN	S	Function unknown	K07058	membrane protein
-	flavodoxin	ORTHOMCL448(3)	LC_N16|gene0452	LC_N17|gene0450	LC_N40|gene0450	COG0716	Low-potential electron donor to a number of redox enzymes (By similarity)	C	Energy production and conversion	-	-
map	MULTISPECIES: type I methionyl aminopeptidase	ORTHOMCL449(3)	LC_N16|gene0453	LC_N17|gene0451	LC_N40|gene0451	COG0024	Removes the N-terminal methionine from nascent proteins (By similarity)	J	Translation, ribosomal structure and biogenesis	K01265	methionyl aminopeptidase [EC:3.4.11.18]
-	glycosyltransferase family 2 protein	ORTHOMCL450(3)	LC_N16|gene0454	LC_N17|gene0452	LC_N40|gene0452	COG0463	Glycosyl transferase, family 2	M	Cell wall/membrane/envelope biogenesis	-	-
-	DUF2922 domain-containing protein	ORTHOMCL451(3)	LC_N16|gene0455	LC_N17|gene0453	LC_N40|gene0453	-	-	-	-	-	-
-	MULTISPECIES: hypothetical protein	ORTHOMCL452(3)	LC_N16|gene0456	LC_N17|gene0454	LC_N40|gene0454	-	-	-	-	-	-
mvaK2	MULTISPECIES: phosphomevalonate kinase	ORTHOMCL453(3)	LC_N16|gene0457	LC_N17|gene0455	LC_N40|gene0455	COG1577	mevalonate kinase	I	Lipid transport and metabolism	K00938	phosphomevalonate kinase [EC:2.7.4.2]
galU	MULTISPECIES: UTP--glucose-1-phosphate uridylyltransferase GalU	ORTHOMCL454(3)	LC_N16|gene0458	LC_N17|gene0456	LC_N40|gene0456	COG1210	utp--glucose-1-phosphate uridylyltransferase	M	Cell wall/membrane/envelope biogenesis	K00963	UTP--glucose-1-phosphate uridylyltransferase [EC:2.7.7.9]
-	peptidase	ORTHOMCL455(3)	LC_N16|gene0459	LC_N17|gene0457	LC_N40|gene0457	-	-	-	-	-	-
-	NAD-dependent epimerase/dehydratase family protein	ORTHOMCL456(3)	LC_N16|gene0460	LC_N17|gene0458	LC_N40|gene0458	COG0451	Nad-dependent epimerase dehydratase	M	Cell wall/membrane/envelope biogenesis	-	-
ispD	2-C-methyl-D-erythritol 4-phosphate cytidylyltransferase	ORTHOMCL457(3)	LC_N16|gene0461	LC_N17|gene0459	LC_N40|gene0459	COG1211	Catalyzes the formation of 4-diphosphocytidyl-2-C- methyl-D-erythritol from CTP and 2-C-methyl-D-erythritol 4- phosphate (MEP) (By similarity)	I	Lipid transport and metabolism	K00991	2-C-methyl-D-erythritol 4-phosphate cytidylyltransferase [EC:2.7.7.60]
-	glycosyl transferase	ORTHOMCL458(3)	LC_N16|gene0462	LC_N17|gene0460	LC_N40|gene0460	ENOG4111KQ1	galactofuranosyltransferase	S	Function unknown	-	-
-	-	ORTHOMCL459(3)	LC_N16|gene0463	LC_N17|gene0461	LC_N40|gene0461	-	-	-	-	-	-
-	-	ORTHOMCL460(3)	LC_N16|gene0464	LC_N17|gene0462	LC_N40|gene0462	-	-	-	-	-	-
-	MULTISPECIES: MurR/RpiR family transcriptional regulator	ORTHOMCL461(3)	LC_N16|gene0466	LC_N17|gene0464	LC_N40|gene0464	COG1737	Transcriptional regulator	K	Transcription	-	-
fruK	MULTISPECIES: 1-phosphofructokinase	ORTHOMCL462(3)	LC_N16|gene0467	LC_N17|gene0465	LC_N40|gene0465	COG1105	1-phosphofructokinase	G	Carbohydrate transport and metabolism	K00882	1-phosphofructokinase [EC:2.7.1.56]
-	PTS sugar transporter subunit IIA	ORTHOMCL463(3)	LC_N16|gene0468	LC_N17|gene0466	LC_N40|gene0466	COG1299	pts system	G	Carbohydrate transport and metabolism	-	-
-	MULTISPECIES: hypothetical protein	ORTHOMCL464(3)	LC_N16|gene0469	LC_N17|gene0467	LC_N40|gene0467	-	-	-	-	-	-
-	MULTISPECIES: DUF554 domain-containing protein	ORTHOMCL465(3)	LC_N16|gene0470	LC_N17|gene0468	LC_N40|gene0468	COG1811	Membrane	S	Function unknown	K07150	uncharacterized protein
recA	recombinase RecA	ORTHOMCL466(3)	LC_N16|gene0471	LC_N17|gene0469	LC_N40|gene0469	COG0468	Can catalyze the hydrolysis of ATP in the presence of single-stranded DNA, the ATP-dependent uptake of single-stranded DNA by duplex DNA, and the ATP-dependent hybridization of homologous single-stranded DNAs. It interacts with LexA causing its activation and leading to its autocatalytic cleavage (By similarity)	L	Replication, recombination and repair	K03553	recombination protein RecA
-	PLP-dependent aminotransferase family protein	ORTHOMCL467(3)	LC_N16|gene0472	LC_N17|gene0470	LC_N40|gene0470	COG1167	Transcriptional regulator, gntR family	K	Transcription	-	-
-	LysR family transcriptional regulator	ORTHOMCL468(3)	LC_N16|gene0473	LC_N17|gene0471	LC_N40|gene0471	COG0583	Transcriptional regulator	K	Transcription	-	-
rnhA	MULTISPECIES: ribonuclease HI	ORTHOMCL469(3)	LC_N16|gene0474	LC_N17|gene0472	LC_N40|gene0472	COG0328	ribonuclease H activity	L	Replication, recombination and repair	K03469	ribonuclease HI [EC:3.1.26.4]
-	MULTISPECIES: Cof-type HAD-IIB family hydrolase	ORTHOMCL470(3)	LC_N16|gene0475	LC_N17|gene0473	LC_N40|gene0473	COG0561	,hydrolase	S	Function unknown	-	-
-	histidine phosphatase family protein	ORTHOMCL471(3)	LC_N16|gene0476	LC_N17|gene0474	LC_N40|gene0474	COG0406	Phosphoglycerate mutase	G	Carbohydrate transport and metabolism	-	-
-	MULTISPECIES: DUF1275 domain-containing protein	ORTHOMCL472(3)	LC_N16|gene0477	LC_N17|gene0475	LC_N40|gene0475	COG3619	membrAne	S	Function unknown	-	-
-	MULTISPECIES: hypothetical protein	ORTHOMCL473(3)	LC_N16|gene0478	LC_N17|gene0476	LC_N40|gene0476	-	-	-	-	-	-
-	MULTISPECIES: hypothetical protein	ORTHOMCL474(3)	LC_N16|gene0479	LC_N17|gene0477	LC_N40|gene0477	-	-	-	-	-	-
-	Cof-type HAD-IIB family hydrolase	ORTHOMCL475(3)	LC_N16|gene0480	LC_N17|gene0478	LC_N40|gene0478	COG0561	,hydrolase	S	Function unknown	-	-
gpr	MULTISPECIES: aldo/keto reductase	ORTHOMCL476(3)	LC_N16|gene0481	LC_N17|gene0479	LC_N40|gene0479	COG0667	Aldo keto reductase	C	Energy production and conversion	K19265	L-glyceraldehyde 3-phosphate reductase [EC:1.1.1.-]
uvrA	excinuclease ABC subunit UvrA	ORTHOMCL477(3)	LC_N16|gene0482	LC_N17|gene0480	LC_N40|gene0480	COG0178	The UvrABC repair system catalyzes the recognition and processing of DNA lesions. UvrA is an ATPase and a DNA-binding protein. A damage recognition complex composed of 2 UvrA and 2 UvrB subunits scans DNA for abnormalities. When the presence of a lesion has been verified by UvrB, the UvrA molecules dissociate (By similarity)	L	Replication, recombination and repair	K03701	excinuclease ABC subunit A
-	MULTISPECIES: MarR family transcriptional regulator	ORTHOMCL478(3)	LC_N16|gene0483	LC_N17|gene0481	LC_N40|gene0481	-	-	-	-	-	-
-	HD domain-containing protein	ORTHOMCL479(3)	LC_N16|gene0484	LC_N17|gene0482	LC_N40|gene0482	COG1418	Endoribonuclease that initiates mRNA decay (By similarity)	S	Function unknown	K06950	uncharacterized protein
-	MULTISPECIES: CPBP family intramembrane metalloprotease	ORTHOMCL480(3)	LC_N16|gene0486	LC_N17|gene0484	LC_N40|gene0484	ENOG410XUJM	CAAX amino terminal protease family	S	Function unknown	K07052	uncharacterized protein
eta	TDT family transporter	ORTHOMCL481(3)	LC_N16|gene0487	LC_N17|gene0485	LC_N40|gene0485	COG1275	C4-dicarboxylate transporter malic acid transport protein	P	Inorganic ion transport and metabolism	K11041	exfoliative toxin A/B
-	LysR family transcriptional regulator	ORTHOMCL482(3)	LC_N16|gene0488	LC_N17|gene0486	LC_N40|gene0486	COG0583	Transcriptional regulator	K	Transcription	-	-
-	ATP-binding domain-containing protein	ORTHOMCL483(3)	LC_N16|gene0489	LC_N17|gene0487	LC_N40|gene0487	COG3973	Helicase	L	Replication, recombination and repair	-	-
-	hypothetical protein	ORTHOMCL484(3)	LC_N16|gene0490	LC_N17|gene0488	LC_N40|gene0489	-	-	-	-	-	-
opuC	MULTISPECIES: ABC transporter permease/substrate-binding protein	ORTHOMCL485(3)	LC_N16|gene0491	LC_N17|gene0489	LC_N40|gene0490	COG1174	(ABC) transporter	E	Amino acid transport and metabolism	K05845	osmoprotectant transport system substrate-binding protein
opuA	ABC transporter ATP-binding protein	ORTHOMCL486(3)	LC_N16|gene0492	LC_N17|gene0490	LC_N40|gene0491	COG1125	(ABC) transporter	E	Amino acid transport and metabolism	K05847	osmoprotectant transport system ATP-binding protein [EC:7.6.2.9]
gor	NAD(P)/FAD-dependent oxidoreductase	ORTHOMCL487(3)	LC_N16|gene0493	LC_N17|gene0491	LC_N40|gene0492	COG1249	dihydrolipoyl dehydrogenase	C	Energy production and conversion	K00383	glutathione reductase (NADPH) [EC:1.8.1.7]
macB	ABC transporter, ATPase component	ORTHOMCL488(3)	LC_N16|gene0494	LC_N17|gene0492	LC_N40|gene0493	-	-	-	-	K05685	macrolide transport system ATP-binding/permease protein [EC:3.6.3.-]
macB	ABC transporter permease	ORTHOMCL489(3)	LC_N16|gene0495	LC_N17|gene0493	LC_N40|gene0494	-	-	-	-	K05685	macrolide transport system ATP-binding/permease protein [EC:3.6.3.-]
macB	acidobacterial duplicated orphan permease	ORTHOMCL490(3)	LC_N16|gene0496	LC_N17|gene0494	LC_N40|gene0495	-	-	-	-	K05685	macrolide transport system ATP-binding/permease protein [EC:3.6.3.-]
trpS	tryptophan--tRNA ligase	ORTHOMCL491(3)	LC_N16|gene0497	LC_N17|gene0495	LC_N40|gene0496	COG0180	tryptophanyltRNA synthetase	J	Translation, ribosomal structure and biogenesis	K01867	tryptophanyl-tRNA synthetase [EC:6.1.1.2]
lemA	MULTISPECIES: LemA family protein	ORTHOMCL492(3)	LC_N16|gene0498	LC_N17|gene0496	LC_N40|gene0497	COG1704	LemA family	S	Function unknown	K03744	LemA protein
-	MULTISPECIES: TPM domain-containing protein	ORTHOMCL493(3)	LC_N16|gene0499	LC_N17|gene0497	LC_N40|gene0498	COG1512	of methanol dehydrogenase type	S	Function unknown	K06872	uncharacterized protein
-	MATE family efflux transporter	ORTHOMCL494(3)	LC_N16|gene0500	LC_N17|gene0498	LC_N40|gene0499	COG0534	Mate efflux family protein	V	Defense mechanisms	-	-
pat	MULTISPECIES: N-acetyltransferase	ORTHOMCL495(3)	LC_N16|gene0501	LC_N17|gene0499	LC_N40|gene0500	COG1247	N-acetyltransferase	M	Cell wall/membrane/envelope biogenesis	K03823	phosphinothricin acetyltransferase [EC:2.3.1.183]
-	MULTISPECIES: methyltransferase domain-containing protein	ORTHOMCL496(3)	LC_N16|gene0502	LC_N17|gene0500	LC_N40|gene0501	COG0500	Methyltransferase	Q	Secondary metabolites biosynthesis, transport and catabolism	-	-
-	MULTISPECIES: aldo/keto reductase	ORTHOMCL497(3)	LC_N16|gene0503	LC_N17|gene0501	LC_N40|gene0502	COG4989	Aldo keto reductase	C	Energy production and conversion	-	-
ppx-gppA	exopolyphosphatase	ORTHOMCL498(3)	LC_N16|gene0504	LC_N17|gene0502	LC_N40|gene0503	COG0248	ppx gppa phosphatase	F;P	Nucleotide transport and metabolism; Inorganic ion transport and metabolism	K01524	exopolyphosphatase / guanosine-5'-triphosphate,3'-diphosphate pyrophosphatase [EC:3.6.1.11 3.6.1.40]
ppk	MULTISPECIES: RNA degradosome polyphosphate kinase	ORTHOMCL499(3)	LC_N16|gene0505	LC_N17|gene0503	LC_N40|gene0504	COG0855	Catalyzes the reversible transfer of the terminal phosphate of ATP to form a long-chain polyphosphate (polyP) (By similarity)	P	Inorganic ion transport and metabolism	K00937	polyphosphate kinase [EC:2.7.4.1]
ppx-gppA	MULTISPECIES: exopolyphosphatase	ORTHOMCL500(3)	LC_N16|gene0506	LC_N17|gene0504	LC_N40|gene0505	COG0248	ppx gppa phosphatase	F;P	Nucleotide transport and metabolism; Inorganic ion transport and metabolism	K01524	exopolyphosphatase / guanosine-5'-triphosphate,3'-diphosphate pyrophosphatase [EC:3.6.1.11 3.6.1.40]
-	Tat pathway signal sequence domain protein	ORTHOMCL501(3)	LC_N16|gene0507	LC_N17|gene0505	LC_N40|gene0506	COG4086	Secreted protein	S	Function unknown	-	-
-	hypothetical protein	ORTHOMCL502(3)	LC_N16|gene0508	LC_N17|gene0506	LC_N40|gene0507	-	-	-	-	-	-
-	MULTISPECIES: YbhB/YbcL family Raf kinase inhibitor-like protein	ORTHOMCL503(3)	LC_N16|gene0509	LC_N17|gene0507	LC_N40|gene0508	COG1881	phosphatidylethanolamine-binding protein	S	Function unknown	-	-
-	hypothetical protein	ORTHOMCL504(3)	LC_N16|gene0510	LC_N17|gene0508	LC_N40|gene0509	ENOG410YEQR	-	S	Function unknown	-	-
-	MULTISPECIES: hypothetical protein	ORTHOMCL505(3)	LC_N16|gene0511	LC_N17|gene0509	LC_N40|gene0510	-	-	-	-	-	-
npdA	MULTISPECIES: NAD-dependent protein deacylase	ORTHOMCL506(3)	LC_N16|gene0512	LC_N17|gene0510	LC_N40|gene0511	COG0846	NAD-dependent protein deacetylase which modulates the activities of several enzymes which are inactive in their acetylated form	K	Transcription	K12410	NAD-dependent deacetylase [EC:3.5.1.-]
-	MULTISPECIES: DUF1211 domain-containing protein	ORTHOMCL507(3)	LC_N16|gene0513	LC_N17|gene0511	LC_N40|gene0512	COG3548	integral membrane protein	S	Function unknown	-	-
ldh	MULTISPECIES: L-2-hydroxyisocaproate dehydrogenase	ORTHOMCL508(3)	LC_N16|gene0514	LC_N17|gene0512	LC_N40|gene0513	COG0039	Catalyzes the reversible oxidation of malate to oxaloacetate (By similarity)	C	Energy production and conversion	K00016	L-lactate dehydrogenase [EC:1.1.1.27]
mutT	8-oxo-dGTP diphosphatase	ORTHOMCL509(3)	LC_N16|gene0515	LC_N17|gene0513	LC_N40|gene0514	COG0494	Nudix hydrolase	L	Replication, recombination and repair	K03574	8-oxo-dGTP diphosphatase [EC:3.6.1.55]
-	MULTISPECIES: DUF72 domain-containing protein	ORTHOMCL510(3)	LC_N16|gene0516	LC_N17|gene0514	LC_N40|gene0515	COG1801	conserved protein	S	Function unknown	-	-
pip	proline-specific peptidase	ORTHOMCL511(3)	LC_N16|gene0517	LC_N17|gene0515	LC_N40|gene0516	COG0596	Alpha beta hydrolase	S	Function unknown	K01259	proline iminopeptidase [EC:3.4.11.5]
metG	MULTISPECIES: methionine--tRNA ligase	ORTHOMCL512(3)	LC_N16|gene0518	LC_N17|gene0516	LC_N40|gene0517	COG0073	Is required not only for elongation of protein synthesis but also for the initiation of all mRNA translation through initiator tRNA(fMet) aminoacylation (By similarity)	J	Translation, ribosomal structure and biogenesis	K01874	methionyl-tRNA synthetase [EC:6.1.1.10]
-	MULTISPECIES: ABC transporter ATP-binding protein	ORTHOMCL513(3)	LC_N16|gene0519	LC_N17|gene0517	LC_N40|gene0518	ENOG410XPIZ	(ABC) transporter	S	Function unknown	K06147	ATP-binding cassette, subfamily B, bacterial
-	ABC transporter ATP-binding protein	ORTHOMCL514(3)	LC_N16|gene0520	LC_N17|gene0518	LC_N40|gene0519	ENOG410XPIZ	(ABC) transporter	S	Function unknown	K06147	ATP-binding cassette, subfamily B, bacterial
-	ATP-binding protein	ORTHOMCL515(3)	LC_N16|gene0521	LC_N17|gene0519	LC_N40|gene0520	COG2972	Histidine kinase	T	Signal transduction mechanisms	-	-
-	response regulator transcription factor	ORTHOMCL516(3)	LC_N16|gene0522	LC_N17|gene0520	LC_N40|gene0521	COG3279	Regulator	T	Signal transduction mechanisms	-	-
-	aldose 1-epimerase family protein	ORTHOMCL517(3)	LC_N16|gene0523	LC_N17|gene0521	LC_N40|gene0522	COG2017	converts alpha-aldose to the beta-anomer. It is active on D-glucose, L-arabinose, D-xylose, D-galactose, maltose and lactose (By similarity)	G	Carbohydrate transport and metabolism	-	-
lacD	MULTISPECIES: tagatose 1,6-diphosphate aldolase	ORTHOMCL518(3)	LC_N16|gene0524	LC_N17|gene0522	LC_N40|gene0523	COG3684	Aldolase	G	Carbohydrate transport and metabolism	K01635	tagatose 1,6-diphosphate aldolase [EC:4.1.2.40]
gatA	PTS sugar transporter subunit IIA	ORTHOMCL519(3)	LC_N16|gene0525	LC_N17|gene0523	LC_N40|gene0524	COG1762	PTS System	G	Carbohydrate transport and metabolism	K02773	galactitol PTS system EIIA component [EC:2.7.1.200]
tatD	TatD family hydrolase	ORTHOMCL520(3)	LC_N16|gene0526	LC_N17|gene0524	LC_N40|gene0525	COG0084	tatd family	L	Replication, recombination and repair	K03424	TatD DNase family protein [EC:3.1.21.-]
rnmV	ribonuclease M5	ORTHOMCL521(3)	LC_N16|gene0527	LC_N17|gene0525	LC_N40|gene0526	COG1658	ribonuclease M5 activity	L	Replication, recombination and repair	K05985	ribonuclease M5 [EC:3.1.26.8]
ksgA	MULTISPECIES: 16S rRNA (adenine(1518)-N(6)/adenine(1519)-N(6))-dimethyltransferase RsmA	ORTHOMCL522(3)	LC_N16|gene0528	LC_N17|gene0526	LC_N40|gene0527	COG0030	Specifically dimethylates two adjacent adenosines (A1518 and A1519) in the loop of a conserved hairpin near the 3'-end of 16S rRNA in the 30S particle. May play a critical role in biogenesis of 30S subunits (By similarity)	J	Translation, ribosomal structure and biogenesis	K02528	16S rRNA (adenine1518-N6/adenine1519-N6)-dimethyltransferase [EC:2.1.1.182]
-	MULTISPECIES: Veg family protein	ORTHOMCL523(3)	LC_N16|gene0529	LC_N17|gene0527	LC_N40|gene0528	COG4466	Veg protein	S	Function unknown	-	-
ispE	4-diphosphocytidyl-2-C-methyl-D-erythritol kinase	ORTHOMCL524(3)	LC_N16|gene0530	LC_N17|gene0528	LC_N40|gene0529	COG1947	Catalyzes the phosphorylation of the position 2 hydroxy group of 4-diphosphocytidyl-2C-methyl-D-erythritol (By similarity)	I	Lipid transport and metabolism	K00919	4-diphosphocytidyl-2-C-methyl-D-erythritol kinase [EC:2.7.1.148]
czcD	MULTISPECIES: cation transporter	ORTHOMCL525(3)	LC_N16|gene0531	LC_N17|gene0529	LC_N40|gene0530	COG1230	cation diffusion facilitator family transporter	P	Inorganic ion transport and metabolism	K16264	cobalt-zinc-cadmium efflux system protein
-	iron export ABC transporter permease subunit FetB	ORTHOMCL526(3)	LC_N16|gene0532	LC_N17|gene0530	LC_N40|gene0531	COG0390	(ABC) transporter	S	Function unknown	K02069	putative ABC transport system permease protein
-	ATP-binding cassette domain-containing protein	ORTHOMCL527(3)	LC_N16|gene0533	LC_N17|gene0531	LC_N40|gene0532	COG4619	(ABC) transporter	S	Function unknown	K02068	putative ABC transport system ATP-binding protein
purR	Pur operon repressor	ORTHOMCL528(3)	LC_N16|gene0534	LC_N17|gene0532	LC_N40|gene0533	COG0503	Catalyzes a salvage reaction resulting in the formation of AMP, that is energically less costly than de novo synthesis (By similarity)	F	Nucleotide transport and metabolism	K09685	purine operon repressor
-	RDD family protein	ORTHOMCL529(3)	LC_N16|gene0535	LC_N17|gene0533	LC_N40|gene0534	COG4767	Vanz family	V	Defense mechanisms	-	-
glmU	bifunctional UDP-N-acetylglucosamine diphosphorylase/glucosamine-1-phosphate N-acetyltransferase GlmU	ORTHOMCL530(3)	LC_N16|gene0536	LC_N17|gene0534	LC_N40|gene0535	COG1207	Catalyzes the last two sequential reactions in the de novo biosynthetic pathway for UDP-N-acetylglucosamine (UDP- GlcNAc). The C-terminal domain catalyzes the transfer of acetyl group from acetyl coenzyme A to glucosamine-1-phosphate (GlcN-1-P) to produce N-acetylglucosamine-1-phosphate (GlcNAc-1-P), which is converted into UDP-GlcNAc by the transfer of uridine 5- monophosphate (from uridine 5-tr…	M	Cell wall/membrane/envelope biogenesis	K04042	bifunctional UDP-N-acetylglucosamine pyrophosphorylase / Glucosamine-1-phosphate N-acetyltransferase [EC:2.7.7.23 2.3.1.157]
prsA	phosphoribosylpyrophosphate synthetase	ORTHOMCL531(3)	LC_N16|gene0537	LC_N17|gene0535	LC_N40|gene0536	COG0462	Phosphoribosyl pyrophosphate synthase	F	Nucleotide transport and metabolism	K00948	ribose-phosphate pyrophosphokinase [EC:2.7.6.1]
-	MULTISPECIES: ASCH domain-containing protein	ORTHOMCL532(3)	LC_N16|gene0538	LC_N17|gene0536	LC_N40|gene0537	COG4043	ProFAR isomerase	S	Function unknown	-	-
-	MULTISPECIES: hypothetical protein	ORTHOMCL533(3)	LC_N16|gene0539	LC_N17|gene0537	LC_N40|gene0538	ENOG410XQ5Q	Membrane	S	Function unknown	-	-
-	succinyl-diaminopimelate desuccinylase	ORTHOMCL534(3)	LC_N16|gene0540	LC_N17|gene0538	LC_N40|gene0539	COG0624	succinyl-diaminopimelate desuccinylase activity	E	Amino acid transport and metabolism	-	-
-	amidohydrolase family protein	ORTHOMCL535(3)	LC_N16|gene0541	LC_N17|gene0539	LC_N40|gene0540	COG1228	amidohydrolase	Q	Secondary metabolites biosynthesis, transport and catabolism	-	-
mscL	MULTISPECIES: large-conductance mechanosensitive channel protein MscL	ORTHOMCL536(3)	LC_N16|gene0542	LC_N17|gene0540	LC_N40|gene0541	COG1970	Channel that opens in response to stretch forces in the membrane lipid bilayer. May participate in the regulation of osmotic pressure changes within the cell (By similarity)	M	Cell wall/membrane/envelope biogenesis	K03282	large conductance mechanosensitive channel
-	MULTISPECIES: YdcF family protein	ORTHOMCL537(3)	LC_N16|gene0543	LC_N17|gene0541	LC_N40|gene0542	COG1434	conserved protein	S	Function unknown	-	-
mutT	MULTISPECIES: NUDIX hydrolase	ORTHOMCL538(3)	LC_N16|gene0544	LC_N17|gene0542	LC_N40|gene0543	COG0494	Nudix hydrolase	L	Replication, recombination and repair	K03574	8-oxo-dGTP diphosphatase [EC:3.6.1.55]
-	MULTISPECIES: HD domain-containing protein	ORTHOMCL539(3)	LC_N16|gene0545	LC_N17|gene0543	LC_N40|gene0544	COG1078	Metal Dependent Phosphohydrolase	S	Function unknown	K06885	uncharacterized protein
-	MULTISPECIES: lipoate--protein ligase family protein	ORTHOMCL540(3)	LC_N16|gene0546	LC_N17|gene0544	LC_N40|gene0545	COG0095	Lipoate-protein, ligase	H	Coenzyme transport and metabolism	-	-
-	MULTISPECIES: DUF1934 domain-containing protein	ORTHOMCL541(3)	LC_N16|gene0547	LC_N17|gene0545	LC_N40|gene0546	ENOG4111UYP	Domain of unknown function (DUF1934)	S	Function unknown	-	-
rpoE	MULTISPECIES: DNA-directed RNA polymerase subunit delta	ORTHOMCL542(3)	LC_N16|gene0548	LC_N17|gene0546	LC_N40|gene0547	COG3343	Participates in both the initiation and recycling phases of transcription. In the presence of the delta subunit, RNAP displays an increased specificity of transcription, a decreased affinity for nucleic acids, and an increased efficiency of RNA synthesis because of enhanced recycling (By similarity)	K	Transcription	K03048	DNA-directed RNA polymerase subunit delta
-	MULTISPECIES: DUF1211 domain-containing protein	ORTHOMCL543(3)	LC_N16|gene0549	LC_N17|gene0547	LC_N40|gene0548	COG3548	integral membrane protein	S	Function unknown	-	-
pyrG	MULTISPECIES: CTP synthase	ORTHOMCL544(3)	LC_N16|gene0550	LC_N17|gene0548	LC_N40|gene0549	COG0504	Catalyzes the ATP-dependent amination of UTP to CTP with either L-glutamine or ammonia as the source of nitrogen (By similarity)	F	Nucleotide transport and metabolism	K01937	CTP synthase [EC:6.3.4.2]
murA	MULTISPECIES: UDP-N-acetylglucosamine 1-carboxyvinyltransferase	ORTHOMCL545(3)	LC_N16|gene0551	LC_N17|gene0549	LC_N40|gene0550	COG0766	Cell wall formation. Adds enolpyruvyl to UDP-N- acetylglucosamine (By similarity)	M	Cell wall/membrane/envelope biogenesis	K00790	UDP-N-acetylglucosamine 1-carboxyvinyltransferase [EC:2.5.1.7]
rpmE	type B 50S ribosomal protein L31	ORTHOMCL546(3)	LC_N16|gene0552	LC_N17|gene0550	LC_N40|gene0551	COG0254	50S ribosomal protein L3-1	J	Translation, ribosomal structure and biogenesis	K02909	large subunit ribosomal protein L31
-	tyrosine-type recombinase/integrase	ORTHOMCL547(3)	LC_N16|gene0553	LC_N17|gene0551	LC_N40|gene0552	ENOG410YKE0	Phage integrase family	S	Function unknown	-	-
-	MULTISPECIES: helix-turn-helix domain-containing protein	ORTHOMCL548(3)	LC_N16|gene0554	LC_N17|gene0552	LC_N40|gene0553	-	-	-	-	-	-
-	MULTISPECIES: sigma-70 family RNA polymerase sigma factor	ORTHOMCL549(3)	LC_N16|gene0555	LC_N17|gene0553	LC_N40|gene0554	-	-	-	-	-	-
-	MULTISPECIES: IS6 family transposase	ORTHOMCL550(3)	LC_N16|gene0556	LC_N17|gene0554	LC_N40|gene0555	COG3316	transposase	L	Replication, recombination and repair	K07498	putative transposase
-	hypothetical protein	ORTHOMCL551(3)	LC_N16|gene0557	LC_N17|gene0555	LC_N40|gene0556	-	-	-	-	-	-
trmK	MULTISPECIES: tRNA (adenine(22)-N(1))-methyltransferase TrmK	ORTHOMCL552(3)	LC_N16|gene0558	LC_N17|gene0557	LC_N40|gene0557	COG2384	sam-dependent methyltransferase	S	Function unknown	K06967	tRNA (adenine22-N1)-methyltransferase [EC:2.1.1.217]
-	Nif3-like dinuclear metal center hexameric protein	ORTHOMCL553(3)	LC_N16|gene0559	LC_N17|gene0558	LC_N40|gene0558	COG0327	dinuclear metal center protein, YbgI	S	Function unknown	-	-
praC	MULTISPECIES: 4-oxalocrotonate tautomerase	ORTHOMCL554(3)	LC_N16|gene0560	LC_N17|gene0559	LC_N40|gene0559	COG1942	4-oxalocrotonate tautomerase	S	Function unknown	K01821	4-oxalocrotonate tautomerase [EC:5.3.2.6]
-	MULTISPECIES: metal-sulfur cluster assembly factor	ORTHOMCL555(3)	LC_N16|gene0561	LC_N17|gene0560	LC_N40|gene0560	COG2151	fes assembly suf system protein	S	Function unknown	-	-
-	MULTISPECIES: SAM-dependent methyltransferase	ORTHOMCL556(3)	LC_N16|gene0562	LC_N17|gene0561	LC_N40|gene0561	ENOG410YNVR	sam-dependent methyltransferase	S	Function unknown	-	-
-	MULTISPECIES: ABC transporter permease	ORTHOMCL557(3)	LC_N16|gene0563	LC_N17|gene0562	LC_N40|gene0562	-	-	-	-	-	-
-	RsmF rRNA methyltransferase first C-terminal domain-containing protein	ORTHOMCL558(3)	LC_N16|gene0564	LC_N17|gene0563	LC_N40|gene0563	COG0144	nOP2 Sun	J	Translation, ribosomal structure and biogenesis	-	-
idi	MULTISPECIES: type 2 isopentenyl-diphosphate Delta-isomerase	ORTHOMCL559(3)	LC_N16|gene0565	LC_N17|gene0564	LC_N40|gene0564	COG1304	Catalyzes the 1,3-allylic rearrangement of the homoallylic substrate isopentenyl (IPP) to its allylic isomer, dimethylallyl diphosphate (DMAPP) (By similarity)	C	Energy production and conversion	K01823	isopentenyl-diphosphate Delta-isomerase [EC:5.3.3.2]
mvaD	MULTISPECIES: diphosphomevalonate decarboxylase	ORTHOMCL560(3)	LC_N16|gene0566	LC_N17|gene0565	LC_N40|gene0565	COG3407	Diphosphomevalonate decarboxylase	I	Lipid transport and metabolism	K01597	diphosphomevalonate decarboxylase [EC:4.1.1.33]
mvaK1	MULTISPECIES: mevalonate kinase	ORTHOMCL561(3)	LC_N16|gene0567	LC_N17|gene0566	LC_N40|gene0566	COG1577	mevalonate kinase	I	Lipid transport and metabolism	K00869	mevalonate kinase [EC:2.7.1.36]
addB	ATP-dependent helicase/deoxyribonuclease subunit B	ORTHOMCL562(3)	LC_N16|gene0568	LC_N17|gene0567	LC_N40|gene0567	COG3857	The heterodimer acts as both an ATP-dependent DNA helicase and an ATP-dependent, dual-direction single-stranded exonuclease. Recognizes the chi site generating a DNA molecule suitable for the initiation of homologous recombination	L	Replication, recombination and repair	K16899	ATP-dependent helicase/nuclease subunit B [EC:3.1.-.- 3.6.4.12]
addA	helicase-exonuclease AddAB subunit AddA	ORTHOMCL563(3)	LC_N16|gene0569	LC_N17|gene0568	LC_N40|gene0568	COG1074	The heterodimer acts as both an ATP-dependent DNA helicase and an ATP-dependent, dual-direction single-stranded exonuclease. Recognizes the chi site generating a DNA molecule suitable for the initiation of homologous recombination. The AddA nuclease domain is required for chi fragment generation	L	Replication, recombination and repair	K16898	ATP-dependent helicase/nuclease subunit A [EC:3.1.-.- 3.6.4.12]
dinG	ribonuclease H-like domain-containing protein	ORTHOMCL564(3)	LC_N16|gene0570	LC_N17|gene0569	LC_N40|gene0569	COG0847	DNA polymerase iii	L	Replication, recombination and repair	K03722	ATP-dependent DNA helicase DinG [EC:3.6.4.12]
mnmA	hypothetical protein	ORTHOMCL565(3)	LC_N16|gene0571	LC_N17|gene0570	LC_N40|gene0570	-	-	-	-	K00566	tRNA-uridine 2-sulfurtransferase [EC:2.8.1.13]
-	DUF5590 domain-containg protein	ORTHOMCL566(3)	LC_N16|gene0572	LC_N17|gene0571	LC_N40|gene0571	COG5353	-	S	Function unknown	-	-
-	MULTISPECIES: pyridoxal phosphate-dependent aminotransferase	ORTHOMCL567(3)	LC_N16|gene0573	LC_N17|gene0572	LC_N40|gene0572	COG0436	aminotransferase	E	Amino acid transport and metabolism	-	-
asnS	MULTISPECIES: asparagine--tRNA ligase	ORTHOMCL568(3)	LC_N16|gene0574	LC_N17|gene0573	LC_N40|gene0573	COG0017	asparaginyl-tRNA synthetase	J	Translation, ribosomal structure and biogenesis	K01893	asparaginyl-tRNA synthetase [EC:6.1.1.22]
dnaD	DNA replication protein dnaD	ORTHOMCL569(3)	LC_N16|gene0575	LC_N17|gene0574	LC_N40|gene0574	COG3935	DNA replication protein DnaD	L	Replication, recombination and repair	K02086	DNA replication protein
-	endonuclease III	ORTHOMCL570(3)	LC_N16|gene0576	LC_N17|gene0575	LC_N40|gene0575	COG0177	endonuclease III	L	Replication, recombination and repair	K10773	endonuclease III [EC:4.2.99.18]
comEB	MULTISPECIES: hypothetical protein	ORTHOMCL571(3)	LC_N16|gene0577	LC_N17|gene0576	LC_N40|gene0576	COG2131	dCMP deaminase activity	F	Nucleotide transport and metabolism	K01493	dCMP deaminase [EC:3.5.4.12]
mrcA	MULTISPECIES: PBP1A family penicillin-binding protein	ORTHOMCL572(3)	LC_N16|gene0578	LC_N17|gene0577	LC_N40|gene0577	COG0744	penicillin-binding protein	M	Cell wall/membrane/envelope biogenesis	K05366	penicillin-binding protein 1A [EC:2.4.1.129 3.4.16.4]
recU	MULTISPECIES: Holliday junction resolvase RecU	ORTHOMCL573(3)	LC_N16|gene0579	LC_N17|gene0578	LC_N40|gene0578	COG3331	Endonuclease that resolves Holliday junction intermediates in genetic recombination. Cleaves mobile four-strand junctions by introducing symmetrical nicks in paired strands. Promotes annealing of linear ssDNA with homologous dsDNA. Required for DNA repair, homologous recombination and chromosome segregation (By similarity)	S	Function unknown	K03700	recombination protein U
-	MULTISPECIES: DUF1273 domain-containing protein	ORTHOMCL574(3)	LC_N16|gene0580	LC_N17|gene0579	LC_N40|gene0579	COG4474	UPF0398 protein	S	Function unknown	-	-
-	DivIVA domain protein	ORTHOMCL575(3)	LC_N16|gene0581	LC_N17|gene0580	LC_N40|gene0580	COG3599	Divisome component that associates with the complex late in its assembly, after the Z-ring is formed, and is dependent on DivIC and PBP2B for its recruitment to the divisome. Together with EzrA, is a key component of the system that regulates PBP1 localization during cell cycle progression. Its main role could be the removal of PBP1 from the cell pole after pole maturation is completed. Also cont…	D	Cell cycle control, cell division, chromosome partitioning	-	-
ypsC	class I SAM-dependent RNA methyltransferase	ORTHOMCL576(3)	LC_N16|gene0582	LC_N17|gene0581	LC_N40|gene0581	COG0116	Specifically methylates the guanine in position 2445 (m2G2445) and the guanine in position 2069 (m7G2069) of 23S rRNA (By similarity)	L	Replication, recombination and repair	K07444	putative N6-adenine-specific DNA methylase [EC:2.1.1.-]
-	3-phosphoglycerate dehydrogenase	ORTHOMCL577(3)	LC_N16|gene0583	LC_N17|gene0582	LC_N40|gene0582	COG0111	Dehydrogenase	E	Amino acid transport and metabolism	-	-
-	hypothetical protein	ORTHOMCL578(3)	LC_N16|gene0584	LC_N17|gene0583	LC_N40|gene0583	-	-	-	-	-	-
lplA	lipoyltransferase and lipoate-protein ligase	ORTHOMCL579(3)	LC_N16|gene0585	LC_N17|gene0584	LC_N40|gene0584	COG0095	Lipoate-protein, ligase	H	Coenzyme transport and metabolism	K03800	lipoate---protein ligase [EC:6.3.1.20]
pepO	MULTISPECIES: peptidase M13	ORTHOMCL580(3)	LC_N16|gene0586	LC_N17|gene0585	LC_N40|gene0585	COG3590	endothelin-converting enzyme	O	Post-translational modification, protein turnover, chaperones	K07386	putative endopeptidase [EC:3.4.24.-]
-	MULTISPECIES: LysR family transcriptional regulator	ORTHOMCL581(3)	LC_N16|gene0587	LC_N17|gene0586	LC_N40|gene0586	COG0583	Transcriptional regulator	K	Transcription	-	-
nrdB	MULTISPECIES: class 1b ribonucleoside-diphosphate reductase subunit beta	ORTHOMCL582(3)	LC_N16|gene0588	LC_N17|gene0587	LC_N40|gene0587	COG0208	Provides the precursors necessary for DNA synthesis. Catalyzes the biosynthesis of deoxyribonucleotides from the corresponding ribonucleotides (By similarity)	F	Nucleotide transport and metabolism	K00526	ribonucleoside-diphosphate reductase beta chain [EC:1.17.4.1]
nrdA	class 1b ribonucleoside-diphosphate reductase subunit alpha	ORTHOMCL583(3)	LC_N16|gene0589	LC_N17|gene0588	LC_N40|gene0588	COG0209	Provides the precursors necessary for DNA synthesis. Catalyzes the biosynthesis of deoxyribonucleotides from the corresponding ribonucleotides (By similarity)	F	Nucleotide transport and metabolism	K00525	ribonucleoside-diphosphate reductase alpha chain [EC:1.17.4.1]
nrdH	MULTISPECIES: glutaredoxin-like protein NrdH	ORTHOMCL584(3)	LC_N16|gene0590	LC_N17|gene0589	LC_N40|gene0589	COG0695	Glutaredoxin	O	Post-translational modification, protein turnover, chaperones	K06191	glutaredoxin-like protein NrdH
-	hypothetical protein	ORTHOMCL585(3)	LC_N16|gene0591	LC_N17|gene0590	LC_N40|gene0590	-	-	-	-	-	-
-	helix-turn-helix domain-containing protein	ORTHOMCL586(3)	LC_N16|gene0592	LC_N17|gene0591	LC_N40|gene0591	-	-	-	-	-	-
-	MULTISPECIES: hypothetical protein	ORTHOMCL587(3)	LC_N16|gene0593	LC_N17|gene0592	LC_N40|gene0592	-	-	-	-	-	-
clsA_B	MULTISPECIES: cardiolipin synthase	ORTHOMCL588(3)	LC_N16|gene0594	LC_N17|gene0593	LC_N40|gene0593	COG1502	Catalyzes the reversible phosphatidyl group transfer from one phosphatidylglycerol molecule to another to form cardiolipin (CL) (diphosphatidylglycerol) and glycerol (By similarity)	I	Lipid transport and metabolism	K06131	cardiolipin synthase A/B [EC:2.7.8.-]
-	MULTISPECIES: nitroreductase family protein	ORTHOMCL589(3)	LC_N16|gene0595	LC_N17|gene0594	LC_N40|gene0594	COG3560	Nitroreductase	S	Function unknown	K07078	uncharacterized protein
rnhA	ribonuclease HI family protein	ORTHOMCL590(3)	LC_N16|gene0596	LC_N17|gene0595	LC_N40|gene0595	COG0328	ribonuclease H activity	L	Replication, recombination and repair	K03469	ribonuclease HI [EC:3.1.26.4]
-	MULTISPECIES: hypothetical protein	ORTHOMCL591(3)	LC_N16|gene0597	LC_N17|gene0596	LC_N40|gene0596	-	-	-	-	-	-
fhs	MULTISPECIES: formate--tetrahydrofolate ligase	ORTHOMCL592(3)	LC_N16|gene0598	LC_N17|gene0597	LC_N40|gene0597	COG2759	formyltetrahydrofolate synthetase	F	Nucleotide transport and metabolism	K01938	formate--tetrahydrofolate ligase [EC:6.3.4.3]
lspA	MULTISPECIES: signal peptidase II	ORTHOMCL593(3)	LC_N16|gene0599	LC_N17|gene0598	LC_N40|gene0598	COG0597	This protein specifically catalyzes the removal of signal peptides from prolipoproteins (By similarity)	M;U	Cell wall/membrane/envelope biogenesis; Intracellular trafficking, secretion, and vesicular transport	K03101	signal peptidase II [EC:3.4.23.36]
rluD	MULTISPECIES: RluA family pseudouridine synthase	ORTHOMCL594(3)	LC_N16|gene0600	LC_N17|gene0599	LC_N40|gene0599	COG0564	pseudouridine synthase activity	J	Translation, ribosomal structure and biogenesis	K06180	23S rRNA pseudouridine1911/1915/1917 synthase [EC:5.4.99.23]
pyrR	Uracil phosphoribosyltransferase	ORTHOMCL595(3)	LC_N16|gene0601	LC_N17|gene0600	LC_N40|gene0600	COG2065	Also displays a weak uracil phosphoribosyltransferase activity which is not physiologically significant (By similarity)	F	Nucleotide transport and metabolism	K02825	pyrimidine operon attenuation protein / uracil phosphoribosyltransferase [EC:2.4.2.9]
uraA	MULTISPECIES: xanthine/uracil permease	ORTHOMCL596(3)	LC_N16|gene0602	LC_N17|gene0601	LC_N40|gene0601	COG2233	permease	F	Nucleotide transport and metabolism	K02824	uracil permease
pyrB	aspartate carbamoyltransferase	ORTHOMCL597(3)	LC_N16|gene0603	LC_N17|gene0602	LC_N40|gene0602	COG0540	aspartate transcarbamylase	F	Nucleotide transport and metabolism	K00609	aspartate carbamoyltransferase catalytic subunit [EC:2.1.3.2]
pyrC	dihydroorotase	ORTHOMCL598(3)	LC_N16|gene0604	LC_N17|gene0603	LC_N40|gene0603	COG0044	Dihydroorotase	F	Nucleotide transport and metabolism	K01465	dihydroorotase [EC:3.5.2.3]
carA	MULTISPECIES: carbamoyl phosphate synthase small subunit	ORTHOMCL599(3)	LC_N16|gene0605	LC_N17|gene0604	LC_N40|gene0604	COG0505	carbamoyl-phosphate synthetase glutamine chain	F	Nucleotide transport and metabolism	K01956	carbamoyl-phosphate synthase small subunit [EC:6.3.5.5]
carB	carbamoyl-phosphate synthase large subunit	ORTHOMCL600(3)	LC_N16|gene0606	LC_N17|gene0605	LC_N40|gene0605	COG0458	carbamoyl-phosphate synthetase ammonia chain	F	Nucleotide transport and metabolism	K01955	carbamoyl-phosphate synthase large subunit [EC:6.3.5.5]
pyrDI	MULTISPECIES: dihydroorotate dehydrogenase	ORTHOMCL601(3)	LC_N16|gene0607	LC_N17|gene0606	LC_N40|gene0606	COG0167	Catalyzes the conversion of dihydroorotate to orotate	F	Nucleotide transport and metabolism	K17828	dihydroorotate dehydrogenase (NAD+) catalytic subunit [EC:1.3.1.14]
pyrF	orotidine-5'-phosphate decarboxylase	ORTHOMCL602(3)	LC_N16|gene0608	LC_N17|gene0607	LC_N40|gene0607	COG0284	Catalyzes the decarboxylation of orotidine 5'- monophosphate (OMP) to uridine 5'-monophosphate (UMP) (By similarity)	F	Nucleotide transport and metabolism	K01591	orotidine-5'-phosphate decarboxylase [EC:4.1.1.23]
pyrE	MULTISPECIES: orotate phosphoribosyltransferase	ORTHOMCL603(3)	LC_N16|gene0609	LC_N17|gene0608	LC_N40|gene0608	COG0461	orotate phosphoribosyltransferase activity	F	Nucleotide transport and metabolism	K00762	orotate phosphoribosyltransferase [EC:2.4.2.10]
-	MULTISPECIES: phosphotransacetylase	ORTHOMCL604(3)	LC_N16|gene0610	LC_N17|gene0609	LC_N40|gene0609	COG0280	phosphate acetyltransferase	C	Energy production and conversion	-	-
buk	butyrate kinase	ORTHOMCL605(3)	LC_N16|gene0611	LC_N17|gene0610	LC_N40|gene0610	COG3426	Branched-chain carboxylic acid kinase	C	Energy production and conversion	K00929	butyrate kinase [EC:2.7.2.7]
lpd	dihydrolipoyl dehydrogenase	ORTHOMCL606(3)	LC_N16|gene0612	LC_N17|gene0611	LC_N40|gene0611	COG1249	dihydrolipoyl dehydrogenase	C	Energy production and conversion	K00382	dihydrolipoamide dehydrogenase [EC:1.8.1.4]
bkdA1	thiamine pyrophosphate-dependent dehydrogenase E1 component subunit alpha	ORTHOMCL607(3)	LC_N16|gene0613	LC_N17|gene0612	LC_N40|gene0612	COG1071	Dehydrogenase	C	Energy production and conversion	K00166	2-oxoisovalerate dehydrogenase E1 component alpha subunit [EC:1.2.4.4]
bkdA2	alpha-ketoacid dehydrogenase subunit beta	ORTHOMCL608(3)	LC_N16|gene0614	LC_N17|gene0613	LC_N40|gene0613	COG0022	Dehydrogenase, E1 component	C	Energy production and conversion	K00167	2-oxoisovalerate dehydrogenase E1 component beta subunit [EC:1.2.4.4]
bkdB	2-oxo acid dehydrogenase subunit E2	ORTHOMCL609(3)	LC_N16|gene0615	LC_N17|gene0614	LC_N40|gene0614	COG0508	Dehydrogenase	C	Energy production and conversion	K09699	2-oxoisovalerate dehydrogenase E2 component (dihydrolipoyl transacylase) [EC:2.3.1.168]
panE	2-dehydropantoate 2-reductase	ORTHOMCL610(3)	LC_N16|gene0616	LC_N17|gene0615	LC_N40|gene0615	COG1893	Catalyzes the NADPH-dependent reduction of ketopantoate into pantoic acid (By similarity)	H	Coenzyme transport and metabolism	K00077	2-dehydropantoate 2-reductase [EC:1.1.1.169]
-	MULTISPECIES: PTS sugar transporter subunit IIC	ORTHOMCL611(3)	LC_N16|gene0617	LC_N17|gene0616	LC_N40|gene0616	COG3641	Membrane	S	Function unknown	K07035	uncharacterized protein
-	MULTISPECIES: pyrophosphatase	ORTHOMCL612(3)	LC_N16|gene0618	LC_N17|gene0617	LC_N40|gene0617	ENOG410YQT9	Pyrophosphatase	S	Function unknown	-	-
-	fibronectin binding protein A	ORTHOMCL613(3)	LC_N16|gene0619	LC_N17|gene0618	LC_N40|gene0618	COG1293	Fibronectin-binding A domain protein	K	Transcription	-	-
-	MULTISPECIES: DegV family protein	ORTHOMCL614(3)	LC_N16|gene0620	LC_N17|gene0619	LC_N40|gene0619	COG1307	degv family	S	Function unknown	-	-
nudF	MULTISPECIES: NUDIX hydrolase	ORTHOMCL615(3)	LC_N16|gene0621	LC_N17|gene0620	LC_N40|gene0620	COG0494	Nudix hydrolase	L	Replication, recombination and repair	K01515	ADP-ribose pyrophosphatase [EC:3.6.1.13]
hisC	histidinol-phosphate transaminase	ORTHOMCL616(3)	LC_N16|gene0622	LC_N17|gene0621	LC_N40|gene0621	COG0079	Imidazole acetol-phosphate transaminase	E	Amino acid transport and metabolism	K00817	histidinol-phosphate aminotransferase [EC:2.6.1.9]
hisZ	MULTISPECIES: ATP phosphoribosyltransferase regulatory subunit	ORTHOMCL617(3)	LC_N16|gene0623	LC_N17|gene0622	LC_N40|gene0622	COG3705	Required for the first step of histidine biosynthesis. May allow the feedback regulation of ATP phosphoribosyltransferase activity by histidine (By similarity)	E	Amino acid transport and metabolism	K02502	ATP phosphoribosyltransferase regulatory subunit
hisG	MULTISPECIES: ATP phosphoribosyltransferase	ORTHOMCL618(3)	LC_N16|gene0624	LC_N17|gene0623	LC_N40|gene0623	COG0040	Catalyzes the condensation of ATP and 5-phosphoribose 1- diphosphate to form N'-(5'-phosphoribosyl)-ATP (PR-ATP). Has a crucial role in the pathway because the rate of histidine biosynthesis seems to be controlled primarily by regulation of HisG enzymatic activity (By similarity)	E	Amino acid transport and metabolism	K00765	ATP phosphoribosyltransferase [EC:2.4.2.17]
hisD	histidinol dehydrogenase	ORTHOMCL619(3)	LC_N16|gene0625	LC_N17|gene0624	LC_N40|gene0624	COG0141	Catalyzes the sequential NAD-dependent oxidations of L- histidinol to L-histidinaldehyde and then to L-histidine (By similarity)	E	Amino acid transport and metabolism	K00013	histidinol dehydrogenase [EC:1.1.1.23]
hisB	MULTISPECIES: imidazoleglycerol-phosphate dehydratase HisB	ORTHOMCL620(3)	LC_N16|gene0626	LC_N17|gene0625	LC_N40|gene0625	COG0131	imidazoleglycerolphosphate dehydratase	E	Amino acid transport and metabolism	K01693	imidazoleglycerol-phosphate dehydratase [EC:4.2.1.19]
hisH	MULTISPECIES: imidazole glycerol phosphate synthase subunit HisH	ORTHOMCL621(3)	LC_N16|gene0627	LC_N17|gene0626	LC_N40|gene0626	COG0118	IGPS catalyzes the conversion of PRFAR and glutamine to IGP, AICAR and glutamate. The hisH subunit provides the glutamine amidotransferase activity that produces the ammonia necessary to hisF for the synthesis of IGP and AICAR (By similarity)	E	Amino acid transport and metabolism	K02501	imidazole glycerol-phosphate synthase subunit HisH [EC:4.3.2.10]
hisA	1-(5-phosphoribosyl)-5-[(5-phosphoribosylamino)methylideneamino]imidazole-4-carboxamide isomerase	ORTHOMCL622(3)	LC_N16|gene0628	LC_N17|gene0627	LC_N40|gene0627	COG0106	phosphoribosylformimino-5-aminoimidazole carboxamide ribotide isomerase	E	Amino acid transport and metabolism	K01814	phosphoribosylformimino-5-aminoimidazole carboxamide ribotide isomerase [EC:5.3.1.16]
hisF	MULTISPECIES: imidazole glycerol phosphate synthase subunit HisF	ORTHOMCL623(3)	LC_N16|gene0629	LC_N17|gene0628	LC_N40|gene0628	COG0107	IGPS catalyzes the conversion of PRFAR and glutamine to IGP, AICAR and glutamate. The HisF subunit catalyzes the cyclization activity that produces IGP and AICAR from PRFAR using the ammonia provided by the HisH subunit (By similarity)	E	Amino acid transport and metabolism	K02500	imidazole glycerol-phosphate synthase subunit HisF [EC:4.3.2.10]
hisI	MULTISPECIES: phosphoribosyl-AMP cyclohydrolase	ORTHOMCL624(3)	LC_N16|gene0630	LC_N17|gene0629	LC_N40|gene0629	COG0139	Phosphoribosyl-amp cyclohydrolase	E	Amino acid transport and metabolism	K01496	phosphoribosyl-AMP cyclohydrolase [EC:3.5.4.19]
hisE	Phosphoribosyl-ATP pyrophosphatase	ORTHOMCL625(3)	LC_N16|gene0631	LC_N17|gene0630	LC_N40|gene0630	COG0140	phosphoribosyl-ATP pyrophosphatase	E	Amino acid transport and metabolism	K01523	phosphoribosyl-ATP pyrophosphohydrolase [EC:3.6.1.31]
hisC	histidinol-phosphate transaminase	ORTHOMCL626(3)	LC_N16|gene0632	LC_N17|gene0631	LC_N40|gene0631	COG0079	Imidazole acetol-phosphate transaminase	E	Amino acid transport and metabolism	K00817	histidinol-phosphate aminotransferase [EC:2.6.1.9]
-	nitroreductase	ORTHOMCL627(3)	LC_N16|gene0633	LC_N17|gene0632	LC_N40|gene0632	COG0778	nitroreductase	C	Energy production and conversion	-	-
-	GNAT family N-acetyltransferase	ORTHOMCL628(3)	LC_N16|gene0634	LC_N17|gene0633	LC_N40|gene0633	COG0454	acetyltransferase	K	Transcription	-	-
-	MULTISPECIES: GNAT family N-acetyltransferase	ORTHOMCL629(3)	LC_N16|gene0635	LC_N17|gene0634	LC_N40|gene0634	COG0454	acetyltransferase	K	Transcription	-	-
mef	enterobactin exporter EntS	ORTHOMCL630(3)	LC_N16|gene0636	LC_N17|gene0635	LC_N40|gene0635	COG0477	major facilitator Superfamily	G	Carbohydrate transport and metabolism	K08217	MFS transporter, DHA3 family, macrolide efflux protein
-	response regulator transcription factor	ORTHOMCL631(3)	LC_N16|gene0637	LC_N17|gene0636	LC_N40|gene0636	COG0745	regulatoR	T	Signal transduction mechanisms	-	-
-	sensor histidine kinase	ORTHOMCL632(3)	LC_N16|gene0638	LC_N17|gene0637	LC_N40|gene0637	COG0642	Histidine kinase	T	Signal transduction mechanisms	-	-
-	MULTISPECIES: ABC transporter ATP-binding protein	ORTHOMCL633(3)	LC_N16|gene0639	LC_N17|gene0638	LC_N40|gene0638	COG1136	(ABC) transporter	V	Defense mechanisms	K02003	putative ABC transport system ATP-binding protein
-	FtsX-like permease family protein	ORTHOMCL634(3)	LC_N16|gene0640	LC_N17|gene0639	LC_N40|gene0639	COG0577	ABC transporter (permease)	V	Defense mechanisms	K02004	putative ABC transport system permease protein
-	MULTISPECIES: hypothetical protein	ORTHOMCL635(3)	LC_N16|gene0641	LC_N17|gene0640	LC_N40|gene0640	-	-	-	-	-	-
-	MULTISPECIES: tyrosine recombinase XerS	ORTHOMCL636(3)	LC_N16|gene0642	LC_N17|gene0641	LC_N40|gene0641	COG0582	Integrase	L	Replication, recombination and repair	-	-
-	MULTISPECIES: DUF3578 domain-containing protein	ORTHOMCL637(3)	LC_N16|gene0643	LC_N17|gene0642	LC_N40|gene0642	ENOG410ZZ9R	-	S	Function unknown	-	-
-	haloacid dehalogenase-like hydrolase	ORTHOMCL638(3)	LC_N16|gene0644	LC_N17|gene0643	LC_N40|gene0643	ENOG410XPW8	PEP phosphonomutase family protein	S	Function unknown	-	-
-	amino acid permease	ORTHOMCL639(3)	LC_N16|gene0645	LC_N17|gene0644	LC_N40|gene0644	COG0531	amino acid	E	Amino acid transport and metabolism	-	-
-	hypothetical protein	ORTHOMCL640(3)	LC_N16|gene0646	LC_N17|gene0645	LC_N40|gene0645	-	-	-	-	-	-
-	ClbS/DfsB family four-helix bundle protein	ORTHOMCL641(3)	LC_N16|gene0647	LC_N17|gene0646	LC_N40|gene0646	COG4283	Cytosolic protein	S	Function unknown	-	-
-	MULTISPECIES: NAD(P)-dependent oxidoreductase	ORTHOMCL642(3)	LC_N16|gene0648	LC_N17|gene0647	LC_N40|gene0647	COG2084	Dehydrogenase	I	Lipid transport and metabolism	-	-
-	response regulator	ORTHOMCL643(3)	LC_N16|gene0649	LC_N17|gene0648	LC_N40|gene0648	COG4565	transcriptional regulatory protein	T	Signal transduction mechanisms	K02475	two-component system, CitB family, response regulator
-	sensor histidine kinase	ORTHOMCL644(3)	LC_N16|gene0650	LC_N17|gene0649	LC_N40|gene0649	COG3290	signal transduction histidine kinase regulating citrate malate metabolism	T	Signal transduction mechanisms	K02476	two-component system, CitB family, sensor kinase [EC:2.7.13.3]
-	MULTISPECIES: 2-hydroxycarboxylate transporter family protein	ORTHOMCL645(3)	LC_N16|gene0651	LC_N17|gene0650	LC_N40|gene0650	COG3493	citrate carrier protein	C	Energy production and conversion	-	-
sfcA	NADP-dependent malic enzyme	ORTHOMCL646(3)	LC_N16|gene0652	LC_N17|gene0651	LC_N40|gene0651	COG0281	malic enzyme	C	Energy production and conversion	K00027	malate dehydrogenase (oxaloacetate-decarboxylating) [EC:1.1.1.38]
-	MULTISPECIES: YjdF family protein	ORTHOMCL647(3)	LC_N16|gene0653	LC_N17|gene0652	LC_N40|gene0652	ENOG4111PXB	Protein of unknown function (DUF2992)	S	Function unknown	-	-
-	YdeI/OmpD-associated family protein	ORTHOMCL648(3)	LC_N16|gene0654	LC_N17|gene0653	LC_N40|gene0653	COG4430	-	S	Function unknown	-	-
aspA	aspartate ammonia-lyase	ORTHOMCL649(3)	LC_N16|gene0655	LC_N17|gene0654	LC_N40|gene0654	COG1027	Aspartate ammonia-lyase	E	Amino acid transport and metabolism	K01744	aspartate ammonia-lyase [EC:4.3.1.1]
ybjI	HAD family hydrolase	ORTHOMCL650(3)	LC_N16|gene0656	LC_N17|gene0655	LC_N40|gene0655	COG0561	,hydrolase	S	Function unknown	K20861	FMN hydrolase / 5-amino-6-(5-phospho-D-ribitylamino)uracil phosphatase [EC:3.1.3.102 3.1.3.104]
maa	maltose O-acetyltransferase	ORTHOMCL651(3)	LC_N16|gene0657	LC_N17|gene0656	LC_N40|gene0656	COG0110	acetyltransferase	S	Function unknown	K00661	maltose O-acetyltransferase [EC:2.3.1.79]
-	MULTISPECIES: glycosyltransferase family 4 protein	ORTHOMCL652(3)	LC_N16|gene0658	LC_N17|gene0657	LC_N40|gene0657	COG0438	Glycosyl transferase (Group 1	M	Cell wall/membrane/envelope biogenesis	-	-
-	transglutaminase domain-containing protein	ORTHOMCL653(3)	LC_N16|gene0659	LC_N17|gene0658	LC_N40|gene0658	COG1305	transglutaminase domain-containing protein	E	Amino acid transport and metabolism	-	-
-	DUF58 domain-containing protein	ORTHOMCL654(3)	LC_N16|gene0660	LC_N17|gene0659	LC_N40|gene0659	ENOG410ZGVM	Protein of unknown function DUF58	S	Function unknown	-	-
moxR	MoxR family ATPase	ORTHOMCL655(3)	LC_N16|gene0661	LC_N17|gene0660	LC_N40|gene0660	COG0714	ATPase activity	S	Function unknown	K03924	MoxR-like ATPase [EC:3.6.3.-]
spoIIM	stage II sporulation protein M	ORTHOMCL656(3)	LC_N16|gene0662	LC_N17|gene0661	LC_N40|gene0661	ENOG4111XMD	Integral membrane protein DUF95	S	Function unknown	K06384	stage II sporulation protein M
rimL	MULTISPECIES: GNAT family N-acetyltransferase	ORTHOMCL657(3)	LC_N16|gene0663	LC_N17|gene0662	LC_N40|gene0662	COG1670	-acetyltransferase	J	Translation, ribosomal structure and biogenesis	K03817	ribosomal-protein-serine acetyltransferase [EC:2.3.1.-]
glnQ	Glutamine transport ATP-binding protein GlnQ	ORTHOMCL658(3)	LC_N16|gene0666	LC_N17|gene0665	LC_N40|gene0665	COG1126	ABC transporter, (ATP-binding protein)	E	Amino acid transport and metabolism	K10038	glutamine transport system ATP-binding protein [EC:7.4.2.1]
-	fructosamine kinase family protein	ORTHOMCL659(3)	LC_N16|gene0667	LC_N17|gene0666	LC_N40|gene0666	COG3001	Fructosamine	G	Carbohydrate transport and metabolism	-	-
-	MULTISPECIES: AAA family ATPase	ORTHOMCL660(3)	LC_N16|gene0668	LC_N17|gene0667	LC_N40|gene0667	COG3910	Aaa atpase	S	Function unknown	-	-
-	PH domain-containing protein	ORTHOMCL661(3)	LC_N16|gene0669	LC_N17|gene0668	LC_N40|gene0668	COG3428	membrane-flanked domain protein	S	Function unknown	K08981	putative membrane protein
-	MULTISPECIES: PH domain-containing protein	ORTHOMCL662(3)	LC_N16|gene0670	LC_N17|gene0669	LC_N40|gene0669	COG3402	membrane-flanked domain protein	S	Function unknown	K09167	uncharacterized protein
-	MULTISPECIES: hypothetical protein	ORTHOMCL663(3)	LC_N16|gene0671	LC_N17|gene0670	LC_N40|gene0670	-	-	-	-	-	-
-	MULTISPECIES: iron-sulfur cluster biosynthesis family protein	ORTHOMCL664(3)	LC_N16|gene0672	LC_N17|gene0671	LC_N40|gene0671	-	-	-	-	-	-
-	MULTISPECIES: DUF975 family protein	ORTHOMCL665(3)	LC_N16|gene0673	LC_N17|gene0672	LC_N40|gene0672	COG5523	integral membrane protein	S	Function unknown	-	-
-	MULTISPECIES: ABC transporter substrate-binding protein	ORTHOMCL666(3)	LC_N16|gene0674	LC_N17|gene0673	LC_N40|gene0673	COG1653	transporter activity	G	Carbohydrate transport and metabolism	K02027	multiple sugar transport system substrate-binding protein
-	MULTISPECIES: hypothetical protein	ORTHOMCL667(3)	LC_N16|gene0675	LC_N17|gene0674	LC_N40|gene0674	-	-	-	-	-	-
lysY	MULTISPECIES: amino acid ABC transporter ATP-binding protein	ORTHOMCL668(3)	LC_N16|gene0676	LC_N17|gene0675	LC_N40|gene0675	COG1126	ABC transporter, (ATP-binding protein)	E	Amino acid transport and metabolism	K17076	putative lysine transport system ATP-binding protein [EC:3.6.3.-]
lysX1	MULTISPECIES: ABC transporter permease subunit	ORTHOMCL669(3)	LC_N16|gene0677	LC_N17|gene0676	LC_N40|gene0676	COG0834	(ABC) transporter	E	Amino acid transport and metabolism	K17073	putative lysine transport system substrate-binding protein
-	MULTISPECIES: hypothetical protein	ORTHOMCL670(3)	LC_N16|gene0678	LC_N17|gene0677	LC_N40|gene0677	-	-	-	-	-	-
-	Rgg/GadR/MutR family transcriptional regulator	ORTHOMCL671(3)	LC_N16|gene0679	LC_N17|gene0678	LC_N40|gene0678	COG1396	Transcriptional regulator	K	Transcription	-	-
-	MULTISPECIES: helix-turn-helix transcriptional regulator	ORTHOMCL672(3)	LC_N16|gene0680	LC_N17|gene0679	LC_N40|gene0679	-	-	-	-	-	-
-	Rgg/GadR/MutR family transcriptional regulator	ORTHOMCL673(3)	LC_N16|gene0681	LC_N17|gene0680	LC_N40|gene0680	-	-	-	-	-	-
-	MFS transporter	ORTHOMCL674(3)	LC_N16|gene0682	LC_N17|gene0681	LC_N40|gene0681	ENOG41121QJ	Major Facilitator	S	Function unknown	-	-
manXa	PTS mannose transporter subunit IIAB	ORTHOMCL675(3)	LC_N16|gene0683	LC_N17|gene0682	LC_N40|gene0682	COG3444	pts system	G	Carbohydrate transport and metabolism	K02793	mannose PTS system EIIA component [EC:2.7.1.191]
manY	MULTISPECIES: PTS mannose/fructose/sorbose transporter subunit IIC	ORTHOMCL676(3)	LC_N16|gene0684	LC_N17|gene0683	LC_N40|gene0683	COG3715	PTS System	G	Carbohydrate transport and metabolism	K02795	mannose PTS system EIIC component
manZ	MULTISPECIES: PTS mannose/fructose/sorbose transporter family subunit IID	ORTHOMCL677(3)	LC_N16|gene0685	LC_N17|gene0684	LC_N40|gene0684	COG3716	PTS system mannose fructose sorbose family iid component	G	Carbohydrate transport and metabolism	K02796	mannose PTS system EIID component
-	ManO family protein	ORTHOMCL678(3)	LC_N16|gene0686	LC_N17|gene0685	LC_N40|gene0685	COG4687	ManO family	S	Function unknown	-	-
-	MULTISPECIES: aldo/keto reductase	ORTHOMCL679(3)	LC_N16|gene0687	LC_N17|gene0686	LC_N40|gene0686	COG0667	Aldo keto reductase	C	Energy production and conversion	-	-
-	MFS transporter	ORTHOMCL680(3)	LC_N16|gene0688	LC_N17|gene0687	LC_N40|gene0687	COG2807	cyanate catabolic process	G	Carbohydrate transport and metabolism	K03449	MFS transporter, CP family, cyanate transporter
-	MULTISPECIES: MFS transporter	ORTHOMCL681(3)	LC_N16|gene0689	LC_N17|gene0688	LC_N40|gene0688	ENOG410XNN3	drug resistance transporter emrb qaca subfamily	P	Inorganic ion transport and metabolism	-	-
-	MULTISPECIES: hydrolase	ORTHOMCL682(3)	LC_N16|gene0690	LC_N17|gene0689	LC_N40|gene0689	COG1335	isochorismatase	Q	Secondary metabolites biosynthesis, transport and catabolism	-	-
-	kinase	ORTHOMCL683(3)	LC_N16|gene0691	LC_N17|gene0690	LC_N40|gene0690	ENOG4111WFA	-	S	Function unknown	-	-
-	MULTISPECIES: NUDIX hydrolase	ORTHOMCL684(3)	LC_N16|gene0692	LC_N17|gene0691	LC_N40|gene0691	COG0494	Nudix hydrolase	L	Replication, recombination and repair	-	-
-	MULTISPECIES: GNAT family N-acetyltransferase	ORTHOMCL685(3)	LC_N16|gene0693	LC_N17|gene0692	LC_N40|gene0692	COG1670	-acetyltransferase	J	Translation, ribosomal structure and biogenesis	-	-
celC	MULTISPECIES: PTS lactose/cellobiose transporter subunit IIA	ORTHOMCL686(3)	LC_N16|gene0694	LC_N17|gene0693	LC_N40|gene0693	COG1447	IIa component	G	Carbohydrate transport and metabolism	K02759	cellobiose PTS system EIIA component [EC:2.7.1.196 2.7.1.205]
celA	PTS sugar transporter subunit IIB	ORTHOMCL687(3)	LC_N16|gene0695	LC_N17|gene0694	LC_N40|gene0694	COG1440	protein-N(PI)-phosphohistidine-sugar phosphotransferase activity	G	Carbohydrate transport and metabolism	K02760	cellobiose PTS system EIIB component [EC:2.7.1.196 2.7.1.205]
-	MULTISPECIES: GntR family transcriptional regulator	ORTHOMCL688(3)	LC_N16|gene0696	LC_N17|gene0695	LC_N40|gene0695	COG2188	GntR family transcriptional regulator	K	Transcription	-	-
-	MULTISPECIES: DUF3284 domain-containing protein	ORTHOMCL689(3)	LC_N16|gene0698	LC_N17|gene0697	LC_N40|gene0697	ENOG4112BCP	Domain of unknown function (DUF3284)	S	Function unknown	-	-
-	DUF871 domain-containing protein	ORTHOMCL690(3)	LC_N16|gene0699	LC_N17|gene0698	LC_N40|gene0698	COG3589	Outer surface protein	S	Function unknown	K09963	uncharacterized protein
argH	argininosuccinate lyase	ORTHOMCL691(3)	LC_N16|gene0700	LC_N17|gene0699	LC_N40|gene0699	COG0165	argininosuccinate lyase	E	Amino acid transport and metabolism	K01755	argininosuccinate lyase [EC:4.3.2.1]
argG	MULTISPECIES: argininosuccinate synthase	ORTHOMCL692(3)	LC_N16|gene0701	LC_N17|gene0700	LC_N40|gene0700	COG0137	Citrulline--aspartate ligase	E	Amino acid transport and metabolism	K01940	argininosuccinate synthase [EC:6.3.4.5]
-	ABC transporter substrate-binding protein/permease	ORTHOMCL693(3)	LC_N16|gene0702	LC_N17|gene0701	LC_N40|gene0701	COG0834	(ABC) transporter	E	Amino acid transport and metabolism	K02029	polar amino acid transport system permease protein
-	alpha/beta hydrolase	ORTHOMCL694(3)	LC_N16|gene0703	LC_N17|gene0702	LC_N40|gene0702	COG0596	Alpha beta hydrolase	S	Function unknown	-	-
vicR	OmpR family DNA-binding response regulator	ORTHOMCL695(3)	LC_N16|gene0704	LC_N17|gene0703	LC_N40|gene0703	COG0745	regulatoR	T	Signal transduction mechanisms	K07668	two-component system, OmpR family, response regulator VicR
vicK	MULTISPECIES: cell wall metabolism sensor histidine kinase WalK	ORTHOMCL696(3)	LC_N16|gene0705	LC_N17|gene0704	LC_N40|gene0704	ENOG410XNMH	Histidine kinase	T	Signal transduction mechanisms	K07652	two-component system, OmpR family, sensor histidine kinase VicK [EC:2.7.13.3]
-	hypothetical protein	ORTHOMCL697(3)	LC_N16|gene0706	LC_N17|gene0705	LC_N40|gene0705	COG4863	YycH protein	S	Function unknown	-	-
-	MULTISPECIES: two-component system regulatory protein YycI	ORTHOMCL698(3)	LC_N16|gene0707	LC_N17|gene0706	LC_N40|gene0706	COG4853	yycI protein	S	Function unknown	-	-
-	putative metallo-hydrolase YycJ	ORTHOMCL699(3)	LC_N16|gene0708	LC_N17|gene0707	LC_N40|gene0707	COG1235	domain protein	S	Function unknown	-	-
degP	trypsin-like peptidase domain-containing protein	ORTHOMCL700(3)	LC_N16|gene0709	LC_N17|gene0709	LC_N40|gene0708	COG0265	Serine protease	O	Post-translational modification, protein turnover, chaperones	K04771	serine protease Do [EC:3.4.21.107]
-	hypothetical protein	ORTHOMCL701(3)	LC_N16|gene0710	LC_N17|gene0710	LC_N40|gene0709	ENOG410XTTB	-	S	Function unknown	-	-
-	Hsp20/alpha crystallin family protein	ORTHOMCL702(3)	LC_N16|gene0711	LC_N17|gene0711	LC_N40|gene0710	COG0071	response to heat	O	Post-translational modification, protein turnover, chaperones	K13993	HSP20 family protein
-	cadmium-translocating P-type ATPase	ORTHOMCL703(3)	LC_N16|gene0712	LC_N17|gene0712	LC_N40|gene0711	COG2217	p-type ATPase	P	Inorganic ion transport and metabolism	-	-
-	hypothetical protein	ORTHOMCL704(3)	LC_N16|gene0713	LC_N17|gene0713	LC_N40|gene0712	-	-	-	-	-	-
oppA	MULTISPECIES: peptide ABC transporter substrate-binding protein	ORTHOMCL705(3)	LC_N16|gene0714	LC_N17|gene0714	LC_N40|gene0713	COG4166	peptide transport	E	Amino acid transport and metabolism	K15580	oligopeptide transport system substrate-binding protein
-	peptide ABC transporter substrate-binding protein	ORTHOMCL706(3)	LC_N16|gene0715	LC_N17|gene0715	LC_N40|gene0714	COG4166	peptide transport	E	Amino acid transport and metabolism	-	-
-	M20/M25/M40 family metallo-hydrolase	ORTHOMCL707(3)	LC_N16|gene0716	LC_N17|gene0716	LC_N40|gene0715	COG0624	succinyl-diaminopimelate desuccinylase activity	E	Amino acid transport and metabolism	-	-
-	hypothetical protein	ORTHOMCL708(3)	LC_N16|gene0717	LC_N17|gene0717	LC_N40|gene0716	-	-	-	-	-	-
-	MULTISPECIES: di-/tri- carboxylate transporter	ORTHOMCL709(3)	LC_N16|gene0718	LC_N17|gene0718	LC_N40|gene0717	COG0471	Transporter	P	Inorganic ion transport and metabolism	-	-
rlmH	MULTISPECIES: 23S rRNA (pseudouridine(1915)-N(3))-methyltransferase RlmH	ORTHOMCL710(3)	LC_N16|gene0719	LC_N17|gene0719	LC_N40|gene0718	COG1576	rRNA processing	S	Function unknown	K00783	23S rRNA (pseudouridine1915-N3)-methyltransferase [EC:2.1.1.177]
yafP	GNAT family N-acetyltransferase	ORTHOMCL711(3)	LC_N16|gene0720	LC_N17|gene0720	LC_N40|gene0719	ENOG4111TW4	acetyltransferase	S	Function unknown	K03830	putative acetyltransferase [EC:2.3.1.-]
yiaC	putative N-acetyltransferase YjaB	ORTHOMCL712(3)	LC_N16|gene0721	LC_N17|gene0721	LC_N40|gene0720	COG0454	acetyltransferase	K	Transcription	K03826	putative acetyltransferase [EC:2.3.1.-]
-	GNAT family N-acetyltransferase	ORTHOMCL713(3)	LC_N16|gene0722	LC_N17|gene0722	LC_N40|gene0721	ENOG4111WAQ	acetyltransferase, (GNAT) family	S	Function unknown	-	-
-	MULTISPECIES: tyrosine-protein phosphatase	ORTHOMCL714(3)	LC_N16|gene0723	LC_N17|gene0723	LC_N40|gene0722	COG2365	protein tyrosine serine phosphatase	T	Signal transduction mechanisms	K01104	protein-tyrosine phosphatase [EC:3.1.3.48]
-	NADP-dependent oxidoreductase	ORTHOMCL715(3)	LC_N16|gene0724	LC_N17|gene0724	LC_N40|gene0723	COG0604	alcohol dehydrogenase	C	Energy production and conversion	-	-
gmhB	MULTISPECIES: HAD-IIIA family hydrolase	ORTHOMCL716(3)	LC_N16|gene0725	LC_N17|gene0725	LC_N40|gene0724	COG0241	histidinol-phosphatase activity	E	Amino acid transport and metabolism	K03273	D-glycero-D-manno-heptose 1,7-bisphosphate phosphatase [EC:3.1.3.82 3.1.3.83]
-	MULTISPECIES: GNAT family N-acetyltransferase	ORTHOMCL717(3)	LC_N16|gene0726	LC_N17|gene0726	LC_N40|gene0725	ENOG4111NHW	Gcn5-related n-acetyltransferase	S	Function unknown	-	-
-	GNAT family N-acetyltransferase	ORTHOMCL718(3)	LC_N16|gene0727	LC_N17|gene0727	LC_N40|gene0726	ENOG410Z0Q2	-	S	Function unknown	-	-
sugE	MULTISPECIES: multidrug efflux SMR transporter	ORTHOMCL719(3)	LC_N16|gene0728	LC_N17|gene0728	LC_N40|gene0727	COG2076	Multidrug Resistance protein	P	Inorganic ion transport and metabolism	K11741	quaternary ammonium compound-resistance protein SugE
-	SAM-dependent methyltransferase	ORTHOMCL720(3)	LC_N16|gene0729	LC_N17|gene0729	LC_N40|gene0728	ENOG410ZMJ6	Methyltransferase	S	Function unknown	-	-
nrnA	bifunctional oligoribonuclease/PAP phosphatase NrnA	ORTHOMCL721(3)	LC_N16|gene0730	LC_N17|gene0730	LC_N40|gene0729	COG0618	phosphoesterase RecJ domain protein	S	Function unknown	K06881	bifunctional oligoribonuclease and PAP phosphatase NrnA [EC:3.1.3.7 3.1.13.3]
comEC	ComEC family competence protein	ORTHOMCL722(3)	LC_N16|gene0731	LC_N17|gene0731	LC_N40|gene0730	COG2333	DNA internalization-related competence protein ComEC Rec2	S	Function unknown	K02238	competence protein ComEC
holA	MULTISPECIES: DNA polymerase III subunit delta	ORTHOMCL723(3)	LC_N16|gene0732	LC_N17|gene0732	LC_N40|gene0731	COG1466	DNA polymerase III (delta' subunit)	L	Replication, recombination and repair	K02340	DNA polymerase III subunit delta [EC:2.7.7.7]
rpsT	MULTISPECIES: 30S ribosomal protein S20	ORTHOMCL724(3)	LC_N16|gene0733	LC_N17|gene0733	LC_N40|gene0732	COG0268	Binds directly to 16S ribosomal RNA (By similarity)	J	Translation, ribosomal structure and biogenesis	K02968	small subunit ribosomal protein S20
rpsO	MULTISPECIES: 30S ribosomal protein S15	ORTHOMCL725(3)	LC_N16|gene0734	LC_N17|gene0735	LC_N40|gene0733	COG0184	Forms an intersubunit bridge (bridge B4) with the 23S rRNA of the 50S subunit in the ribosome (By similarity)	J	Translation, ribosomal structure and biogenesis	K02956	small subunit ribosomal protein S15
-	MULTISPECIES: hypothetical protein	ORTHOMCL726(3)	LC_N16|gene0735	LC_N17|gene0736	LC_N40|gene0734	-	-	-	-	-	-
[truncated: 1,961 more rows]

## Sheet: C
Supplemental Table S4 Data set C: Presence/absence of core genes in LC group strains
[truncated: 2,309 more rows]
